# Supplementary material for: GWAS revealed a novel resistance locus on chromosome 4D for the quarantine disease Karnal bunt in diverse wheat pre-breeding germplasm
Source: Sci Rep. 2020 Apr 7;10:5999. doi: 10.1038/s41598-020-62711-7 (PMC7138846; doi:10.1038/s41598-020-62711-7)
Supplement: Supplementary file 6 — Supplementary material 6. [file 41598_2020_62711_MOESM6_ESM.xlsx]

## Sheet: Sheet1
	Table S7: Table presenting the list of lines used for the genotypic and phenotypic analysis for Karnal Bunt disease.
	S.No.	GID	ENT (1575)	Cross
	1	7643044	482	IWA8611400/4/WBLL1/KUKUNA//TACUPETO F2001/3/BAJ #1/5/SERI.1B//KAUZ/HEVO/3/AMAD*2/4/KIRITATI
	2	7640952	65	IG 42158/KACHU//BAJ #1
	3	7642074	257	D67.2/PARANA 66.270//AE.SQUARROSA (320)/3/BAJ #1/4/SUP152
	4	7642480	334	BCN//CETA/AE.SEARSII (34D)/3/VILLA JUAREZ F2009/4/WBLL1/KUKUNA//TACUPETO F2001/3/BAJ #1
	5	7640781	7	CROC_1/AE.SQUARROSA (466)//KACHU/3/BAJ #1
	6	7641926	227	CHEN/AE.SQ//2*OPATA/3/BAJ #1/4/SUP152
	7	7642492	337	CHEN/AE.SQ//WEAVER/3/VILLA JUAREZ F2009/4/WBLL1/KUKUNA//TACUPETO F2001/3/BAJ #1
	8	7640819	24	CROC_1/AE.SQUARROSA (481)//KACHU/3/BAJ #1
	9	7640788	11	CROC_1/AE.SQUARROSA (466)//KACHU/3/BAJ #1
	10	7642153	265	DOY1/AE.SQUARROSA (264)//BAJ #1/3/SUP152
	11	7641812	189	H-1442/KACHU//BAJ #1
	12	7645422	946	68.111/RGB-U//WARD/3/FGO/4/RABI/5/AE.SQUARROSA (809)/6/CNO79//PF70354/MUS/3/PASTOR/4/BAV92*2/5/FH6-1-7/7/KACHU #1/KIRITATI//KACHU
	13	7642931	459	GAN/AE.SQUARROSA (741)/4/WBLL1/KUKUNA//TACUPETO F2001/3/BAJ #1/5/SERI.1B//KAUZ/HEVO/3/AMAD*2/4/KIRITATI
	14	7643084	504	CHEN/AE.SQ//2*OPATA/5/SERI.1B//KAUZ/HEVO/3/AMAD*2/4/KIRITATI/6/FRET2*2/4/SNI/TRAP#1/3/KAUZ*2/TRAP//KAUZ/5/KACHU
	15	7642377	311	SORA/AE.SQUARROSA (442)//SUP152/3/VILLA JUAREZ F2009
	16	7644526	833	IG 43223/6/KAUZ//ALTAR 84/AOS/3/PASTOR/4/MILAN/CUPE//SW89.3064/5/KIRITATI/7/SW89.5277/BORL95//SKAUZ/3/PRL/2*PASTOR/4/HEILO
	17	7642410	316	IG 122628/SUP152//VILLA JUAREZ F2009
	18	7642161	266	DOY1/AE.SQUARROSA (264)//BAJ #1/3/SUP152
	19	7642007	251	SCOOP_1/AE.SQUARROSA (659)//BAJ #1/3/SUP152
	20	7641513	146	CETA/AE.SQUARROSA (1055)//KACHU/3/BAJ #1
	21	7642371	306	SORA/AE.SQUARROSA (442)//SUP152/3/VILLA JUAREZ F2009
	22	7644707	847	GARZA/BOY//AE.SQUARROSA (428)/5/SW89.5277/BORL95//SKAUZ/3/PRL/2*PASTOR/4/HEILO/6/PRL/2*PASTOR//PBW343*2/KUKUNA/3/ROLF07
	23	7641429	131	CETA/AE.SQUARROSA (1025)//KACHU/3/BAJ #1
	24	7640965	70	SCOOP_1/AE.SQUARROSA (634)//KACHU/3/BAJ #1
	25	7643072	496	CHEN/AE.SQ//2*OPATA/5/SERI.1B//KAUZ/HEVO/3/AMAD*2/4/KIRITATI/6/FRET2*2/4/SNI/TRAP#1/3/KAUZ*2/TRAP//KAUZ/5/KACHU
	26	7642724	409	BCN//SORA/AE.SQUARROSA (323)/4/WBLL1/KUKUNA//TACUPETO F2001/3/BAJ #1/5/SERI.1B//KAUZ/HEVO/3/AMAD*2/4/KIRITATI
	27	7644714	850	GARZA/BOY//AE.SQUARROSA (428)/5/SW89.5277/BORL95//SKAUZ/3/PRL/2*PASTOR/4/HEILO/6/PRL/2*PASTOR//PBW343*2/KUKUNA/3/ROLF07
	28	7641525	147	CETA/AE.SQUARROSA (1055)//KACHU/3/BAJ #1
	29	7641441	134	CETA/AE.SQUARROSA (1025)//KACHU/3/BAJ #1
	30	7645988	1044	68.111/RGB-U//WARD/3/AE.SQUARROSA (452)/4/2*OASIS/SKAUZ//4*BCN/5/NAVJ07/6/KACHU
	31	7643080	501	CHEN/AE.SQ//2*OPATA/5/SERI.1B//KAUZ/HEVO/3/AMAD*2/4/KIRITATI/6/FRET2*2/4/SNI/TRAP#1/3/KAUZ*2/TRAP//KAUZ/5/KACHU
	32	7641908	219	CHEN/AE.SQ//2*OPATA/3/BAJ #1/4/SUP152
	33	7642713	403	BCN//SORA/AE.SQUARROSA (323)/4/WBLL1/KUKUNA//TACUPETO F2001/3/BAJ #1/5/SERI.1B//KAUZ/HEVO/3/AMAD*2/4/KIRITATI
	34	7642643	364	IG 126482/VILLA JUAREZ F2009/4/WBLL1/KUKUNA//TACUPETO F2001/3/BAJ #1
	35	7644155	796	OAX93.5.1.1//WHEAR/KRONSTAD F2004/7/SHA7/VEE#5/5/VEE#8//JUP/BJY/3/F3.71/TRM/4/2*WEAVER/6/SKAUZ/PARUS//PARUS
	36	7640860	42	KE90-282/MILAN//KACHU/3/BAJ #1
	37	7642657	368	BCN//CETA/AE.SEARSII (34D)/4/WBLL1/KUKUNA//TACUPETO F2001/3/BAJ #1/5/SERI.1B//KAUZ/HEVO/3/AMAD*2/4/KIRITATI
	38	7642709	400	BCN//SORA/AE.SQUARROSA (323)/4/WBLL1/KUKUNA//TACUPETO F2001/3/BAJ #1/5/SERI.1B//KAUZ/HEVO/3/AMAD*2/4/KIRITATI
	39	7641370	107	CROC_1/AE.SQUARROSA (517)//KACHU/3/BAJ #1
	40	7644049	782	D67.2/PARANA 66.270//AE.SQUARROSA (465)/3/WHEAR/KRONSTAD F2004/7/SHA7/VEE#5/5/VEE#8//JUP/BJY/3/F3.71/TRM/4/2*WEAVER/6/SKAUZ/PARUS//PARUS
	41	7645493	956	QRO94.1.4/3/KACHU #1/KIRITATI//KACHU/4/PBW343*2/KUKUNA*2//FRTL/PIFED
	42	7642476	331	BCN//CETA/AE.SEARSII (34D)/3/VILLA JUAREZ F2009/4/WBLL1/KUKUNA//TACUPETO F2001/3/BAJ #1
	43	7643041	480	IWA8611400/4/WBLL1/KUKUNA//TACUPETO F2001/3/BAJ #1/5/SERI.1B//KAUZ/HEVO/3/AMAD*2/4/KIRITATI
	44	7642723	408	BCN//SORA/AE.SQUARROSA (323)/4/WBLL1/KUKUNA//TACUPETO F2001/3/BAJ #1/5/SERI.1B//KAUZ/HEVO/3/AMAD*2/4/KIRITATI
	45	7642456	325	BCN//CETA/AE.SEARSII (34D)/3/VILLA JUAREZ F2009/4/WBLL1/KUKUNA//TACUPETO F2001/3/BAJ #1
	46	7642963	466	ALTAR 84/AE.SQUARROSA (1068)/4/WBLL1/KUKUNA//TACUPETO F2001/3/BAJ #1/5/SERI.1B//KAUZ/HEVO/3/AMAD*2/4/KIRITATI
	47	7641428	130	CETA/AE.SQUARROSA (1025)//KACHU/3/BAJ #1
	48	7641422	127	CETA/AE.SQUARROSA (1025)//KACHU/3/BAJ #1
	49	7642860	441	CETA/AE.SQUARROSA (1036)/4/WBLL1/KUKUNA//TACUPETO F2001/3/BAJ #1/5/SERI.1B//KAUZ/HEVO/3/AMAD*2/4/KIRITATI
	50	7641431	132	CETA/AE.SQUARROSA (1025)//KACHU/3/BAJ #1
	51	7643103	520	CHEN/AE.SQ//2*OPATA/5/SERI.1B//KAUZ/HEVO/3/AMAD*2/4/KIRITATI/6/FRET2*2/4/SNI/TRAP#1/3/KAUZ*2/TRAP//KAUZ/5/KACHU
	52	7643253	593	CHEN/AE.SQ//2*OPATA/5/SERI.1B//KAUZ/HEVO/3/AMAD*2/4/KIRITATI/6/FRET2*2/4/SNI/TRAP#1/3/KAUZ*2/TRAP//KAUZ/5/KACHU
	53	7643031	479	PI 227948/4/WBLL1/KUKUNA//TACUPETO F2001/3/BAJ #1/5/SERI.1B//KAUZ/HEVO/3/AMAD*2/4/KIRITATI
	54	7644690	844	CETA/AE.SQUARROSA (409)/5/SW89.5277/BORL95//SKAUZ/3/PRL/2*PASTOR/4/HEILO/6/PRL/2*PASTOR//PBW343*2/KUKUNA/3/ROLF07
	55	7641710	173	CROC_1/AE.SQUARROSA (298)//KACHU/3/BAJ #1
	56	7641502	145	CETA/AE.SQUARROSA (1055)//KACHU/3/BAJ #1
	57	7645878	1008	AE.SQUARROSA (1031)/DVERD_2//NAVJ07/3/KACHU
	58	7641256	78	TK SN1081/AE.SQUARROSA (690)//KACHU/3/BAJ #1
	59	7644876	857	IG 41217/4/PRL/2*PASTOR//PBW343*2/KUKUNA/3/ROLF07/5/NELOKI
	60	7641909	220	CHEN/AE.SQ//2*OPATA/3/BAJ #1/4/SUP152
	61	7645251	907	CETA/AE.SQUARROSA (533)/3/ATTILA*2/PBW65//MURGA/4/REEDLING #1
	62	7640955	67	SCOOP_1/AE.SQUARROSA (634)//KACHU/3/BAJ #1
	63	7641418	124	CETA/AE.SQUARROSA (1025)//KACHU/3/BAJ #1
	64	7643097	516	CHEN/AE.SQ//2*OPATA/5/SERI.1B//KAUZ/HEVO/3/AMAD*2/4/KIRITATI/6/FRET2*2/4/SNI/TRAP#1/3/KAUZ*2/TRAP//KAUZ/5/KACHU
	65	7643333	623	IG 41514/5/SERI.1B//KAUZ/HEVO/3/AMAD*2/4/KIRITATI/6/FRET2*2/4/SNI/TRAP#1/3/KAUZ*2/TRAP//KAUZ/5/KACHU
	66	7643144	545	CHEN/AE.SQ//WEAVER/5/SERI.1B//KAUZ/HEVO/3/AMAD*2/4/KIRITATI/6/FRET2*2/4/SNI/TRAP#1/3/KAUZ*2/TRAP//KAUZ/5/KACHU
	67	7642288	290	BCN/4/RABI//GS/CRA/3/AE.SQUARROSA (895)/5/SUP152/6/VILLA JUAREZ F2009
	68	7643358	636	IG 41514/5/SERI.1B//KAUZ/HEVO/3/AMAD*2/4/KIRITATI/6/FRET2*2/4/SNI/TRAP#1/3/KAUZ*2/TRAP//KAUZ/5/KACHU
	69	7644463	829	BCN//CETA/AE.SEARSII (34D)/6/KAUZ//ALTAR 84/AOS/3/PASTOR/4/MILAN/CUPE//SW89.3064/5/KIRITATI/7/SW89.5277/BORL95//SKAUZ/3/PRL/2*PASTOR/4/HEILO
	70	7645809	1003	W98/3/PBW343*2/KUKUNA*2//FRTL/PIFED/4/QUAIU #1
	71	7640810	18	CROC_1/AE.SQUARROSA (481)//KACHU/3/BAJ #1
	72	7642238	281	IRAQ-31/BAJ #1//SUP152
	73	7645866	1007	AE.SQUARROSA (1031)/DVERD_2//NAVJ07/3/KACHU
	74	7641420	126	CETA/AE.SQUARROSA (1025)//KACHU/3/BAJ #1
	75	7642473	330	BCN//CETA/AE.SEARSII (34D)/3/VILLA JUAREZ F2009/4/WBLL1/KUKUNA//TACUPETO F2001/3/BAJ #1
	76	7642546	346	RABI//GS/CRA/3/AE.SQUARROSA (457)/4/VILLA JUAREZ F2009/5/WBLL1/KUKUNA//TACUPETO F2001/3/BAJ #1
	77	7643078	500	CHEN/AE.SQ//2*OPATA/5/SERI.1B//KAUZ/HEVO/3/AMAD*2/4/KIRITATI/6/FRET2*2/4/SNI/TRAP#1/3/KAUZ*2/TRAP//KAUZ/5/KACHU
	78	7641490	143	ARLIN_1/AE.SQUARROSA (1017)//KACHU/3/BAJ #1
	79	7642721	407	BCN//SORA/AE.SQUARROSA (323)/4/WBLL1/KUKUNA//TACUPETO F2001/3/BAJ #1/5/SERI.1B//KAUZ/HEVO/3/AMAD*2/4/KIRITATI
	80	7642712	402	BCN//SORA/AE.SQUARROSA (323)/4/WBLL1/KUKUNA//TACUPETO F2001/3/BAJ #1/5/SERI.1B//KAUZ/HEVO/3/AMAD*2/4/KIRITATI
	81	7645979	1038	68.111/RGB-U//WARD/3/AE.SQUARROSA (452)/4/2*OASIS/SKAUZ//4*BCN/5/NAVJ07/6/KACHU
	82	7645186	895	INDIA-46/NELOKI/3/ATTILA*2/PBW65//MURGA
	83	7645970	1034	68.111/RGB-U//WARD/3/AE.SQUARROSA (452)/4/2*OASIS/SKAUZ//4*BCN/5/NAVJ07/6/KACHU
	84	7644491	831	CHEN/AE.SQ//2*OPATA/6/KAUZ//ALTAR 84/AOS/3/PASTOR/4/MILAN/CUPE//SW89.3064/5/KIRITATI/7/SW89.5277/BORL95//SKAUZ/3/PRL/2*PASTOR/4/HEILO
	85	7645680	988	IRAQ-50/3/KACHU #1/KIRITATI//KACHU/4/PBW343*2/KUKUNA*2//FRTL/PIFED
	86	7645903	1014	68.111/RGB-U//WARD RESEL/3/STIL/4/AE.SQUARROSA (675)/5/NAVJ07/6/KACHU
	87	7642891	446	CPI8/GEDIZ/3/GOO//ALB/CRA/4/AE.SQUARROSA (1038)/5/WBLL1/KUKUNA//TACUPETO F2001/3/BAJ #1/6/SERI.1B//KAUZ/HEVO/3/AMAD*2/4/KIRITATI
	88	7645476	952	DOY1/AE.SQUARROSA (318)/3/KACHU #1/KIRITATI//KACHU/4/PBW343*2/KUKUNA*2//FRTL/PIFED
	89	7643156	555	CHEN/AE.SQ//WEAVER/5/SERI.1B//KAUZ/HEVO/3/AMAD*2/4/KIRITATI/6/FRET2*2/4/SNI/TRAP#1/3/KAUZ*2/TRAP//KAUZ/5/KACHU
	90	7641460	140	ARLIN_1/AE.SQUARROSA (1017)//KACHU/3/BAJ #1
	91	7642325	301	GAN/AE.SQUARROSA (163)//SUP152/3/VILLA JUAREZ F2009
	92	7643740	742	IG 41613/6/FRET2*2/4/SNI/TRAP#1/3/KAUZ*2/TRAP//KAUZ/5/KACHU/7/HUW234+LR34/PRINIA*2//KIRITATI
	93	7646012	1053	68.111/RGB-U//WARD/3/AE.SQUARROSA (452)/4/2*OASIS/SKAUZ//4*BCN/5/NAVJ07/6/KACHU
	94	7644075	786	SHAG_22/AE.SQUARROSA (721)//WHEAR/KRONSTAD F2004/7/SHA7/VEE#5/5/VEE#8//JUP/BJY/3/F3.71/TRM/4/2*WEAVER/6/SKAUZ/PARUS//PARUS
	95	7644637	841	68.111/RGB-U//WARD/3/FGO/4/RABI/5/AE.SQUARROSA (878)/6/KAUZ//ALTAR 84/AOS/3/PASTOR/4/MILAN/CUPE//SW89.3064/5/KIRITATI/7/SW89.5277/BORL95//SKAUZ/3/PRL/2*PASTOR/4/HEILO
	96	7642850	440	CETA/AE.SQUARROSA (1036)/4/WBLL1/KUKUNA//TACUPETO F2001/3/BAJ #1/5/SERI.1B//KAUZ/HEVO/3/AMAD*2/4/KIRITATI
	97	7641424	128	CETA/AE.SQUARROSA (1025)//KACHU/3/BAJ #1
	98	7641628	160	GAN/AE.SQUARROSA (680)//KACHU/3/BAJ #1
	99	7642073	256	D67.2/PARANA 66.270//AE.SQUARROSA (320)/3/BAJ #1/4/SUP152
	100	7645798	1000	W98/3/PBW343*2/KUKUNA*2//FRTL/PIFED/4/QUAIU #1
	101	7642685	384	BCN//SORA/AE.SQUARROSA (323)/4/WBLL1/KUKUNA//TACUPETO F2001/3/BAJ #1/5/SERI.1B//KAUZ/HEVO/3/AMAD*2/4/KIRITATI
	102	7645812	1005	W98/3/PBW343*2/KUKUNA*2//FRTL/PIFED/4/QUAIU #1
	103	7645228	903	ARVAND 1/3/ATTILA*2/PBW65//MURGA/4/REEDLING #1
	104	7645262	913	GARZA/BOY//AE.SQUARROSA (179)/3/ATTILA*2/PBW65//MURGA/4/REEDLING #1
	105	7642655	367	BCN//CETA/AE.SEARSII (34D)/4/WBLL1/KUKUNA//TACUPETO F2001/3/BAJ #1/5/SERI.1B//KAUZ/HEVO/3/AMAD*2/4/KIRITATI
	106	7642720	406	BCN//SORA/AE.SQUARROSA (323)/4/WBLL1/KUKUNA//TACUPETO F2001/3/BAJ #1/5/SERI.1B//KAUZ/HEVO/3/AMAD*2/4/KIRITATI
	107	7645227	902	ARVAND 1/3/ATTILA*2/PBW65//MURGA/4/REEDLING #1
	108	7645295	923	68.111/RGB-U//WARD/3/FGO/4/RABI/5/AE.SQUARROSA (878)/6/ATTILA*2/PBW65//MURGA/7/REEDLING #1
	109	7645787	999	W98/3/PBW343*2/KUKUNA*2//FRTL/PIFED/4/QUAIU #1
	110	7645911	1018	68.111/RGB-U//WARD/3/FGO/4/RABI/5/AE.SQUARROSA (675)/6/NAVJ07/7/KACHU
	111	7642164	267	DOY1/AE.SQUARROSA (264)//BAJ #1/3/SUP152
	112	7641453	139	ARLIN_1/AE.SQUARROSA (1017)//KACHU/3/BAJ #1
	113	7640951	64	IG 42158/KACHU//BAJ #1
	114	7642793	435	ARLIN_1/AE.SQUARROSA (536)/4/WBLL1/KUKUNA//TACUPETO F2001/3/BAJ #1/5/SERI.1B//KAUZ/HEVO/3/AMAD*2/4/KIRITATI
	115	7643349	631	IG 41514/5/SERI.1B//KAUZ/HEVO/3/AMAD*2/4/KIRITATI/6/FRET2*2/4/SNI/TRAP#1/3/KAUZ*2/TRAP//KAUZ/5/KACHU
	116	7645906	1016	68.111/RGB-U//WARD/3/FGO/4/RABI/5/AE.SQUARROSA (675)/6/NAVJ07/7/KACHU
	117	7645288	920	68.111/RGB-U//WARD/3/FGO/4/RABI/5/AE.SQUARROSA (878)/6/ATTILA*2/PBW65//MURGA/7/REEDLING #1
	118	7643739	741	IG 41613/6/FRET2*2/4/SNI/TRAP#1/3/KAUZ*2/TRAP//KAUZ/5/KACHU/7/HUW234+LR34/PRINIA*2//KIRITATI
	119	7641495	144	CETA/AE.SQUARROSA (1055)//KACHU/3/BAJ #1
	120	7645159	890	ALG86/4/FGO/PALES//MEXI_1/3/RUFF/FGO/5/ENTE/6/AE.SQUARROSA (723)/7/NELOKI/8/ATTILA*2/PBW65//MURGA
	121	7645234	906	LOCAL RED/AE.SQUARROSA (222)/3/ATTILA*2/PBW65//MURGA/4/REEDLING #1
	122	7641364	104	CROC_1/AE.SQUARROSA (517)//KACHU/3/BAJ #1
	123	7645258	909	GARZA/BOY//AE.SQUARROSA (179)/3/ATTILA*2/PBW65//MURGA/4/REEDLING #1
	124	7646011	1052	68.111/RGB-U//WARD/3/AE.SQUARROSA (452)/4/2*OASIS/SKAUZ//4*BCN/5/NAVJ07/6/KACHU
	125	7642491	336	CHEN/AE.SQ//WEAVER/3/VILLA JUAREZ F2009/4/WBLL1/KUKUNA//TACUPETO F2001/3/BAJ #1
	126	7640834	31	KE90-282/MILAN//KACHU/3/BAJ #1
	127	7645810	1004	W98/3/PBW343*2/KUKUNA*2//FRTL/PIFED/4/QUAIU #1
	128	7643048	485	IWA8611400/4/WBLL1/KUKUNA//TACUPETO F2001/3/BAJ #1/5/SERI.1B//KAUZ/HEVO/3/AMAD*2/4/KIRITATI
	129	7642168	268	DOY1/AE.SQUARROSA (264)//BAJ #1/3/SUP152
	130	7641759	178	DVERD_2/T.URARTU (545)//KACHU/3/BAJ #1
	131	7641789	185	IG 42153/KACHU//BAJ #1
	132	7641419	125	CETA/AE.SQUARROSA (1025)//KACHU/3/BAJ #1
	133	7642370	305	SORA/AE.SQUARROSA (442)//SUP152/3/VILLA JUAREZ F2009
	134	7640980	72	SCOOP_1/AE.SQUARROSA (634)//KACHU/3/BAJ #1
	135	7642324	300	BCN/4/RABI//GS/CRA/3/AE.SQUARROSA (895)/5/SUP152/6/VILLA JUAREZ F2009
	136	7644473	830	CHEN/AE.SQ//2*OPATA/6/KAUZ//ALTAR 84/AOS/3/PASTOR/4/MILAN/CUPE//SW89.3064/5/KIRITATI/7/SW89.5277/BORL95//SKAUZ/3/PRL/2*PASTOR/4/HEILO
	137	7641823	193	H-1442/KACHU//BAJ #1
	138	7641346	96	CROC_1/AE.SQUARROSA (517)//KACHU/3/BAJ #1
	139	7644966	863	H-1583/4/PRL/2*PASTOR//PBW343*2/KUKUNA/3/ROLF07/5/NELOKI
	140	7645514	963	JAL95.4.3/3/KACHU #1/KIRITATI//KACHU/4/PBW343*2/KUKUNA*2//FRTL/PIFED
	141	7643276	600	SABUF/4/ALTAR 84/AE.SQUARROSA (224)//CUPE/3/CROC_1/AE.SQUARROSA (205)//F27202/5/SERI.1B//KAUZ/HEVO/3/AMAD*2/4/KIRITATI/6/FRET2*2/4/SNI/TRAP#1/3/KAUZ*2/TRAP//KAUZ/5/KACHU
	142	7644708	848	GARZA/BOY//AE.SQUARROSA (428)/5/SW89.5277/BORL95//SKAUZ/3/PRL/2*PASTOR/4/HEILO/6/PRL/2*PASTOR//PBW343*2/KUKUNA/3/ROLF07
	143	7642587	352	IG 42157/VILLA JUAREZ F2009/4/WBLL1/KUKUNA//TACUPETO F2001/3/BAJ #1
	144	7641414	123	DOY1/AE.SQUARROSA (1024)//KACHU/3/BAJ #1
	145	7645255	908	CETA/AE.SQUARROSA (533)/3/ATTILA*2/PBW65//MURGA/4/REEDLING #1
	146	7645914	1020	68.111/RGB-U//WARD/3/FGO/4/RABI/5/AE.SQUARROSA (675)/6/NAVJ07/7/KACHU
	147	7641345	95	CROC_1/AE.SQUARROSA (517)//KACHU/3/BAJ #1
	148	7642378	312	SORA/AE.SQUARROSA (442)//SUP152/3/VILLA JUAREZ F2009
	149	7642035	254	CETA/AE.SQUARROSA (166)//BAJ #1/3/SUP152
	150	7645989	1045	68.111/RGB-U//WARD/3/AE.SQUARROSA (452)/4/2*OASIS/SKAUZ//4*BCN/5/NAVJ07/6/KACHU
	151	7642436	322	BCN//SORA/AE.SQUARROSA (323)/3/VILLA JUAREZ F2009/4/WBLL1/KUKUNA//TACUPETO F2001/3/BAJ #1
	152	7641893	211	W47/KACHU//BAJ #1
	153	7642278	286	BCN/4/RABI//GS/CRA/3/AE.SQUARROSA (895)/5/SUP152/6/VILLA JUAREZ F2009
	154	7645891	1011	68.111/RGB-U//WARD RESEL/3/STIL/4/AE.SQUARROSA (675)/5/NAVJ07/6/KACHU
	155	7642718	405	BCN//SORA/AE.SQUARROSA (323)/4/WBLL1/KUKUNA//TACUPETO F2001/3/BAJ #1/5/SERI.1B//KAUZ/HEVO/3/AMAD*2/4/KIRITATI
	156	7641281	81	GAN/AE.SQUARROSA (897)//KACHU/3/BAJ #1
	157	7645904	1015	68.111/RGB-U//WARD/3/FGO/4/RABI/5/AE.SQUARROSA (675)/6/NAVJ07/7/KACHU
	158	7641347	97	CROC_1/AE.SQUARROSA (517)//KACHU/3/BAJ #1
	159	7642878	444	CPI8/GEDIZ/3/GOO//ALB/CRA/4/AE.SQUARROSA (1038)/5/WBLL1/KUKUNA//TACUPETO F2001/3/BAJ #1/6/SERI.1B//KAUZ/HEVO/3/AMAD*2/4/KIRITATI
	160	7643206	573	CHEN/AE.SQ//2*OPATA/5/SERI.1B//KAUZ/HEVO/3/AMAD*2/4/KIRITATI/6/FRET2*2/4/SNI/TRAP#1/3/KAUZ*2/TRAP//KAUZ/5/KACHU
	161	7644626	838	68.111/RGB-U//WARD/3/FGO/4/RABI/5/AE.SQUARROSA (878)/6/KAUZ//ALTAR 84/AOS/3/PASTOR/4/MILAN/CUPE//SW89.3064/5/KIRITATI/7/SW89.5277/BORL95//SKAUZ/3/PRL/2*PASTOR/4/HEILO
	162	7642634	362	IG 126482/VILLA JUAREZ F2009/4/WBLL1/KUKUNA//TACUPETO F2001/3/BAJ #1
	163	7644199	805	68.111/RGB-U//WARD/3/AE.SQUARROSA (388)/7/SHA7/VEE#5/5/VEE#8//JUP/BJY/3/F3.71/TRM/4/2*WEAVER/6/SKAUZ/PARUS//PARUS/8/CNDO/R143//ENTE/MEXI_2/3/AEGILOPS SQUARROSA (TAUS)/4/WEAVER/5/PICUS/6/TROST/7/TACUPETO F2001
	164	7641461	141	ARLIN_1/AE.SQUARROSA (1017)//KACHU/3/BAJ #1
	165	7642704	397	BCN//SORA/AE.SQUARROSA (323)/4/WBLL1/KUKUNA//TACUPETO F2001/3/BAJ #1/5/SERI.1B//KAUZ/HEVO/3/AMAD*2/4/KIRITATI
	166	7641333	90	CROC_1/AE.SQUARROSA (516)//KACHU/3/BAJ #1
	167	7645987	1043	68.111/RGB-U//WARD/3/AE.SQUARROSA (452)/4/2*OASIS/SKAUZ//4*BCN/5/NAVJ07/6/KACHU
	168	7642654	366	BCN//CETA/AE.SEARSII (34D)/4/WBLL1/KUKUNA//TACUPETO F2001/3/BAJ #1/5/SERI.1B//KAUZ/HEVO/3/AMAD*2/4/KIRITATI
	169	7640833	30	KE90-282/MILAN//KACHU/3/BAJ #1
	170	7643938	754	GARZA/BOY//AE.SQUARROSA (520)/3/WHEAR/KRONSTAD F2004/7/SHA7/VEE#5/5/VEE#8//JUP/BJY/3/F3.71/TRM/4/2*WEAVER/6/SKAUZ/PARUS//PARUS
	171	7643525	699	INDIA-209/5/SERI.1B//KAUZ/HEVO/3/AMAD*2/4/KIRITATI/6/FRET2*2/4/SNI/TRAP#1/3/KAUZ*2/TRAP//KAUZ/5/KACHU
	172	7646028	1057	68.111/RGB-U//WARD/3/AE.SQUARROSA (452)/4/2*OASIS/SKAUZ//4*BCN/5/NAVJ07/6/KACHU
	173	7644875	856	IG 41217/4/PRL/2*PASTOR//PBW343*2/KUKUNA/3/ROLF07/5/NELOKI
	174	7640814	21	CROC_1/AE.SQUARROSA (481)//KACHU/3/BAJ #1
	175	7641356	100	CROC_1/AE.SQUARROSA (517)//KACHU/3/BAJ #1
	176	7645965	1032	68.111/RGB-U//WARD/3/AE.SQUARROSA (452)/4/2*OASIS/SKAUZ//4*BCN/5/NAVJ07/6/KACHU
	177	7641726	175	CROC_1/AE.SQUARROSA (298)//KACHU/3/BAJ #1
	178	7643924	753	GARZA/BOY//AE.SQUARROSA (467)/3/WHEAR/KRONSTAD F2004/7/SHA7/VEE#5/5/VEE#8//JUP/BJY/3/F3.71/TRM/4/2*WEAVER/6/SKAUZ/PARUS//PARUS
	179	7643092	509	CHEN/AE.SQ//2*OPATA/5/SERI.1B//KAUZ/HEVO/3/AMAD*2/4/KIRITATI/6/FRET2*2/4/SNI/TRAP#1/3/KAUZ*2/TRAP//KAUZ/5/KACHU
