# Supplementary material for: GWAS revealed a novel resistance locus on chromosome 4D for the quarantine disease Karnal bunt in diverse wheat pre-breeding germplasm
Source: Sci Rep. 2020 Apr 7;10:5999. doi: 10.1038/s41598-020-62711-7 (PMC7138846; doi:10.1038/s41598-020-62711-7)
Supplement: Supplementary file 7 — Supplementary material 7. [file 41598_2020_62711_MOESM7_ESM.xlsx]

## Sheet: Sheet1
	Table S8: Genotype data of 179 PBLs used for the study.
	rs#	allele	chrom	pos	strand	assembly#	center	protLSID	assayLSID	panelLSID	QCcode	2	3	4	5	6	7	8	9	10	11	13	14	15	18	19	20	21	22	23	25	26	28	31	32	33	34	36	39	40	41	42	45	46	47	48	50	51	52
	993127	T/C	1A	1	+	NA	NA	NA	NA	NA	NA	NN	CC	CC	TT	TT	CC	TT	TT	TT	CC	TT	TT	CC	TT	TT	CC	NN	CC	TT	TT	TT	TT	TT	TT	TT	NN	TT	TT	TT	TT	TT	TT	NN	NN	CC	CC	TT	CC
	1005431	A/G	1A	2	+	NA	NA	NA	NA	NA	NA	AA	AA	AA	AA	GG	AA	NN	NN	GG	AA	GG	GG	NN	GG	AA	AA	AA	AA	AA	GG	AA	AA	GG	GG	GG	NN	AA	GG	GG	GG	GG	GG	NN	AA	AA	AA	AA	GG
	993293	G/A	1A	3	+	NA	NA	NA	NA	NA	NA	GG	GG	GG	AA	GG	GG	GG	AA	GG	GG	GG	GG	NN	GG	GG	NN	GG	GG	NN	GG	GG	GG	GG	GG	GG	GG	GG	GG	GG	GG	GG	GG	GG	GG	GG	GG	GG	GG
	2266418	T/C	1A	4	+	NA	NA	NA	NA	NA	NA	TT	NN	TT	CC	CC	TT	CC	NN	CC	TT	CC	CC	NN	TT	TT	NN	TT	TT	NN	CC	TT	CC	CC	CC	TT	NN	CC	CC	CC	CC	TT	CC	CC	CC	TT	TT	TT	CC
	3021967	C/A	1A	5	+	NA	NA	NA	NA	NA	NA	CC	CC	CC	CC	CC	CC	CC	CC	CC	CC	CC	CC	NN	CC	CC	CC	CC	CC	CC	CC	CC	CC	CC	CC	CC	CC	CC	CC	CC	CC	CC	CC	CC	CC	CC	CC	CC	CC
	1043336	A/G	1A	6	+	NA	NA	NA	NA	NA	NA	GG	NN	AA	GG	AA	AA	AA	GG	AA	AA	NN	AA	AA	AA	AA	NN	AA	AA	NN	AA	AA	AA	AA	AA	AA	GG	AA	AA	AA	AA	AA	AA	AA	AA	AA	AA	NN	GG
	1204785	T/C	1A	7	+	NA	NA	NA	NA	NA	NA	TT	TT	TT	TT	CC	TT	CC	TT	CC	TT	CC	CC	NN	CC	TT	NN	TT	TT	TT	CC	TT	CC	NN	CC	CC	CC	CC	CC	CC	CC	CC	CC	CC	CC	TT	NN	TT	CC
	1076290	A/G	1A	8	+	NA	NA	NA	NA	NA	NA	GG	NN	GG	GG	GG	NN	GG	GG	NN	NN	GG	NN	NN	NN	NN	GG	GG	NN	NN	GG	NN	GG	GG	NN	NN	GG	NN	GG	GG	NN	NN	GG	NN	GG	NN	NN	NN	GG
	1007201	A/G	1A	9	+	NA	NA	NA	NA	NA	NA	GG	GG	GG	GG	AA	GG	AA	NN	AA	GG	AA	AA	GG	AA	NN	GG	GG	GG	GG	AA	AA	GG	AA	AA	AA	GG	GG	NN	AA	AA	AA	NN	GG	GG	GG	NN	GG	GG
	3064386	A/G	1A	10	+	NA	NA	NA	NA	NA	NA	AA	AA	AA	AA	GG	AA	GG	NN	GG	AA	GG	GG	AA	GG	GG	AA	AA	AA	AA	GG	GG	AA	GG	GG	GG	AA	NN	GG	GG	GG	GG	NN	AA	NN	AA	AA	AA	AA
	1204920	G/A	1A	11	+	NA	NA	NA	NA	NA	NA	GG	NN	AA	AA	AA	AA	AA	AA	AA	AA	AA	AA	NN	AA	AA	GG	AA	AA	AA	AA	AA	AA	AA	AA	AA	AA	AA	AA	AA	AA	AA	AA	GG	AA	AA	AA	AA	AA
	1695192	T/A	1A	12	+	NA	NA	NA	NA	NA	NA	TT	TT	TT	TT	AA	TT	AA	AA	AA	TT	AA	AA	TT	AA	TT	TT	TT	TT	TT	AA	NN	TT	AA	AA	AA	TT	TT	AA	AA	AA	AA	AA	TT	TT	TT	TT	TT	TT
	1159673	G/A	1A	13	+	NA	NA	NA	NA	NA	NA	GG	GG	GG	GG	GG	GG	GG	GG	GG	GG	GG	GG	NN	GG	GG	GG	GG	GG	GG	GG	GG	GG	GG	GG	GG	GG	GG	GG	GG	GG	GG	GG	GG	GG	GG	GG	GG	GG
	3222161	T/G	1A	14	+	NA	NA	NA	NA	NA	NA	CC	CC	CC	CC	CC	CC	CC	CC	CC	CC	CC	CC	NN	CC	CC	CC	CC	CC	CC	CC	CC	GG	GG	CC	CC	CC	NN	CC	CC	NN	CC	CC	CC	CC	CC	CC	GG	CC
	1054654	A/G	1A	15	+	NA	NA	NA	NA	NA	NA	AA	AA	AA	NN	AA	AA	GG	AA	AA	AA	AA	AA	NN	AA	GG	AA	NN	AA	AA	AA	AA	NN	NN	AA	AA	GG	GG	AA	AA	AA	AA	NN	NN	AA	AA	AA	NN	NN
	1863421	A/G	1A	16	+	NA	NA	NA	NA	NA	NA	AA	AA	AA	GG	AA	AA	GG	AA	AA	AA	AA	AA	NN	AA	GG	AA	GG	AA	AA	AA	AA	GG	AA	AA	AA	GG	GG	AA	AA	AA	AA	GG	NN	AA	AA	AA	GG	NN
	1221968	G/T	1A	17	+	NA	NA	NA	NA	NA	NA	GG	NN	GG	GG	GG	GG	GG	GG	NN	GG	GG	GG	NN	GG	GG	GG	NN	GG	GG	NN	GG	GG	GG	GG	GG	NN	GG	GG	GG	GG	GG	GG	GG	GG	GG	GG	GG	GG
	1092922	G/T	1A	18	+	NA	NA	NA	NA	NA	NA	GG	GG	GG	TT	GG	GG	TT	GG	GG	GG	GG	GG	TT	GG	TT	GG	NN	GG	GG	GG	GG	TT	TT	GG	GG	TT	TT	GG	GG	GG	GG	TT	TT	NN	GG	GG	TT	GG
	1070756	C/G	1A	19	+	NA	NA	NA	NA	NA	NA	CC	CC	CC	GG	CC	CC	GG	NN	CC	CC	CC	CC	NN	CC	GG	CC	GG	CC	CC	CC	CC	GG	CC	CC	CC	CC	GG	CC	CC	CC	CC	GG	NN	NN	CC	CC	GG	CC
	1084833	G/T	1A	20	+	NA	NA	NA	NA	NA	NA	GG	GG	GG	GG	GG	GG	TT	GG	GG	GG	GG	GG	GG	GG	TT	GG	GG	GG	GG	GG	GG	GG	GG	GG	GG	GG	TT	GG	GG	GG	GG	TT	NN	NN	GG	GG	GG	GG
	1100955	C/T	1A	21	+	NA	NA	NA	NA	NA	NA	CC	NN	CC	CC	CC	CC	TT	CC	NN	CC	CC	CC	NN	CC	TT	CC	CC	CC	CC	CC	CC	CC	CC	CC	CC	CC	NN	CC	CC	CC	CC	TT	NN	NN	CC	CC	CC	CC
	1102916	T/G	1A	22	+	NA	NA	NA	NA	NA	NA	NN	CC	CC	CC	CC	CC	GG	CC	CC	CC	CC	CC	NN	CC	GG	CC	CC	CC	CC	CC	CC	CC	CC	CC	CC	CC	NN	CC	CC	CC	CC	GG	GG	NN	CC	CC	CC	CC
	1245046	G/A	1A	23	+	NA	NA	NA	NA	NA	NA	GG	GG	GG	GG	GG	GG	AA	GG	GG	GG	GG	GG	NN	GG	AA	GG	GG	GG	GG	GG	GG	GG	GG	GG	GG	GG	NN	GG	GG	GG	GG	AA	NN	NN	GG	GG	GG	GG
	1126027	T/G	1A	24	+	NA	NA	NA	NA	NA	NA	TT	GG	TT	NN	TT	TT	TT	TT	TT	TT	TT	TT	GG	TT	TT	TT	NN	TT	TT	TT	TT	NN	NN	TT	TT	GG	TT	TT	TT	TT	TT	TT	TT	TT	TT	TT	NN	NN
	1052695	C/G	1A	25	+	NA	NA	NA	NA	NA	NA	NN	GG	GG	CC	GG	GG	CC	GG	GG	GG	GG	GG	NN	GG	CC	GG	CC	GG	GG	GG	GG	CC	GG	GG	GG	CC	CC	GG	GG	GG	GG	CC	NN	GG	GG	GG	CC	NN
	992286	T/C	1A	26	+	NA	NA	NA	NA	NA	NA	NN	TT	TT	CC	TT	TT	TT	NN	TT	TT	TT	NN	TT	TT	TT	TT	NN	TT	TT	TT	TT	CC	NN	TT	TT	NN	NN	NN	TT	TT	TT	TT	TT	TT	TT	TT	CC	TT
	1102253	T/C	1A	27	+	NA	NA	NA	NA	NA	NA	CC	CC	CC	CC	NN	CC	CC	CC	CC	CC	CC	CC	CC	CC	CC	CC	CC	CC	CC	CC	CC	CC	CC	CC	CC	CC	CC	CC	CC	CC	CC	CC	CC	CC	CC	CC	CC	CC
	1234731	G/A	1A	28	+	NA	NA	NA	NA	NA	NA	GG	GG	GG	GG	GG	GG	GG	GG	GG	GG	GG	GG	GG	GG	GG	GG	GG	NN	GG	GG	GG	GG	GG	GG	GG	GG	GG	GG	GG	GG	GG	GG	GG	GG	GG	GG	GG	GG
	1863459	G/A	1A	29	+	NA	NA	NA	NA	NA	NA	GG	GG	GG	GG	GG	GG	GG	GG	GG	GG	GG	GG	NN	GG	GG	GG	GG	GG	GG	GG	GG	NN	GG	GG	GG	GG	NN	GG	GG	GG	GG	GG	GG	GG	GG	GG	NN	GG
	1121822	C/G	1A	30	+	NA	NA	NA	NA	NA	NA	CC	CC	CC	CC	CC	CC	GG	CC	CC	CC	CC	CC	CC	CC	GG	CC	CC	CC	CC	CC	CC	GG	CC	CC	CC	CC	NN	CC	CC	NN	CC	CC	CC	CC	CC	CC	GG	CC
	3064797	G/T	1A	31	+	NA	NA	NA	NA	NA	NA	CC	CC	CC	CC	CC	CC	CC	CC	CC	CC	CC	CC	NN	CC	CC	CC	CC	CC	CC	CC	CC	NN	CC	CC	CC	CC	NN	CC	CC	CC	CC	CC	CC	CC	CC	NN	NN	CC
	991908	T/A	1A	32	+	NA	NA	NA	NA	NA	NA	TT	TT	TT	AA	TT	TT	AA	NN	TT	TT	TT	TT	TT	AA	AA	NN	AA	TT	TT	TT	TT	AA	TT	TT	TT	NN	TT	TT	TT	TT	AA	TT	NN	TT	AA	AA	AA	NN
	1092638	A/G	1A	33	+	NA	NA	NA	NA	NA	NA	GG	GG	GG	GG	GG	GG	GG	GG	GG	GG	GG	GG	GG	GG	GG	GG	GG	GG	GG	GG	GG	AA	GG	GG	GG	GG	NN	GG	GG	GG	GG	GG	GG	GG	GG	GG	AA	GG
	1237602	G/T	1A	34	+	NA	NA	NA	NA	NA	NA	GG	GG	GG	GG	GG	GG	TT	NN	GG	GG	GG	GG	NN	GG	TT	GG	GG	GG	GG	NN	GG	TT	NN	GG	NN	GG	NN	GG	GG	GG	GG	GG	GG	NN	GG	GG	TT	GG
	1082710	G/A	1A	35	+	NA	NA	NA	NA	NA	NA	GG	GG	GG	AA	GG	GG	GG	GG	GG	GG	GG	GG	NN	AA	GG	AA	AA	GG	GG	GG	GG	AA	GG	GG	GG	GG	NN	GG	GG	GG	AA	GG	NN	GG	AA	GG	AA	AA
	1093111	C/T	1A	36	+	NA	NA	NA	NA	NA	NA	CC	CC	CC	CC	CC	CC	NN	CC	CC	CC	CC	CC	NN	TT	NN	TT	NN	CC	CC	CC	CC	CC	CC	CC	CC	CC	CC	CC	CC	CC	TT	CC	TT	CC	TT	NN	CC	NN
	1043910	T/G	1A	37	+	NA	NA	NA	NA	NA	NA	AA	AA	AA	AA	AA	AA	AA	AA	AA	AA	AA	AA	NN	AA	AA	AA	AA	AA	AA	AA	AA	CC	AA	AA	AA	AA	NN	AA	AA	AA	AA	AA	AA	AA	AA	NN	CC	AA
	1079222	C/T	1A	38	+	NA	NA	NA	NA	NA	NA	AA	AA	AA	AA	AA	AA	AA	AA	AA	AA	AA	AA	NN	AA	AA	AA	NN	AA	AA	AA	AA	GG	AA	AA	AA	NN	NN	AA	AA	AA	AA	AA	AA	AA	AA	AA	NN	AA
	2277788	G/T	1A	39	+	NA	NA	NA	NA	NA	NA	TT	TT	TT	TT	TT	TT	TT	NN	TT	NN	TT	TT	NN	TT	TT	NN	TT	TT	TT	NN	TT	TT	TT	TT	TT	TT	TT	TT	NN	TT	TT	TT	TT	TT	TT	TT	TT	TT
	2278913	A/G	1A	40	+	NA	NA	NA	NA	NA	NA	GG	GG	GG	GG	GG	GG	GG	GG	NN	GG	GG	GG	GG	GG	GG	GG	GG	GG	GG	GG	GG	AA	GG	GG	NN	GG	NN	GG	GG	GG	GG	GG	GG	NN	GG	GG	AA	GG
	1771898	A/G	1A	41	+	NA	NA	NA	NA	NA	NA	GG	GG	GG	GG	GG	GG	GG	NN	GG	GG	GG	GG	NN	GG	GG	NN	GG	GG	GG	GG	GG	AA	GG	GG	GG	GG	GG	GG	GG	GG	GG	GG	GG	GG	GG	GG	AA	GG
	1130132	A/G	1A	42	+	NA	NA	NA	NA	NA	NA	AA	AA	AA	AA	AA	AA	GG	AA	AA	AA	AA	AA	AA	GG	GG	GG	GG	AA	AA	AA	AA	NN	AA	AA	AA	AA	AA	AA	AA	AA	GG	AA	NN	AA	GG	AA	NN	NN
	2281371	G/C	1A	43	+	NA	NA	NA	NA	NA	NA	CC	CC	CC	GG	CC	CC	CC	CC	CC	CC	CC	CC	NN	GG	CC	GG	GG	CC	CC	CC	CC	GG	CC	CC	CC	CC	NN	CC	CC	CC	GG	CC	NN	CC	GG	CC	GG	NN
	1047696	A/T	1A	44	+	NA	NA	NA	NA	NA	NA	AA	AA	AA	AA	AA	AA	AA	AA	AA	AA	AA	AA	AA	AA	AA	AA	NN	AA	AA	AA	AA	TT	AA	AA	AA	AA	NN	AA	AA	AA	AA	AA	AA	AA	AA	AA	TT	AA
	1063493	G/A	1A	45	+	NA	NA	NA	NA	NA	NA	TT	TT	TT	TT	TT	TT	TT	NN	TT	TT	TT	TT	NN	TT	NN	TT	TT	TT	TT	TT	TT	NN	TT	TT	TT	TT	NN	TT	TT	TT	TT	TT	TT	NN	TT	NN	NN	TT
	1126925	G/A	1A	46	+	NA	NA	NA	NA	NA	NA	GG	GG	GG	GG	GG	GG	GG	GG	GG	GG	GG	GG	NN	GG	NN	GG	GG	GG	GG	GG	GG	NN	GG	GG	GG	GG	GG	NN	GG	NN	GG	GG	NN	GG	GG	GG	NN	GG
	1048305	G/T	1A	47	+	NA	NA	NA	NA	NA	NA	GG	GG	GG	GG	GG	GG	GG	GG	GG	GG	GG	GG	NN	GG	NN	GG	GG	GG	GG	GG	GG	NN	GG	GG	GG	GG	GG	GG	GG	GG	GG	GG	GG	GG	GG	NN	TT	GG
	1093186	G/T	1A	48	+	NA	NA	NA	NA	NA	NA	GG	GG	GG	GG	GG	GG	GG	GG	GG	GG	GG	GG	GG	GG	GG	TT	GG	GG	GG	GG	GG	GG	GG	GG	GG	NN	GG	NN	GG	GG	GG	GG	NN	TT	TT	GG	GG	GG
	3030753	G/A	1A	49	+	NA	NA	NA	NA	NA	NA	GG	GG	GG	GG	GG	GG	GG	GG	GG	GG	GG	GG	GG	GG	GG	GG	GG	GG	GG	GG	GG	GG	GG	GG	GG	GG	GG	GG	GG	NN	GG	GG	GG	GG	GG	GG	GG	GG
	1187863	T/A	1A	50	+	NA	NA	NA	NA	NA	NA	AA	AA	AA	AA	AA	AA	AA	AA	AA	AA	AA	AA	NN	AA	NN	TT	AA	NN	TT	AA	AA	TT	AA	AA	AA	NN	NN	NN	AA	AA	AA	AA	NN	AA	TT	NN	NN	AA
	992543	A/C	1A	51	+	NA	NA	NA	NA	NA	NA	CC	CC	CC	CC	CC	CC	CC	CC	CC	CC	CC	CC	NN	CC	TT	CC	CC	CC	TT	CC	CC	TT	CC	CC	CC	CC	NN	CC	CC	NN	CC	CC	CC	CC	CC	NN	CC	CC
	1019639	G/A	1A	52	+	NA	NA	NA	NA	NA	NA	GG	GG	GG	NN	GG	GG	GG	AA	NN	NN	GG	GG	NN	GG	NN	GG	GG	GG	NN	GG	NN	NN	GG	GG	GG	GG	NN	GG	GG	GG	GG	NN	GG	NN	GG	GG	NN	GG
	1088821	A/G	1A	53	+	NA	NA	NA	NA	NA	NA	AA	AA	AA	AA	AA	AA	AA	AA	AA	AA	AA	AA	NN	AA	AA	NN	AA	AA	AA	AA	AA	NN	AA	AA	AA	AA	AA	AA	AA	AA	AA	AA	AA	NN	AA	AA	AA	AA
	1379240	T/C	1A	54	+	NA	NA	NA	NA	NA	NA	CC	CC	CC	CC	CC	CC	CC	CC	CC	CC	CC	CC	TT	CC	NN	NN	CC	CC	TT	NN	CC	TT	CC	CC	CC	CC	NN	CC	CC	CC	CC	CC	CC	TT	NN	CC	CC	CC
	1048166	C/T	1A	55	+	NA	NA	NA	NA	NA	NA	CC	CC	CC	CC	CC	CC	CC	CC	CC	CC	CC	CC	TT	CC	TT	CC	CC	CC	CC	CC	CC	TT	CC	CC	CC	CC	NN	CC	CC	CC	CC	CC	CC	CC	CC	CC	TT	CC
	1075997	A/G	1A	56	+	NA	NA	NA	NA	NA	NA	AA	AA	AA	AA	AA	AA	AA	AA	AA	AA	AA	AA	AA	AA	AA	GG	AA	AA	AA	AA	AA	AA	AA	AA	AA	AA	AA	AA	AA	AA	AA	AA	AA	AA	GG	AA	AA	AA
	1862951	T/C	1A	57	+	NA	NA	NA	NA	NA	NA	TT	TT	TT	TT	TT	TT	TT	TT	TT	TT	TT	TT	NN	TT	CC	TT	TT	TT	TT	TT	TT	CC	TT	TT	TT	TT	NN	TT	TT	TT	TT	TT	TT	TT	TT	NN	CC	TT
	1090082	T/C	1A	58	+	NA	NA	NA	NA	NA	NA	TT	TT	TT	TT	TT	TT	TT	TT	TT	TT	TT	TT	NN	TT	NN	TT	TT	TT	CC	NN	TT	CC	TT	TT	TT	TT	NN	TT	TT	TT	TT	TT	TT	TT	TT	TT	TT	TT
	1058809	G/A	1A	59	+	NA	NA	NA	NA	NA	NA	GG	GG	GG	GG	GG	GG	GG	NN	GG	GG	GG	GG	NN	GG	GG	GG	GG	GG	GG	GG	GG	GG	GG	GG	GG	GG	GG	GG	GG	GG	GG	GG	GG	GG	GG	GG	GG	GG
	987095	C/G	1A	60	+	NA	NA	NA	NA	NA	NA	CC	CC	CC	CC	CC	CC	CC	CC	CC	CC	CC	CC	GG	CC	NN	CC	CC	CC	GG	NN	CC	GG	CC	CC	CC	CC	NN	CC	CC	NN	CC	CC	CC	GG	CC	CC	CC	CC
	1059739	G/A	1A	61	+	NA	NA	NA	NA	NA	NA	GG	GG	GG	GG	GG	GG	GG	GG	GG	GG	GG	GG	GG	GG	GG	GG	GG	GG	GG	GG	GG	GG	GG	GG	GG	GG	GG	GG	GG	GG	GG	GG	GG	AA	GG	GG	GG	GG
	1081901	T/A	1A	62	+	NA	NA	NA	NA	NA	NA	NN	TT	TT	TT	TT	TT	TT	TT	TT	TT	TT	TT	NN	TT	NN	TT	TT	TT	AA	TT	TT	AA	TT	TT	TT	TT	NN	TT	TT	TT	TT	TT	TT	TT	TT	TT	TT	TT
	1087368	A/G	1A	63	+	NA	NA	NA	NA	NA	NA	AA	AA	AA	AA	AA	AA	AA	AA	AA	AA	AA	AA	GG	AA	NN	AA	AA	AA	GG	NN	AA	GG	AA	AA	AA	AA	AA	AA	AA	AA	AA	AA	AA	GG	AA	AA	AA	AA
	2347458	G/T	1A	64	+	NA	NA	NA	NA	NA	NA	GG	GG	GG	GG	GG	GG	GG	NN	GG	GG	GG	GG	TT	GG	NN	GG	GG	GG	TT	NN	GG	TT	GG	GG	GG	GG	GG	GG	GG	GG	GG	GG	GG	TT	GG	GG	GG	TT
	1020635	C/T	1A	65	+	NA	NA	NA	NA	NA	NA	GG	GG	GG	GG	GG	GG	GG	GG	GG	GG	GG	GG	GG	GG	GG	GG	NN	GG	GG	GG	GG	GG	GG	GG	GG	GG	GG	GG	GG	GG	GG	GG	GG	NN	GG	GG	GG	GG
	990671	T/G	1A	66	+	NA	NA	NA	NA	NA	NA	AA	AA	AA	AA	AA	AA	AA	AA	AA	AA	AA	AA	TT	AA	NN	AA	AA	AA	TT	NN	AA	TT	AA	AA	AA	AA	AA	AA	AA	AA	AA	AA	AA	AA	AA	AA	AA	TT
	1005358	C/G	1A	67	+	NA	NA	NA	NA	NA	NA	AA	AA	AA	AA	AA	AA	AA	AA	AA	AA	AA	AA	NN	AA	AA	AA	AA	AA	NN	AA	AA	NN	AA	AA	AA	AA	AA	AA	AA	AA	AA	AA	AA	AA	AA	AA	AA	NN
	2259899	G/C	1A	68	+	NA	NA	NA	NA	NA	NA	GG	GG	GG	GG	GG	GG	GG	GG	GG	GG	GG	GG	NN	GG	CC	GG	GG	GG	CC	NN	GG	CC	GG	GG	GG	GG	GG	GG	GG	GG	GG	GG	GG	GG	GG	GG	GG	CC
	4910221	T/C	1A	69	+	NA	NA	NA	NA	NA	NA	TT	TT	TT	NN	TT	NN	TT	TT	TT	NN	TT	TT	NN	NN	NN	NN	NN	TT	CC	NN	NN	CC	TT	TT	TT	TT	NN	NN	TT	NN	NN	TT	TT	TT	TT	NN	TT	NN
	1070550	C/T	1A	70	+	NA	NA	NA	NA	NA	NA	CC	CC	CC	CC	CC	CC	CC	CC	CC	CC	CC	CC	TT	CC	NN	CC	CC	CC	TT	NN	CC	TT	CC	CC	CC	CC	CC	CC	CC	CC	CC	CC	CC	CC	CC	CC	CC	TT
	1004489	C/A	1A	71	+	NA	NA	NA	NA	NA	NA	AA	NN	AA	AA	AA	AA	AA	NN	NN	AA	AA	AA	NN	AA	CC	AA	AA	AA	CC	NN	AA	CC	AA	AA	AA	NN	AA	AA	AA	AA	AA	AA	NN	AA	AA	AA	AA	CC
	3026844	C/G	1A	72	+	NA	NA	NA	NA	NA	NA	CC	CC	CC	CC	CC	CC	CC	CC	CC	CC	CC	CC	GG	CC	NN	CC	CC	CC	GG	NN	CC	GG	CC	CC	CC	CC	CC	CC	CC	NN	CC	CC	CC	CC	CC	CC	CC	GG
	4909857	T/C	1A	73	+	NA	NA	NA	NA	NA	NA	CC	CC	CC	CC	CC	CC	CC	CC	CC	CC	CC	CC	TT	CC	NN	CC	CC	CC	TT	NN	CC	TT	CC	CC	CC	CC	CC	CC	CC	CC	CC	CC	NN	CC	CC	CC	CC	TT
	1288467	C/G	1A	74	+	NA	NA	NA	NA	NA	NA	GG	GG	GG	GG	GG	GG	GG	GG	GG	GG	GG	GG	NN	GG	GG	GG	GG	GG	NN	GG	GG	NN	GG	GG	GG	GG	GG	GG	GG	GG	GG	GG	NN	GG	GG	GG	GG	NN
	1093901	C/T	1A	75	+	NA	NA	NA	NA	NA	NA	NN	GG	GG	NN	GG	GG	GG	TT	GG	NN	GG	GG	GG	GG	NN	GG	NN	NN	NN	GG	NN	GG	GG	GG	GG	GG	NN	GG	GG	GG	GG	GG	GG	GG	GG	GG	GG	NN
	1132776	C/T	1A	76	+	NA	NA	NA	NA	NA	NA	CC	CC	CC	CC	CC	CC	CC	CC	CC	CC	CC	CC	NN	CC	CC	CC	CC	CC	CC	CC	CC	NN	CC	CC	CC	CC	CC	CC	CC	CC	CC	CC	CC	NN	CC	CC	CC	NN
	983200	C/T	1A	77	+	NA	NA	NA	NA	NA	NA	GG	GG	GG	GG	GG	GG	GG	GG	GG	GG	GG	GG	NN	GG	GG	GG	GG	GG	NN	GG	GG	NN	GG	GG	GG	GG	GG	GG	GG	GG	GG	GG	GG	GG	GG	GG	GG	NN
	4909851	T/C	1A	78	+	NA	NA	NA	NA	NA	NA	GG	GG	GG	GG	GG	GG	GG	GG	GG	GG	GG	GG	NN	GG	GG	GG	NN	GG	GG	GG	GG	GG	GG	GG	GG	GG	GG	GG	GG	GG	GG	GG	GG	GG	GG	GG	GG	GG
	1091122	G/C	1A	79	+	NA	NA	NA	NA	NA	NA	GG	GG	GG	GG	GG	GG	GG	NN	GG	GG	GG	GG	NN	GG	GG	GG	GG	GG	GG	GG	GG	NN	GG	GG	GG	GG	GG	GG	GG	GG	GG	GG	GG	NN	GG	GG	GG	GG
	1089266	A/T	1A	80	+	NA	NA	NA	NA	NA	NA	AA	AA	AA	AA	AA	AA	AA	AA	AA	AA	AA	AA	TT	AA	TT	AA	AA	AA	TT	NN	AA	TT	AA	AA	AA	AA	AA	NN	AA	AA	AA	AA	AA	AA	AA	AA	AA	TT
	1100939	T/A	1A	81	+	NA	NA	NA	NA	NA	NA	TT	TT	TT	TT	TT	TT	TT	TT	TT	TT	TT	TT	NN	TT	TT	TT	TT	TT	TT	TT	TT	TT	TT	TT	TT	TT	TT	TT	TT	TT	TT	TT	NN	TT	TT	TT	TT	TT
	1199979	G/T	1A	82	+	NA	NA	NA	NA	NA	NA	GG	GG	GG	GG	GG	GG	GG	GG	GG	GG	GG	GG	TT	GG	NN	GG	GG	GG	TT	GG	GG	TT	GG	GG	GG	NN	GG	GG	GG	GG	GG	GG	GG	GG	GG	GG	GG	TT
	2277135	G/A	1A	83	+	NA	NA	NA	NA	NA	NA	GG	NN	GG	GG	GG	GG	GG	GG	GG	GG	GG	GG	NN	GG	GG	GG	GG	GG	GG	GG	GG	GG	GG	GG	NN	GG	NN	NN	GG	GG	GG	GG	GG	GG	GG	GG	GG	GG
	2279310	T/A	1A	84	+	NA	NA	NA	NA	NA	NA	AA	AA	AA	AA	AA	AA	AA	AA	AA	AA	AA	AA	TT	AA	NN	AA	AA	AA	TT	NN	AA	TT	AA	AA	AA	AA	AA	AA	AA	AA	AA	AA	AA	AA	AA	AA	AA	TT
	995021	C/G	1A	85	+	NA	NA	NA	NA	NA	NA	GG	GG	GG	GG	NN	GG	GG	NN	GG	GG	GG	GG	NN	GG	NN	GG	NN	GG	AA	NN	GG	AA	GG	GG	NN	GG	GG	GG	GG	GG	GG	GG	GG	GG	GG	GG	GG	AA
	1109578	T/C	1A	86	+	NA	NA	NA	NA	NA	NA	TT	NN	TT	TT	TT	TT	TT	TT	NN	TT	NN	TT	NN	TT	CC	TT	TT	TT	TT	NN	TT	TT	TT	TT	TT	TT	TT	TT	TT	TT	TT	TT	TT	TT	TT	TT	TT	TT
	1129025	G/A	1A	87	+	NA	NA	NA	NA	NA	NA	GG	GG	GG	GG	GG	GG	GG	GG	GG	GG	GG	GG	NN	GG	GG	GG	GG	GG	GG	GG	GG	GG	GG	GG	GG	GG	NN	NN	GG	GG	GG	GG	NN	AA	GG	GG	GG	GG
	1218701	A/G	1A	88	+	NA	NA	NA	NA	NA	NA	AA	AA	AA	AA	AA	AA	AA	AA	AA	AA	AA	AA	GG	AA	NN	AA	AA	AA	GG	GG	AA	GG	AA	AA	AA	AA	AA	AA	AA	AA	AA	AA	NN	NN	AA	AA	AA	NN
	997000	T/C	1A	89	+	NA	NA	NA	NA	NA	NA	TT	TT	TT	TT	TT	TT	TT	NN	TT	TT	TT	TT	TT	TT	TT	TT	TT	TT	TT	TT	TT	TT	TT	TT	TT	TT	TT	TT	TT	TT	TT	TT	TT	TT	NN	TT	TT	TT
	4910244	C/G	1A	90	+	NA	NA	NA	NA	NA	NA	GG	GG	GG	GG	GG	GG	GG	NN	GG	GG	GG	GG	GG	GG	GG	GG	GG	GG	GG	GG	GG	GG	GG	GG	GG	GG	GG	GG	GG	GG	GG	GG	GG	GG	GG	GG	GG	GG
	1380604	A/G	1A	91	+	NA	NA	NA	NA	NA	NA	GG	GG	GG	GG	GG	GG	GG	GG	GG	GG	GG	GG	GG	GG	GG	GG	GG	GG	GG	GG	GG	NN	GG	GG	GG	GG	GG	GG	GG	GG	GG	GG	GG	AA	GG	GG	GG	GG
	1093499	G/C	1A	92	+	NA	NA	NA	NA	NA	NA	GG	GG	GG	GG	GG	GG	GG	GG	GG	GG	GG	GG	GG	GG	GG	GG	GG	GG	GG	GG	GG	CC	GG	GG	GG	GG	GG	GG	GG	NN	GG	GG	GG	CC	GG	GG	GG	CC
	1163264	C/G	1A	93	+	NA	NA	NA	NA	NA	NA	CC	CC	CC	CC	CC	CC	CC	CC	CC	CC	CC	CC	NN	CC	NN	CC	CC	CC	CC	NN	CC	CC	CC	CC	CC	CC	CC	CC	CC	CC	CC	CC	CC	CC	CC	CC	CC	NN
	2282340	C/T	1A	94	+	NA	NA	NA	NA	NA	NA	TT	TT	TT	TT	TT	TT	TT	TT	TT	TT	TT	CC	NN	TT	NN	TT	TT	TT	CC	NN	TT	CC	TT	TT	TT	TT	NN	TT	TT	TT	TT	TT	TT	TT	TT	TT	TT	CC
	2289282	G/A	1A	95	+	NA	NA	NA	NA	NA	NA	NN	GG	GG	GG	GG	GG	GG	GG	GG	GG	GG	GG	NN	GG	GG	GG	GG	GG	GG	GG	GG	GG	GG	GG	GG	NN	GG	NN	GG	GG	GG	GG	NN	GG	GG	GG	GG	GG
	980012	A/G	1A	96	+	NA	NA	NA	NA	NA	NA	AA	AA	AA	AA	AA	AA	AA	AA	AA	AA	AA	AA	GG	AA	NN	AA	AA	AA	GG	NN	AA	GG	AA	AA	AA	AA	AA	AA	AA	AA	AA	AA	AA	AA	AA	AA	AA	GG
	998279	A/G	1A	97	+	NA	NA	NA	NA	NA	NA	GG	GG	GG	GG	GG	GG	GG	GG	GG	GG	GG	GG	NN	GG	NN	GG	GG	GG	AA	NN	GG	AA	GG	GG	GG	GG	GG	GG	GG	GG	GG	GG	GG	GG	GG	GG	GG	NN
	3064878	G/T	1A	98	+	NA	NA	NA	NA	NA	NA	GG	GG	GG	GG	GG	GG	GG	GG	GG	GG	GG	TT	TT	GG	NN	GG	GG	GG	TT	NN	GG	GG	GG	GG	GG	GG	GG	GG	GG	GG	GG	GG	GG	GG	GG	GG	GG	GG
	1020599	C/A	1A	99	+	NA	NA	NA	NA	NA	NA	CC	CC	CC	CC	CC	CC	CC	CC	CC	CC	CC	CC	NN	CC	NN	CC	CC	CC	AA	AA	CC	AA	CC	CC	CC	CC	CC	CC	CC	CC	CC	CC	CC	CC	CC	CC	CC	AA
	1030021	A/G	1A	100	+	NA	NA	NA	NA	NA	NA	AA	AA	AA	AA	AA	AA	AA	AA	AA	AA	AA	AA	NN	AA	NN	AA	AA	AA	GG	NN	AA	GG	AA	AA	AA	AA	AA	AA	AA	AA	AA	AA	AA	GG	AA	AA	AA	GG
	1073500	C/T	1A	101	+	NA	NA	NA	NA	NA	NA	CC	CC	CC	CC	CC	CC	CC	CC	NN	CC	CC	CC	NN	CC	CC	NN	CC	NN	CC	CC	CC	CC	CC	CC	CC	CC	CC	CC	CC	CC	CC	CC	CC	TT	CC	CC	CC	CC
	1109543	C/T	1A	102	+	NA	NA	NA	NA	NA	NA	CC	CC	CC	CC	CC	CC	CC	CC	CC	CC	CC	TT	NN	CC	NN	CC	CC	CC	TT	NN	CC	TT	CC	CC	CC	CC	CC	CC	CC	CC	CC	CC	CC	CC	CC	CC	CC	TT
	981494	G/A	1A	103	+	NA	NA	NA	NA	NA	NA	GG	GG	GG	GG	GG	GG	GG	GG	GG	GG	GG	GG	GG	GG	GG	GG	GG	GG	GG	GG	GG	NN	GG	GG	GG	GG	GG	GG	GG	GG	GG	GG	GG	GG	GG	GG	GG	NN
	2261700	C/G	1A	104	+	NA	NA	NA	NA	NA	NA	CC	CC	CC	CC	CC	NN	CC	CC	CC	CC	NN	CC	CC	CC	CC	CC	CC	CC	CC	CC	CC	GG	CC	CC	CC	CC	CC	CC	CC	CC	CC	CC	CC	GG	CC	CC	CC	CC
	3064754	C/A	1A	105	+	NA	NA	NA	NA	NA	NA	CC	CC	CC	CC	CC	CC	CC	CC	CC	CC	CC	NN	NN	CC	CC	CC	CC	CC	CC	CC	CC	CC	CC	CC	CC	NN	CC	CC	CC	CC	CC	NN	CC	NN	CC	CC	CC	NN
	1098532	T/C	1A	106	+	NA	NA	NA	NA	NA	NA	TT	TT	TT	TT	TT	TT	TT	TT	TT	TT	TT	TT	NN	TT	NN	TT	TT	TT	CC	NN	TT	CC	TT	TT	TT	TT	TT	TT	TT	TT	TT	TT	TT	TT	TT	TT	TT	CC
	1103736	T/C	1A	107	+	NA	NA	NA	NA	NA	NA	TT	TT	TT	TT	TT	TT	TT	TT	TT	TT	TT	TT	TT	TT	TT	TT	TT	TT	TT	TT	TT	TT	TT	TT	TT	TT	TT	TT	TT	TT	TT	TT	TT	TT	TT	TT	TT	TT
	1054139	A/G	1A	108	+	NA	NA	NA	NA	NA	NA	GG	GG	GG	GG	GG	GG	GG	GG	GG	GG	GG	GG	GG	GG	GG	GG	GG	GG	GG	GG	GG	GG	GG	GG	GG	GG	GG	GG	GG	GG	GG	GG	GG	AA	GG	GG	GG	GG
	1094412	T/C	1A	109	+	NA	NA	NA	NA	NA	NA	TT	TT	TT	TT	TT	TT	TT	TT	TT	TT	TT	TT	TT	TT	TT	TT	TT	TT	TT	TT	TT	TT	TT	TT	TT	TT	TT	TT	TT	TT	TT	TT	TT	CC	TT	TT	TT	TT
	1006931	G/A	1A	110	+	NA	NA	NA	NA	NA	NA	GG	GG	NN	GG	GG	GG	GG	GG	GG	GG	GG	GG	NN	GG	GG	GG	GG	GG	GG	GG	GG	GG	GG	GG	GG	GG	GG	GG	GG	GG	GG	GG	GG	GG	GG	GG	NN	GG
	1126965	C/A	1A	111	+	NA	NA	NA	NA	NA	NA	CC	CC	CC	CC	CC	CC	CC	CC	CC	CC	CC	CC	NN	CC	NN	CC	CC	CC	GG	CC	CC	GG	CC	CC	CC	CC	CC	CC	CC	CC	CC	CC	CC	CC	CC	CC	CC	GG
	1128599	T/G	1A	112	+	NA	NA	NA	NA	NA	NA	CC	CC	CC	CC	CC	CC	CC	CC	CC	CC	CC	CC	NN	CC	NN	CC	NN	CC	AA	NN	CC	CC	CC	CC	CC	CC	CC	CC	CC	CC	CC	CC	NN	CC	CC	CC	CC	CC
	1770588	C/T	1A	113	+	NA	NA	NA	NA	NA	NA	TT	TT	TT	TT	TT	TT	TT	NN	TT	TT	TT	TT	NN	TT	TT	TT	TT	TT	TT	TT	TT	NN	TT	TT	TT	TT	TT	TT	TT	TT	TT	TT	TT	TT	TT	TT	TT	TT
	2280853	A/G	1A	114	+	NA	NA	NA	NA	NA	NA	AA	AA	AA	AA	AA	AA	AA	NN	AA	AA	AA	AA	AA	AA	AA	AA	NN	AA	AA	AA	AA	NN	AA	AA	AA	NN	AA	AA	AA	AA	AA	AA	NN	NN	AA	AA	AA	AA
	996713	T/C	1A	115	+	NA	NA	NA	NA	NA	NA	CC	CC	CC	CC	CC	CC	CC	CC	CC	CC	CC	CC	NN	CC	NN	CC	NN	CC	TT	CC	CC	TT	CC	CC	CC	CC	CC	CC	CC	CC	CC	CC	CC	CC	CC	CC	CC	TT
	1002101	C/T	1A	116	+	NA	NA	NA	NA	NA	NA	TT	TT	TT	TT	TT	TT	TT	TT	TT	TT	TT	TT	NN	TT	NN	TT	TT	TT	CC	NN	TT	CC	TT	TT	TT	TT	TT	TT	TT	NN	TT	TT	TT	CC	TT	TT	TT	CC
	3064385	T/C	1A	117	+	NA	NA	NA	NA	NA	NA	TT	TT	TT	TT	TT	TT	TT	TT	TT	TT	TT	TT	TT	TT	NN	TT	TT	TT	CC	NN	TT	CC	TT	TT	TT	TT	TT	TT	TT	NN	TT	TT	TT	TT	TT	TT	TT	CC
	3570013	G/A	1A	118	+	NA	NA	NA	NA	NA	NA	GG	GG	GG	GG	GG	GG	GG	GG	GG	GG	GG	GG	NN	GG	GG	GG	GG	GG	GG	GG	GG	GG	GG	GG	GG	GG	GG	GG	GG	GG	GG	GG	NN	GG	GG	GG	GG	GG
	1108912	G/A	1A	119	+	NA	NA	NA	NA	NA	NA	GG	GG	GG	GG	GG	GG	GG	GG	GG	GG	GG	GG	NN	GG	NN	GG	GG	GG	NN	GG	GG	NN	GG	GG	GG	GG	GG	GG	GG	GG	GG	GG	GG	GG	GG	GG	GG	NN
	1125883	G/A	1A	120	+	NA	NA	NA	NA	NA	NA	GG	GG	GG	GG	GG	GG	GG	NN	GG	GG	GG	GG	NN	GG	GG	GG	GG	GG	NN	GG	GG	NN	GG	GG	GG	GG	GG	GG	GG	GG	GG	GG	GG	GG	GG	GG	GG	AA
	1100999	C/A	1A	121	+	NA	NA	NA	NA	NA	NA	CC	CC	CC	CC	CC	CC	CC	CC	CC	CC	CC	CC	AA	CC	NN	CC	CC	CC	AA	NN	CC	CC	CC	CC	CC	CC	CC	CC	CC	CC	CC	CC	CC	CC	CC	CC	CC	CC
	1695844	G/T	1A	122	+	NA	NA	NA	NA	NA	NA	TT	TT	TT	NN	TT	TT	TT	NN	NN	TT	TT	TT	TT	TT	TT	TT	TT	TT	NN	TT	TT	TT	TT	TT	TT	TT	TT	TT	TT	NN	TT	TT	TT	TT	TT	TT	TT	NN
	1067570	T/G	1A	123	+	NA	NA	NA	NA	NA	NA	CC	CC	NN	CC	CC	CC	NN	CC	CC	CC	CC	CC	CC	CC	NN	CC	NN	CC	CC	CC	CC	NN	CC	CC	CC	CC	CC	CC	CC	CC	CC	CC	CC	CC	CC	CC	CC	CC
	2255603	C/A	1A	124	+	NA	NA	NA	NA	NA	NA	CC	CC	CC	CC	CC	CC	CC	NN	CC	CC	CC	CC	NN	CC	CC	NN	CC	CC	CC	CC	CC	CC	CC	CC	CC	CC	CC	CC	CC	CC	CC	CC	CC	CC	CC	CC	CC	CC
	1126809	G/A	1A	125	+	NA	NA	NA	NA	NA	NA	GG	GG	GG	GG	GG	GG	GG	GG	GG	GG	GG	GG	GG	GG	GG	GG	GG	GG	GG	GG	GG	GG	GG	GG	GG	GG	GG	GG	GG	NN	GG	GG	GG	AA	GG	GG	GG	GG
	1217762	C/T	1A	126	+	NA	NA	NA	NA	NA	NA	NN	CC	NN	CC	CC	CC	CC	CC	NN	CC	CC	CC	NN	CC	CC	CC	NN	CC	CC	CC	NN	CC	CC	CC	CC	CC	CC	CC	CC	CC	CC	CC	NN	CC	CC	CC	CC	CC
	1089914	T/C	1A	127	+	NA	NA	NA	NA	NA	NA	TT	TT	TT	TT	TT	TT	TT	NN	TT	TT	TT	TT	TT	TT	TT	TT	TT	TT	TT	TT	TT	TT	TT	TT	NN	TT	TT	TT	TT	TT	TT	TT	NN	TT	TT	TT	TT	TT
	1125019	G/A	1A	128	+	NA	NA	NA	NA	NA	NA	GG	GG	GG	GG	GG	GG	GG	NN	GG	GG	GG	GG	NN	GG	GG	GG	NN	GG	GG	GG	GG	GG	GG	GG	NN	GG	GG	GG	GG	GG	GG	GG	GG	AA	GG	NN	GG	GG
	1087379	G/A	1A	129	+	NA	NA	NA	NA	NA	NA	GG	GG	GG	GG	NN	GG	GG	GG	GG	GG	GG	GG	NN	GG	GG	GG	GG	GG	GG	GG	GG	GG	GG	GG	GG	GG	GG	GG	NN	GG	GG	GG	GG	GG	GG	GG	GG	GG
	3222144	C/T	1A	130	+	NA	NA	NA	NA	NA	NA	CC	CC	CC	CC	CC	CC	CC	NN	CC	CC	CC	CC	CC	CC	CC	CC	CC	CC	CC	TT	NN	CC	NN	CC	NN	NN	CC	CC	CC	CC	CC	CC	CC	CC	CC	CC	CC	NN
	1218842	G/A	1A	131	+	NA	NA	NA	NA	NA	NA	GG	GG	GG	GG	GG	GG	GG	GG	GG	GG	GG	GG	NN	GG	GG	GG	GG	GG	GG	GG	GG	GG	GG	GG	GG	GG	GG	GG	GG	GG	GG	GG	GG	GG	GG	GG	GG	GG
	3025801	G/A	1A	132	+	NA	NA	NA	NA	NA	NA	GG	GG	GG	GG	GG	GG	GG	GG	GG	GG	GG	GG	NN	GG	GG	GG	GG	GG	GG	GG	GG	GG	GG	GG	GG	GG	GG	GG	GG	GG	GG	GG	GG	GG	GG	GG	GG	GG
	1099553	T/A	1A	133	+	NA	NA	NA	NA	NA	NA	TT	TT	TT	TT	TT	TT	TT	NN	TT	TT	TT	TT	NN	TT	TT	TT	TT	TT	TT	TT	TT	NN	TT	TT	TT	TT	TT	TT	NN	TT	TT	TT	TT	TT	TT	TT	TT	TT
	1191576	C/T	1A	134	+	NA	NA	NA	NA	NA	NA	CC	CC	CC	CC	CC	CC	CC	NN	CC	CC	CC	CC	NN	CC	NN	CC	CC	CC	TT	NN	CC	TT	CC	CC	CC	CC	CC	CC	CC	CC	CC	CC	CC	CC	CC	CC	CC	TT
	1219079	G/A	1A	135	+	NA	NA	NA	NA	NA	NA	GG	GG	GG	GG	GG	GG	GG	GG	GG	GG	GG	GG	NN	GG	GG	GG	GG	GG	GG	GG	GG	GG	GG	GG	GG	GG	GG	NN	NN	GG	GG	GG	GG	GG	GG	GG	GG	GG
	982624	G/A	1A	136	+	NA	NA	NA	NA	NA	NA	CC	CC	CC	CC	CC	CC	CC	NN	CC	CC	CC	GG	NN	CC	NN	NN	NN	CC	GG	NN	CC	GG	NN	CC	CC	NN	CC	CC	CC	CC	CC	CC	CC	GG	CC	CC	CC	GG
	981496	T/C	1A	137	+	NA	NA	NA	NA	NA	NA	TT	TT	TT	TT	TT	TT	TT	TT	TT	TT	TT	TT	TT	TT	TT	TT	TT	TT	TT	TT	TT	TT	TT	TT	TT	TT	TT	TT	TT	TT	TT	TT	TT	TT	TT	TT	TT	TT
	1009948	A/C	1A	138	+	NA	NA	NA	NA	NA	NA	AA	NN	AA	AA	AA	AA	AA	AA	AA	AA	AA	AA	NN	AA	NN	AA	NN	AA	CC	NN	AA	CC	AA	AA	AA	NN	NN	AA	AA	AA	AA	AA	NN	AA	AA	AA	AA	CC
	1072196	C/G	1A	139	+	NA	NA	NA	NA	NA	NA	CC	CC	CC	CC	CC	CC	CC	NN	NN	CC	CC	NN	NN	CC	CC	CC	CC	CC	CC	CC	CC	CC	CC	CC	CC	CC	NN	NN	CC	CC	CC	CC	CC	CC	CC	CC	CC	CC
	984013	C/G	1A	140	+	NA	NA	NA	NA	NA	NA	AA	AA	AA	AA	AA	NN	AA	AA	NN	AA	AA	AA	NN	AA	AA	AA	AA	AA	AA	AA	AA	AA	AA	AA	AA	AA	AA	AA	AA	AA	AA	AA	NN	TT	AA	AA	NN	AA
	1151824	G/C	1A	141	+	NA	NA	NA	NA	NA	NA	GG	GG	GG	GG	GG	GG	GG	GG	GG	GG	GG	GG	NN	GG	GG	GG	NN	GG	GG	GG	GG	GG	GG	GG	GG	GG	GG	GG	GG	GG	GG	GG	GG	GG	GG	NN	GG	GG
	2257844	C/T	1A	142	+	NA	NA	NA	NA	NA	NA	CC	CC	CC	CC	CC	CC	CC	NN	NN	CC	CC	CC	NN	CC	CC	CC	CC	CC	CC	CC	CC	NN	CC	CC	CC	CC	CC	CC	CC	CC	CC	CC	NN	CC	CC	CC	CC	NN
	1211651	C/G	1A	143	+	NA	NA	NA	NA	NA	NA	GG	GG	GG	GG	GG	GG	GG	GG	GG	GG	GG	GG	GG	GG	GG	GG	GG	GG	GG	GG	GG	GG	GG	GG	GG	GG	GG	GG	GG	GG	GG	GG	GG	GG	GG	GG	GG	GG
	1009860	C/T	1A	144	+	NA	NA	NA	NA	NA	NA	CC	NN	CC	CC	CC	CC	CC	CC	CC	CC	CC	CC	NN	CC	TT	CC	CC	CC	TT	NN	CC	TT	CC	CC	CC	CC	CC	NN	CC	CC	CC	CC	CC	CC	CC	CC	CC	NN
	1229895	A/G	1A	145	+	NA	NA	NA	NA	NA	NA	AA	AA	AA	AA	AA	AA	AA	AA	AA	AA	AA	GG	GG	AA	NN	AA	AA	AA	GG	NN	AA	GG	AA	AA	AA	AA	AA	AA	AA	AA	AA	AA	AA	AA	AA	AA	AA	GG
	3222545	T/C	1A	146	+	NA	NA	NA	NA	NA	NA	CC	CC	CC	CC	CC	CC	CC	CC	CC	CC	CC	CC	TT	CC	NN	CC	CC	CC	TT	NN	CC	TT	CC	CC	CC	CC	CC	CC	CC	CC	CC	CC	NN	CC	CC	NN	CC	TT
	997518	C/G	1A	147	+	NA	NA	NA	NA	NA	NA	CC	CC	CC	CC	CC	CC	CC	NN	CC	CC	CC	CC	NN	CC	CC	CC	CC	CC	NN	CC	CC	NN	CC	CC	CC	CC	CC	NN	CC	CC	CC	CC	CC	CC	CC	CC	CC	NN
	2256752	T/C	1A	148	+	NA	NA	NA	NA	NA	NA	TT	TT	TT	TT	TT	TT	TT	NN	TT	TT	TT	CC	NN	TT	TT	NN	NN	TT	TT	TT	NN	TT	TT	TT	NN	TT	TT	TT	TT	TT	TT	TT	TT	CC	TT	TT	TT	TT
	2258338	C/G	1A	149	+	NA	NA	NA	NA	NA	NA	CC	CC	CC	CC	CC	CC	CC	CC	CC	CC	CC	GG	NN	CC	CC	CC	GG	CC	CC	CC	CC	NN	NN	CC	CC	CC	CC	CC	CC	CC	CC	CC	CC	GG	CC	CC	CC	CC
	2253894	G/A	1A	150	+	NA	NA	NA	NA	NA	NA	TT	TT	TT	TT	TT	TT	TT	TT	TT	TT	TT	TT	NN	TT	TT	TT	TT	TT	TT	TT	TT	TT	TT	TT	TT	TT	TT	TT	TT	TT	TT	TT	TT	TT	TT	TT	TT	TT
	3064367	G/A	1A	151	+	NA	NA	NA	NA	NA	NA	AA	AA	AA	AA	AA	AA	AA	AA	AA	AA	AA	GG	NN	AA	AA	AA	GG	AA	GG	NN	AA	GG	AA	AA	AA	AA	AA	AA	AA	AA	AA	AA	NN	GG	AA	NN	AA	GG
	993550	A/G	1A	152	+	NA	NA	NA	NA	NA	NA	AA	AA	AA	AA	AA	AA	AA	AA	AA	AA	AA	AA	GG	AA	NN	AA	NN	AA	GG	NN	AA	GG	AA	AA	AA	AA	AA	AA	AA	AA	AA	AA	AA	AA	AA	AA	AA	GG
	1087705	T/A	1A	153	+	NA	NA	NA	NA	NA	NA	AA	AA	AA	AA	AA	AA	AA	AA	AA	AA	AA	NN	TT	AA	AA	AA	NN	AA	AA	AA	TT	AA	AA	AA	AA	AA	AA	AA	AA	AA	AA	AA	AA	AA	AA	AA	TT	AA
	1094261	G/A	1A	154	+	NA	NA	NA	NA	NA	NA	GG	GG	GG	GG	GG	GG	GG	GG	GG	GG	GG	GG	GG	GG	GG	GG	GG	GG	AA	AA	GG	AA	GG	GG	GG	GG	GG	GG	GG	GG	GG	GG	AA	GG	GG	GG	GG	AA
	1099207	T/C	1A	155	+	NA	NA	NA	NA	NA	NA	AA	AA	AA	AA	AA	AA	AA	AA	NN	AA	AA	GG	AA	AA	AA	AA	GG	AA	NN	NN	AA	NN	AA	AA	AA	AA	AA	AA	AA	AA	AA	AA	NN	GG	AA	AA	AA	NN
	1276808	G/A	1A	156	+	NA	NA	NA	NA	NA	NA	GG	GG	GG	GG	GG	GG	GG	GG	GG	GG	GG	NN	AA	GG	GG	GG	NN	GG	GG	GG	AA	GG	GG	GG	GG	GG	GG	NN	GG	GG	GG	GG	GG	GG	GG	GG	AA	GG
	1079399	C/G	1A	157	+	NA	NA	NA	NA	NA	NA	GG	GG	GG	GG	GG	GG	GG	GG	GG	GG	GG	CC	NN	GG	GG	GG	GG	GG	GG	GG	CC	GG	GG	GG	GG	GG	GG	GG	GG	GG	GG	GG	GG	GG	GG	GG	CC	GG
	1265562	T/C	1A	158	+	NA	NA	NA	NA	NA	NA	TT	TT	TT	TT	TT	TT	TT	TT	TT	TT	TT	CC	NN	TT	TT	TT	CC	TT	TT	TT	CC	TT	TT	TT	TT	TT	TT	TT	TT	TT	TT	TT	TT	TT	TT	TT	CC	TT
	1107737	A/G	1A	159	+	NA	NA	NA	NA	NA	NA	GG	GG	GG	GG	GG	GG	GG	NN	GG	GG	GG	AA	NN	GG	GG	GG	AA	GG	GG	GG	AA	NN	NN	GG	GG	NN	GG	GG	GG	GG	GG	GG	NN	GG	GG	GG	AA	NN
	982827	A/G	1A	160	+	NA	NA	NA	NA	NA	NA	NN	AA	AA	AA	AA	AA	AA	AA	AA	AA	AA	AA	NN	AA	AA	AA	GG	AA	AA	AA	AA	AA	AA	AA	AA	NN	AA	NN	AA	AA	AA	AA	AA	AA	AA	AA	AA	NN
	1019230	G/C	1A	161	+	NA	NA	NA	NA	NA	NA	NN	GG	GG	GG	GG	GG	GG	GG	GG	GG	GG	GG	NN	GG	GG	GG	NN	GG	GG	GG	CC	GG	GG	GG	NN	GG	GG	GG	GG	GG	GG	GG	GG	GG	GG	GG	CC	GG
	3064880	T/A	1A	162	+	NA	NA	NA	NA	NA	NA	AA	AA	AA	AA	AA	AA	AA	NN	NN	AA	AA	AA	NN	AA	AA	AA	NN	AA	NN	TT	AA	AA	AA	AA	AA	AA	AA	AA	AA	AA	AA	AA	NN	AA	AA	AA	NN	NN
	1107683	G/A	1A	163	+	NA	NA	NA	NA	NA	NA	GG	GG	GG	GG	GG	GG	GG	GG	GG	GG	GG	GG	NN	GG	GG	GG	GG	GG	GG	GG	GG	GG	GG	GG	NN	NN	GG	NN	GG	GG	GG	GG	NN	AA	GG	GG	GG	GG
	1036118	A/T	1A	164	+	NA	NA	NA	NA	NA	NA	TT	TT	TT	TT	TT	TT	TT	TT	TT	TT	TT	AA	AA	TT	TT	TT	NN	TT	AA	NN	AA	AA	NN	TT	TT	NN	TT	TT	TT	TT	TT	TT	AA	AA	TT	TT	AA	AA
	1088969	A/G	1A	165	+	NA	NA	NA	NA	NA	NA	GG	GG	GG	GG	GG	GG	GG	NN	GG	GG	GG	AA	NN	GG	GG	GG	NN	GG	GG	GG	AA	GG	GG	GG	GG	GG	GG	GG	GG	GG	GG	GG	NN	GG	GG	GG	AA	GG
	1113739	T/C	1A	166	+	NA	NA	NA	NA	NA	NA	TT	TT	TT	TT	TT	TT	TT	TT	TT	TT	TT	TT	NN	TT	TT	TT	TT	TT	CC	CC	TT	CC	TT	TT	TT	TT	TT	TT	TT	TT	TT	TT	CC	TT	TT	TT	TT	NN
	2259122	A/C	1A	167	+	NA	NA	NA	NA	NA	NA	CC	CC	CC	CC	CC	CC	CC	CC	CC	CC	CC	AA	AA	CC	CC	CC	AA	CC	AA	AA	AA	AA	CC	CC	CC	CC	CC	CC	CC	CC	CC	CC	AA	CC	CC	CC	AA	AA
	2261453	C/T	1A	168	+	NA	NA	NA	NA	NA	NA	TT	TT	TT	TT	TT	TT	TT	NN	NN	TT	TT	TT	NN	TT	TT	TT	TT	TT	NN	CC	CC	CC	TT	TT	TT	TT	TT	TT	NN	TT	TT	TT	CC	TT	TT	TT	CC	CC
	1077339	A/G	1A	169	+	NA	NA	NA	NA	NA	NA	AA	AA	AA	AA	AA	AA	AA	AA	AA	AA	AA	AA	GG	AA	AA	AA	AA	AA	AA	AA	GG	AA	AA	AA	AA	AA	AA	AA	AA	AA	AA	AA	AA	AA	AA	AA	NN	AA
	1863647	G/T	1A	170	+	NA	NA	NA	NA	NA	NA	GG	GG	GG	GG	GG	GG	GG	NN	GG	GG	NN	TT	NN	GG	GG	GG	NN	GG	GG	GG	GG	GG	GG	GG	GG	GG	GG	GG	GG	GG	GG	GG	NN	GG	GG	GG	GG	NN
	1031374	T/A	1A	171	+	NA	NA	NA	NA	NA	NA	AA	AA	AA	AA	AA	AA	AA	AA	AA	AA	AA	TT	TT	AA	AA	AA	NN	AA	TT	TT	TT	TT	AA	AA	AA	TT	AA	AA	AA	AA	AA	AA	TT	AA	AA	AA	TT	AA
	2261890	G/A	1A	172	+	NA	NA	NA	NA	NA	NA	AA	AA	AA	AA	AA	AA	AA	AA	NN	AA	AA	GG	NN	AA	AA	AA	GG	AA	AA	AA	GG	AA	AA	AA	AA	NN	AA	AA	AA	AA	AA	AA	AA	AA	AA	AA	GG	AA
	1125624	T/C	1A	173	+	NA	NA	NA	NA	NA	NA	TT	TT	TT	TT	TT	TT	TT	TT	TT	TT	TT	NN	NN	TT	TT	TT	TT	TT	TT	TT	CC	TT	TT	TT	TT	TT	TT	TT	TT	TT	TT	TT	TT	TT	TT	TT	CC	TT
	1078423	A/G	1A	174	+	NA	NA	NA	NA	NA	NA	GG	GG	GG	GG	GG	GG	GG	GG	GG	GG	GG	GG	NN	GG	GG	GG	GG	GG	NN	NN	AA	NN	GG	GG	GG	GG	GG	GG	GG	GG	GG	GG	NN	GG	GG	NN	AA	NN
	994411	G/C	1A	175	+	NA	NA	NA	NA	NA	NA	GG	GG	GG	GG	GG	GG	GG	GG	GG	GG	GG	GG	CC	GG	GG	GG	GG	GG	GG	GG	CC	GG	GG	GG	GG	GG	GG	GG	GG	GG	GG	GG	GG	GG	GG	GG	CC	GG
	3064923	A/G	1A	176	+	NA	NA	NA	NA	NA	NA	AA	AA	AA	AA	AA	AA	AA	AA	AA	AA	AA	AA	GG	AA	AA	AA	NN	AA	AA	AA	GG	NN	AA	AA	AA	AA	AA	AA	AA	AA	AA	AA	AA	AA	AA	AA	GG	AA
	1099971	C/T	1A	177	+	NA	NA	NA	NA	NA	NA	TT	TT	TT	TT	TT	TT	TT	TT	TT	TT	TT	TT	NN	TT	TT	TT	TT	TT	TT	TT	CC	TT	TT	TT	TT	TT	TT	TT	TT	TT	TT	TT	TT	TT	TT	TT	CC	TT
	1065547	A/G	1A	178	+	NA	NA	NA	NA	NA	NA	GG	GG	GG	GG	GG	GG	GG	GG	GG	GG	GG	AA	AA	GG	GG	GG	AA	GG	AA	AA	AA	AA	GG	GG	GG	AA	GG	GG	GG	GG	GG	GG	AA	GG	GG	GG	NN	NN
	1007445	T/G	1A	179	+	NA	NA	NA	NA	NA	NA	TT	TT	TT	TT	TT	TT	TT	TT	TT	TT	TT	TT	TT	TT	TT	TT	NN	TT	TT	TT	TT	TT	TT	TT	TT	NN	TT	TT	TT	TT	TT	TT	TT	TT	TT	TT	TT	TT
	978301	T/C	1A	180	+	NA	NA	NA	NA	NA	NA	CC	CC	CC	CC	CC	CC	CC	CC	CC	CC	CC	TT	TT	CC	CC	CC	TT	CC	TT	TT	TT	TT	CC	CC	CC	TT	CC	CC	CC	CC	CC	CC	TT	CC	CC	CC	TT	CC
	1111900	G/T	1A	181	+	NA	NA	NA	NA	NA	NA	GG	GG	GG	GG	GG	GG	GG	GG	GG	GG	GG	GG	NN	GG	GG	GG	NN	GG	NN	GG	GG	GG	GG	GG	GG	GG	GG	GG	GG	GG	GG	GG	GG	GG	GG	GG	GG	GG
	2277220	G/A	1A	182	+	NA	NA	NA	NA	NA	NA	GG	GG	GG	GG	GG	GG	GG	GG	NN	GG	GG	GG	NN	GG	GG	GG	GG	GG	GG	GG	GG	GG	GG	GG	GG	GG	GG	GG	GG	GG	GG	GG	GG	GG	GG	GG	GG	GG
	1230905	G/A	1A	183	+	NA	NA	NA	NA	NA	NA	AA	AA	AA	AA	AA	AA	AA	AA	AA	AA	AA	GG	NN	AA	AA	AA	GG	AA	AA	AA	AA	AA	AA	AA	AA	AA	AA	AA	AA	AA	AA	AA	AA	AA	GG	GG	GG	AA
	1090990	G/A	1A	184	+	NA	NA	NA	NA	NA	NA	AA	AA	AA	AA	AA	AA	AA	AA	AA	AA	AA	GG	GG	AA	AA	AA	GG	AA	AA	AA	AA	AA	AA	AA	AA	AA	AA	AA	AA	AA	AA	AA	AA	AA	GG	GG	GG	AA
	1154273	G/C	1A	185	+	NA	NA	NA	NA	NA	NA	CC	CC	CC	CC	CC	CC	CC	CC	CC	CC	CC	NN	NN	CC	CC	NN	NN	CC	CC	CC	CC	CC	CC	CC	CC	CC	CC	CC	CC	CC	CC	CC	NN	CC	GG	GG	GG	CC
	1062638	G/A	1A	186	+	NA	NA	NA	NA	NA	NA	GG	GG	GG	GG	GG	GG	GG	GG	GG	GG	GG	GG	NN	GG	GG	GG	GG	GG	GG	GG	GG	GG	GG	GG	GG	GG	GG	GG	GG	GG	GG	GG	GG	GG	AA	AA	GG	GG
	1218247	C/G	1A	187	+	NA	NA	NA	NA	NA	NA	GG	GG	GG	GG	GG	GG	GG	NN	GG	GG	GG	CC	NN	GG	GG	GG	CC	GG	GG	GG	GG	GG	GG	GG	GG	GG	GG	GG	GG	GG	GG	GG	GG	CC	CC	CC	CC	GG
	3023381	G/A	1A	188	+	NA	NA	NA	NA	NA	NA	GG	GG	GG	GG	GG	GG	GG	GG	GG	GG	GG	AA	AA	GG	GG	GG	AA	GG	GG	GG	GG	GG	GG	GG	GG	GG	GG	GG	GG	GG	GG	GG	NN	GG	AA	AA	AA	GG
	2254132	T/G	1A	189	+	NA	NA	NA	NA	NA	NA	AA	AA	AA	AA	GG	AA	AA	AA	AA	AA	AA	AA	NN	AA	AA	AA	AA	AA	GG	GG	GG	GG	AA	AA	AA	GG	AA	AA	AA	AA	AA	AA	NN	AA	AA	AA	AA	AA
	2254313	T/A	1A	190	+	NA	NA	NA	NA	NA	NA	AA	AA	AA	AA	TT	AA	AA	NN	AA	AA	AA	TT	NN	AA	AA	AA	NN	AA	TT	TT	TT	TT	AA	AA	AA	TT	AA	NN	AA	NN	AA	AA	AA	TT	TT	TT	NN	AA
	1078943	A/G	1A	191	+	NA	NA	NA	NA	NA	NA	GG	GG	GG	GG	AA	GG	GG	NN	GG	GG	GG	NN	NN	GG	GG	AA	AA	GG	AA	AA	AA	GG	GG	GG	GG	AA	GG	GG	GG	GG	GG	GG	AA	AA	AA	AA	AA	AA
	3064691	A/T	1A	192	+	NA	NA	NA	NA	NA	NA	AA	AA	AA	AA	TT	AA	AA	AA	AA	AA	AA	TT	TT	AA	AA	AA	NN	AA	TT	NN	TT	TT	AA	AA	AA	TT	AA	AA	NN	AA	AA	AA	NN	TT	NN	NN	TT	AA
	1089822	G/A	1A	193	+	NA	NA	NA	NA	NA	NA	AA	AA	AA	AA	AA	AA	AA	AA	AA	AA	AA	AA	GG	AA	AA	AA	AA	AA	AA	AA	AA	AA	AA	AA	AA	AA	AA	AA	AA	AA	AA	AA	GG	AA	AA	AA	GG	GG
	2259055	T/G	1A	194	+	NA	NA	NA	NA	NA	NA	CC	CC	CC	CC	TT	CC	CC	CC	CC	CC	CC	CC	CC	CC	CC	CC	TT	CC	TT	TT	TT	TT	CC	CC	CC	TT	CC	CC	CC	CC	CC	CC	CC	TT	TT	TT	CC	CC
	1217318	G/A	1A	195	+	NA	NA	NA	NA	NA	NA	AA	AA	AA	AA	GG	AA	AA	AA	AA	AA	AA	GG	GG	AA	AA	AA	NN	AA	GG	GG	GG	NN	AA	AA	AA	GG	AA	AA	AA	NN	AA	AA	GG	GG	GG	GG	GG	GG
	996849	G/T	1A	196	+	NA	NA	NA	NA	NA	NA	TT	TT	TT	TT	GG	TT	TT	TT	TT	TT	TT	GG	NN	TT	TT	TT	GG	TT	GG	GG	GG	NN	TT	TT	TT	GG	TT	TT	TT	TT	TT	TT	GG	GG	GG	GG	GG	GG
	1119832	A/C	1A	197	+	NA	NA	NA	NA	NA	NA	CC	CC	CC	CC	CC	CC	CC	CC	CC	CC	CC	CC	AA	CC	CC	CC	NN	CC	CC	CC	CC	CC	CC	CC	CC	CC	CC	CC	CC	CC	CC	CC	AA	CC	CC	CC	AA	AA
	1233752	A/G	1A	198	+	NA	NA	NA	NA	NA	NA	AA	AA	AA	AA	GG	AA	AA	AA	AA	AA	AA	GG	AA	AA	AA	AA	AA	AA	GG	GG	GG	GG	AA	AA	AA	NN	AA	AA	AA	AA	AA	AA	AA	GG	AA	AA	AA	AA
	998133	G/T	1A	199	+	NA	NA	NA	NA	NA	NA	GG	GG	GG	GG	TT	GG	GG	GG	GG	GG	GG	TT	NN	GG	GG	TT	TT	GG	TT	TT	NN	TT	GG	GG	NN	TT	GG	GG	GG	GG	GG	GG	TT	GG	TT	TT	TT	TT
	2263444	A/G	1A	200	+	NA	NA	NA	NA	NA	NA	GG	GG	GG	GG	GG	GG	GG	GG	GG	GG	GG	AA	NN	GG	GG	GG	NN	GG	GG	GG	GG	NN	GG	GG	GG	GG	GG	GG	GG	GG	GG	NN	AA	GG	NN	NN	AA	AA
	2362198	C/T	1A	201	+	NA	NA	NA	NA	NA	NA	TT	TT	TT	TT	TT	TT	TT	TT	TT	TT	TT	TT	NN	TT	TT	TT	NN	NN	TT	TT	TT	TT	TT	TT	TT	TT	TT	TT	TT	TT	TT	TT	NN	TT	CC	CC	CC	CC
	1053011	C/T	1A	202	+	NA	NA	NA	NA	NA	NA	TT	TT	TT	TT	TT	TT	TT	TT	TT	TT	TT	CC	NN	TT	TT	TT	CC	TT	TT	TT	TT	TT	TT	TT	TT	TT	TT	TT	TT	TT	TT	TT	TT	CC	CC	CC	CC	TT
	1094315	A/C	1A	203	+	NA	NA	NA	NA	NA	NA	CC	CC	CC	CC	AA	CC	CC	CC	CC	CC	CC	CC	NN	CC	CC	CC	CC	CC	AA	AA	AA	AA	CC	NN	CC	AA	CC	CC	CC	CC	CC	CC	CC	CC	CC	CC	AA	CC
	1036982	G/C	1A	204	+	NA	NA	NA	NA	NA	NA	GG	GG	GG	GG	GG	GG	GG	NN	GG	GG	GG	GG	NN	GG	GG	GG	GG	GG	GG	GG	GG	NN	GG	GG	GG	GG	GG	GG	GG	GG	GG	GG	CC	GG	GG	GG	CC	CC
	1211261	T/C	1A	205	+	NA	NA	NA	NA	NA	NA	CC	CC	CC	CC	TT	CC	CC	NN	NN	CC	CC	CC	NN	CC	CC	CC	TT	CC	NN	TT	NN	TT	CC	CC	CC	TT	CC	CC	CC	CC	CC	CC	CC	TT	TT	TT	CC	CC
	1224874	T/C	1A	206	+	NA	NA	NA	NA	NA	NA	CC	CC	CC	CC	TT	CC	CC	CC	CC	CC	CC	NN	NN	CC	CC	TT	TT	CC	NN	TT	TT	CC	CC	CC	CC	TT	CC	CC	CC	CC	CC	CC	TT	CC	TT	TT	TT	TT
	1092409	T/C	1A	207	+	NA	NA	NA	NA	NA	NA	TT	TT	TT	TT	TT	TT	NN	TT	TT	TT	TT	TT	NN	TT	TT	TT	TT	TT	TT	TT	TT	TT	TT	TT	TT	TT	TT	NN	TT	TT	TT	TT	TT	TT	TT	TT	TT	TT
	979990	C/A	1A	208	+	NA	NA	NA	NA	NA	NA	NN	CC	NN	NN	CC	CC	CC	CC	CC	NN	CC	CC	CC	CC	CC	CC	CC	CC	AA	CC	NN	NN	CC	CC	CC	CC	AA	CC	CC	CC	CC	NN	CC	NN	CC	CC	CC	CC
	1053918	C/T	1A	209	+	NA	NA	NA	NA	NA	NA	CC	CC	CC	CC	CC	CC	CC	CC	CC	CC	CC	CC	NN	CC	CC	CC	CC	CC	CC	CC	CC	NN	CC	CC	CC	CC	CC	CC	CC	CC	CC	NN	CC	TT	CC	CC	CC	CC
	2278971	C/T	1A	210	+	NA	NA	NA	NA	NA	NA	CC	CC	CC	CC	CC	CC	CC	NN	CC	CC	CC	CC	NN	CC	CC	CC	CC	CC	CC	CC	CC	CC	CC	CC	CC	CC	CC	CC	CC	CC	CC	CC	CC	CC	CC	CC	CC	CC
	1229178	C/T	1A	211	+	NA	NA	NA	NA	NA	NA	CC	CC	CC	CC	CC	CC	TT	CC	CC	CC	CC	TT	NN	CC	TT	TT	CC	CC	CC	CC	TT	CC	CC	CC	CC	TT	CC	CC	CC	NN	CC	CC	TT	CC	TT	TT	TT	CC
	1863632	T/C	1A	212	+	NA	NA	NA	NA	NA	NA	TT	TT	TT	TT	CC	TT	CC	CC	TT	TT	TT	TT	CC	TT	CC	CC	CC	TT	CC	CC	CC	TT	TT	TT	NN	CC	CC	TT	TT	TT	TT	TT	CC	CC	CC	NN	CC	CC
	1012827	C/G	1A	213	+	NA	NA	NA	NA	NA	NA	GG	CC	CC	GG	NN	NN	CC	NN	CC	CC	GG	CC	NN	CC	CC	GG	NN	GG	CC	CC	CC	CC	CC	GG	CC	GG	NN	CC	GG	CC	CC	CC	GG	GG	GG	NN	GG	NN
	1004030	G/A	1A	214	+	NA	NA	NA	NA	NA	NA	AA	AA	AA	AA	NN	AA	AA	NN	AA	AA	AA	AA	GG	AA	AA	GG	NN	AA	GG	GG	AA	AA	NN	AA	GG	NN	NN	NN	AA	AA	AA	AA	AA	GG	NN	NN	GG	NN
	1130394	G/C	1A	215	+	NA	NA	NA	NA	NA	NA	AA	AA	AA	AA	AA	AA	AA	NN	AA	AA	AA	AA	NN	AA	AA	AA	NN	AA	AA	AA	AA	AA	AA	AA	AA	AA	AA	AA	AA	AA	AA	AA	AA	NN	AA	AA	AA	AA
	2254920	C/A	1A	216	+	NA	NA	NA	NA	NA	NA	GG	NN	GG	GG	NN	GG	GG	NN	NN	GG	NN	GG	NN	GG	GG	GG	GG	NN	GG	GG	GG	GG	GG	NN	GG	NN	GG	GG	GG	GG	GG	GG	AA	GG	GG	GG	GG	GG
	1090544	T/C	1A	217	+	NA	NA	NA	NA	NA	NA	TT	CC	TT	TT	TT	TT	TT	TT	CC	TT	TT	CC	TT	CC	TT	TT	TT	TT	TT	TT	TT	CC	CC	TT	CC	TT	TT	TT	TT	CC	CC	TT	TT	TT	CC	CC	TT	TT
	989937	C/G	1A	218	+	NA	NA	NA	NA	NA	NA	GG	CC	CC	GG	CC	NN	CC	CC	CC	CC	GG	CC	NN	CC	CC	NN	CC	GG	CC	NN	CC	CC	CC	GG	NN	GG	CC	CC	GG	CC	CC	CC	GG	GG	CC	CC	GG	CC
	1023239	C/G	1A	219	+	NA	NA	NA	NA	NA	NA	GG	GG	GG	NN	CC	GG	GG	CC	GG	GG	GG	GG	GG	GG	GG	GG	CC	GG	GG	GG	GG	GG	GG	GG	GG	GG	CC	GG	GG	GG	GG	GG	GG	GG	GG	GG	GG	CC
	1116797	A/G	1A	220	+	NA	NA	NA	NA	NA	NA	AA	NN	AA	AA	GG	AA	AA	GG	AA	AA	AA	AA	AA	AA	AA	AA	GG	AA	AA	AA	AA	AA	AA	AA	AA	AA	GG	AA	AA	AA	AA	AA	AA	AA	AA	AA	AA	GG
	1100351	G/A	1A	221	+	NA	NA	NA	NA	NA	NA	TT	TT	TT	TT	NN	TT	TT	NN	TT	TT	NN	TT	TT	TT	TT	TT	NN	TT	TT	TT	TT	TT	TT	TT	TT	TT	NN	TT	TT	TT	TT	TT	TT	TT	TT	TT	TT	NN
	1039668	G/T	1A	222	+	NA	NA	NA	NA	NA	NA	GG	TT	TT	GG	NN	NN	TT	NN	TT	TT	TT	TT	TT	TT	TT	TT	NN	GG	GG	GG	TT	GG	TT	TT	TT	TT	NN	TT	GG	TT	TT	TT	GG	TT	TT	TT	TT	NN
	1112918	A/G	1A	223	+	NA	NA	NA	NA	NA	NA	GG	AA	AA	GG	AA	NN	AA	AA	AA	AA	AA	AA	NN	AA	AA	AA	AA	GG	AA	AA	AA	GG	AA	AA	AA	AA	AA	AA	GG	AA	AA	AA	NN	AA	AA	AA	AA	AA
	1209199	G/A	1A	224	+	NA	NA	NA	NA	NA	NA	AA	GG	GG	AA	AA	NN	GG	NN	GG	GG	AA	GG	NN	GG	GG	GG	AA	AA	AA	GG	GG	AA	NN	GG	GG	NN	AA	AA	AA	GG	GG	GG	AA	GG	GG	GG	GG	AA
	1084505	A/G	1A	225	+	NA	NA	NA	NA	NA	NA	AA	GG	GG	AA	NN	NN	GG	GG	GG	GG	AA	GG	NN	GG	GG	GG	NN	AA	GG	GG	GG	AA	GG	GG	GG	GG	GG	GG	AA	GG	GG	GG	AA	GG	GG	GG	GG	GG
	994818	A/C	1A	226	+	NA	NA	NA	NA	NA	NA	AA	CC	AA	AA	AA	AA	AA	AA	CC	AA	AA	CC	NN	CC	AA	CC	AA	AA	AA	CC	AA	AA	CC	CC	CC	CC	AA	AA	AA	CC	CC	AA	AA	AA	CC	CC	CC	AA
	1695042	G/A	1A	227	+	NA	NA	NA	NA	NA	NA	TT	TT	TT	TT	TT	TT	TT	TT	TT	TT	TT	TT	TT	TT	TT	TT	TT	TT	NN	TT	TT	AA	TT	TT	TT	TT	TT	NN	TT	TT	TT	TT	TT	NN	TT	TT	TT	TT
	1211189	T/C	1A	228	+	NA	NA	NA	NA	NA	NA	CC	TT	CC	CC	CC	CC	CC	CC	TT	CC	CC	TT	NN	TT	CC	CC	CC	NN	TT	TT	CC	CC	TT	TT	NN	NN	TT	TT	CC	TT	TT	CC	CC	CC	NN	TT	NN	TT
	1052152	G/A	1A	229	+	NA	NA	NA	NA	NA	NA	GG	GG	GG	GG	GG	GG	GG	GG	GG	GG	GG	GG	NN	GG	GG	GG	GG	GG	GG	GG	GG	NN	GG	GG	GG	GG	GG	GG	GG	GG	GG	GG	GG	AA	GG	GG	GG	GG
	2258975	G/T	1A	230	+	NA	NA	NA	NA	NA	NA	TT	NN	GG	TT	TT	NN	GG	TT	GG	GG	TT	GG	NN	GG	GG	GG	TT	TT	GG	NN	GG	TT	GG	GG	GG	GG	NN	GG	TT	GG	GG	GG	TT	GG	GG	GG	GG	TT
	1038571	G/A	1A	231	+	NA	NA	NA	NA	NA	NA	AA	GG	GG	AA	NN	NN	GG	NN	GG	GG	AA	GG	GG	GG	GG	GG	GG	AA	GG	GG	GG	AA	NN	GG	GG	GG	GG	GG	AA	GG	GG	GG	AA	AA	GG	GG	GG	NN
	1008962	G/A	1A	232	+	NA	NA	NA	NA	NA	NA	AA	AA	GG	GG	AA	NN	GG	AA	AA	GG	AA	AA	AA	AA	GG	AA	NN	AA	AA	AA	GG	GG	AA	AA	AA	AA	AA	AA	AA	AA	AA	GG	AA	GG	AA	AA	AA	AA
	1025998	T/C	1A	233	+	NA	NA	NA	NA	NA	NA	TT	TT	CC	TT	TT	CC	CC	TT	TT	CC	TT	TT	NN	TT	CC	TT	TT	NN	TT	TT	CC	CC	TT	TT	TT	TT	TT	NN	TT	TT	TT	CC	TT	CC	TT	TT	TT	TT
	1199087	T/C	1A	234	+	NA	NA	NA	NA	NA	NA	NN	TT	TT	TT	TT	TT	TT	TT	TT	TT	TT	TT	NN	TT	TT	TT	TT	TT	CC	NN	NN	TT	NN	TT	NN	TT	CC	TT	TT	TT	TT	TT	NN	TT	TT	TT	TT	NN
	2260798	G/A	1A	235	+	NA	NA	NA	NA	NA	NA	AA	GG	AA	AA	GG	NN	GG	NN	GG	AA	GG	GG	NN	GG	GG	NN	NN	NN	NN	GG	GG	AA	NN	GG	GG	GG	AA	GG	GG	GG	GG	AA	GG	AA	GG	GG	GG	GG
	1166094	G/A	1A	236	+	NA	NA	NA	NA	NA	NA	AA	AA	GG	GG	AA	NN	GG	NN	AA	GG	AA	AA	NN	AA	GG	AA	AA	AA	AA	AA	GG	GG	AA	AA	AA	AA	AA	NN	AA	AA	AA	GG	AA	GG	AA	NN	AA	AA
	1003066	C/T	1A	237	+	NA	NA	NA	NA	NA	NA	GG	GG	GG	GG	GG	GG	GG	GG	GG	GG	GG	GG	NN	GG	GG	GG	GG	GG	CC	GG	GG	GG	GG	GG	GG	GG	CC	GG	GG	GG	GG	GG	GG	GG	GG	GG	GG	GG
	1030952	C/G	1A	238	+	NA	NA	NA	NA	NA	NA	CC	CC	CC	CC	CC	GG	GG	CC	CC	CC	CC	CC	GG	CC	GG	GG	NN	CC	CC	CC	GG	CC	CC	CC	GG	GG	CC	CC	CC	CC	CC	CC	CC	CC	CC	CC	GG	GG
	1252328	G/A	1A	239	+	NA	NA	NA	NA	NA	NA	AA	GG	AA	AA	GG	NN	GG	GG	NN	AA	GG	GG	NN	GG	GG	GG	GG	GG	GG	GG	GG	AA	GG	GG	GG	GG	GG	GG	GG	GG	GG	AA	GG	AA	GG	GG	GG	GG
	1119177	T/A	1A	240	+	NA	NA	NA	NA	NA	NA	AA	TT	NN	AA	TT	NN	AA	NN	NN	AA	TT	TT	NN	TT	AA	TT	TT	TT	TT	TT	AA	AA	TT	TT	NN	TT	NN	NN	TT	TT	TT	AA	NN	AA	TT	TT	TT	NN
	3021449	T/G	1A	241	+	NA	NA	NA	NA	NA	NA	TT	GG	TT	TT	GG	NN	TT	GG	GG	TT	GG	GG	GG	GG	TT	GG	NN	GG	GG	GG	TT	TT	GG	GG	GG	GG	GG	NN	GG	GG	GG	TT	NN	TT	GG	GG	GG	GG
	1089724	A/C	1A	242	+	NA	NA	NA	NA	NA	NA	AA	CC	AA	AA	CC	AA	AA	CC	CC	AA	CC	CC	NN	CC	AA	AA	CC	CC	AA	CC	AA	AA	CC	CC	AA	AA	AA	CC	CC	CC	NN	AA	CC	AA	CC	CC	AA	AA
	3222450	T/C	1A	243	+	NA	NA	NA	NA	NA	NA	CC	TT	CC	CC	TT	NN	CC	TT	TT	CC	TT	TT	NN	TT	NN	TT	TT	TT	TT	TT	CC	TT	TT	TT	TT	TT	TT	NN	NN	TT	TT	CC	NN	CC	TT	TT	TT	TT
	1001565	T/C	1A	244	+	NA	NA	NA	NA	NA	NA	CC	TT	CC	CC	TT	CC	CC	TT	NN	CC	TT	CC	NN	CC	CC	CC	TT	TT	CC	CC	CC	CC	CC	CC	CC	CC	CC	TT	CC	CC	CC	CC	NN	CC	CC	CC	TT	CC
	1864148	G/C	1A	245	+	NA	NA	NA	NA	NA	NA	GG	CC	GG	GG	CC	GG	GG	NN	CC	GG	CC	CC	NN	CC	GG	GG	CC	CC	GG	CC	GG	GG	CC	CC	NN	GG	GG	NN	CC	CC	CC	GG	NN	GG	CC	CC	NN	GG
	2268203	T/C	1A	246	+	NA	NA	NA	NA	NA	NA	CC	TT	CC	CC	TT	CC	CC	NN	NN	CC	TT	TT	NN	TT	CC	CC	TT	TT	CC	TT	NN	NN	TT	TT	NN	CC	CC	TT	TT	TT	TT	CC	TT	CC	TT	TT	CC	CC
	3024760	A/G	1A	247	+	NA	NA	NA	NA	NA	NA	GG	AA	NN	GG	AA	GG	NN	AA	AA	NN	AA	AA	GG	NN	NN	GG	AA	AA	NN	AA	NN	GG	AA	AA	GG	GG	GG	AA	AA	AA	AA	NN	AA	GG	AA	AA	GG	GG
	1013786	T/G	1A	248	+	NA	NA	NA	NA	NA	NA	GG	NN	GG	TT	GG	NN	TT	GG	GG	GG	GG	GG	NN	GG	TT	TT	GG	GG	GG	GG	TT	TT	GG	GG	GG	NN	TT	GG	GG	GG	GG	GG	GG	GG	GG	GG	GG	TT
	3020883	A/T	1A	249	+	NA	NA	NA	NA	NA	NA	CC	CC	CC	CC	CC	NN	CC	CC	CC	CC	CC	CC	CC	CC	CC	CC	CC	CC	CC	CC	NN	TT	NN	CC	CC	CC	CC	CC	CC	CC	CC	CC	CC	CC	CC	CC	CC	CC
	3064523	C/T	1A	250	+	NA	NA	NA	NA	NA	NA	CC	TT	TT	TT	TT	TT	TT	TT	TT	TT	TT	TT	NN	TT	TT	TT	TT	NN	TT	TT	TT	TT	TT	NN	TT	TT	NN	TT	TT	TT	TT	TT	TT	CC	TT	TT	TT	TT
	3064476	T/G	1A	251	+	NA	NA	NA	NA	NA	NA	GG	TT	GG	GG	TT	NN	GG	TT	TT	GG	TT	TT	NN	TT	GG	GG	TT	TT	GG	TT	GG	TT	TT	TT	TT	GG	GG	TT	TT	TT	TT	GG	TT	GG	TT	TT	GG	GG
	1092374	G/A	1A	252	+	NA	NA	NA	NA	NA	NA	GG	AA	AA	AA	AA	NN	GG	NN	AA	AA	AA	AA	NN	AA	GG	GG	NN	AA	GG	AA	GG	AA	AA	AA	GG	NN	GG	NN	AA	AA	AA	AA	AA	GG	AA	AA	NN	GG
	2264291	G/C	1A	253	+	NA	NA	NA	NA	NA	NA	CC	CC	GG	GG	CC	GG	GG	CC	CC	GG	CC	CC	GG	CC	NN	GG	CC	CC	GG	CC	GG	GG	CC	CC	GG	GG	GG	CC	CC	NN	CC	GG	CC	CC	CC	CC	GG	GG
	1098230	G/A	1A	254	+	NA	NA	NA	NA	NA	NA	GG	AA	GG	NN	AA	GG	GG	AA	AA	GG	AA	AA	GG	AA	GG	GG	AA	AA	GG	AA	GG	GG	AA	AA	GG	GG	GG	AA	AA	AA	AA	GG	AA	GG	AA	AA	GG	NN
	998746	G/A	1A	255	+	NA	NA	NA	NA	NA	NA	GG	CC	GG	CC	CC	CC	GG	CC	CC	GG	CC	CC	CC	CC	GG	GG	CC	CC	GG	CC	CC	GG	CC	CC	CC	CC	GG	CC	CC	CC	CC	GG	CC	GG	CC	CC	CC	CC
	3064684	T/C	1A	256	+	NA	NA	NA	NA	NA	NA	NN	TT	CC	CC	TT	CC	CC	TT	TT	CC	TT	TT	CC	TT	CC	CC	NN	TT	CC	TT	CC	CC	TT	TT	CC	CC	CC	TT	TT	NN	TT	CC	TT	CC	TT	TT	CC	CC
	3064790	T/C	1A	257	+	NA	NA	NA	NA	NA	NA	TT	CC	CC	CC	CC	CC	CC	CC	CC	CC	CC	CC	CC	CC	CC	CC	NN	CC	CC	CC	CC	CC	CC	CC	CC	CC	CC	CC	CC	CC	CC	CC	NN	TT	CC	CC	CC	CC
	985133	A/G	1A	258	+	NA	NA	NA	NA	NA	NA	GG	GG	AA	AA	GG	NN	AA	GG	GG	AA	GG	GG	GG	GG	AA	AA	GG	GG	AA	GG	AA	AA	GG	GG	GG	GG	AA	GG	GG	GG	GG	AA	GG	GG	GG	GG	GG	AA
	985057	A/G	1A	259	+	NA	NA	NA	NA	NA	NA	GG	AA	GG	GG	AA	GG	GG	AA	AA	GG	AA	AA	AA	AA	GG	GG	AA	AA	GG	AA	GG	GG	AA	AA	AA	AA	GG	AA	AA	AA	AA	GG	AA	AA	AA	AA	AA	GG
	987669	T/G	1A	260	+	NA	NA	NA	NA	NA	NA	TT	TT	GG	TT	TT	GG	GG	TT	TT	GG	NN	TT	NN	TT	GG	TT	TT	TT	GG	TT	GG	TT	TT	TT	GG	GG	TT	TT	TT	TT	TT	GG	NN	GG	TT	TT	GG	TT
	1089370	A/T	1A	261	+	NA	NA	NA	NA	NA	NA	AA	AA	TT	AA	AA	TT	TT	AA	AA	TT	AA	AA	AA	AA	TT	AA	AA	AA	TT	AA	TT	AA	AA	AA	AA	AA	AA	AA	AA	AA	AA	TT	AA	AA	AA	AA	AA	AA
	1110168	A/C	1A	262	+	NA	NA	NA	NA	NA	NA	CC	AA	NN	CC	AA	NN	NN	AA	AA	NN	AA	AA	CC	AA	NN	CC	AA	AA	NN	AA	NN	CC	AA	AA	CC	CC	CC	AA	AA	AA	AA	NN	AA	CC	AA	AA	CC	CC
	1027740	T/C	1A	263	+	NA	NA	NA	NA	NA	NA	CC	TT	NN	CC	TT	NN	NN	TT	TT	NN	TT	TT	CC	TT	NN	CC	TT	TT	NN	TT	NN	CC	TT	TT	CC	CC	CC	TT	TT	TT	TT	NN	TT	TT	TT	TT	CC	CC
	987869	C/G	1A	264	+	NA	NA	NA	NA	NA	NA	AA	AA	CC	AA	AA	CC	CC	NN	AA	CC	AA	AA	AA	AA	CC	AA	AA	AA	CC	AA	CC	AA	AA	AA	AA	AA	AA	AA	AA	AA	AA	CC	NN	AA	AA	AA	AA	AA
	1863565	G/A	1A	265	+	NA	NA	NA	NA	NA	NA	GG	GG	GG	GG	GG	GG	AA	GG	GG	GG	GG	GG	NN	GG	AA	GG	GG	GG	GG	GG	AA	GG	GG	GG	GG	GG	GG	GG	GG	GG	GG	GG	GG	AA	GG	GG	GG	GG
	2263451	A/G	1A	266	+	NA	NA	NA	NA	NA	NA	AA	AA	GG	GG	AA	GG	GG	NN	AA	GG	AA	AA	AA	AA	GG	GG	AA	AA	GG	AA	GG	GG	AA	AA	AA	AA	GG	AA	AA	AA	AA	GG	AA	AA	AA	AA	AA	GG
	1030201	A/G	1A	267	+	NA	NA	NA	NA	NA	NA	AA	AA	AA	AA	AA	AA	AA	AA	AA	AA	AA	AA	NN	AA	AA	AA	AA	AA	AA	AA	AA	AA	AA	AA	NN	NN	AA	AA	AA	AA	AA	AA	AA	AA	AA	AA	NN	AA
	991471	C/T	1A	268	+	NA	NA	NA	NA	NA	NA	CC	CC	CC	CC	CC	CC	CC	CC	CC	CC	CC	CC	NN	CC	CC	CC	CC	CC	CC	CC	CC	CC	CC	CC	NN	NN	CC	CC	CC	CC	CC	CC	CC	CC	CC	CC	NN	CC
	1091861	A/G	1A	269	+	NA	NA	NA	NA	NA	NA	AA	AA	AA	GG	AA	AA	AA	AA	AA	AA	AA	AA	NN	AA	AA	GG	NN	AA	AA	AA	AA	GG	AA	AA	NN	NN	GG	AA	AA	AA	AA	AA	AA	AA	AA	AA	NN	GG
	2256474	C/T	1A	270	+	NA	NA	NA	NA	NA	NA	GG	AA	GG	NN	AA	NN	GG	AA	AA	GG	AA	AA	AA	AA	GG	GG	AA	AA	GG	AA	AA	GG	AA	AA	NN	AA	GG	AA	AA	AA	AA	GG	AA	GG	AA	AA	AA	NN
	1213940	A/C	1A	271	+	NA	NA	NA	NA	NA	NA	NN	CC	NN	CC	CC	NN	CC	CC	CC	CC	NN	CC	NN	CC	CC	CC	NN	CC	CC	CC	NN	CC	CC	CC	CC	CC	CC	CC	CC	CC	CC	NN	CC	NN	CC	CC	CC	CC
	997180	C/T	1A	272	+	NA	NA	NA	NA	NA	NA	CC	TT	CC	CC	TT	CC	CC	TT	NN	CC	TT	TT	TT	TT	CC	CC	TT	TT	CC	TT	CC	CC	TT	TT	CC	TT	CC	TT	TT	TT	TT	CC	TT	CC	TT	TT	TT	CC
	1098094	A/G	1A	273	+	NA	NA	NA	NA	NA	NA	AA	GG	AA	AA	NN	GG	AA	AA	AA	AA	GG	AA	NN	AA	AA	AA	NN	GG	AA	AA	GG	AA	AA	AA	AA	AA	AA	GG	AA	AA	AA	AA	NN	AA	AA	AA	AA	AA
	1106916	G/T	1A	274	+	NA	NA	NA	NA	NA	NA	GG	GG	GG	GG	GG	GG	GG	GG	GG	GG	GG	GG	NN	GG	GG	GG	GG	GG	GG	GG	GG	GG	GG	GG	TT	GG	GG	GG	GG	GG	GG	GG	GG	TT	GG	GG	GG	GG
	2253156	T/A	1A	275	+	NA	NA	NA	NA	NA	NA	AA	AA	AA	GG	NN	AA	AA	AA	AA	AA	AA	AA	AA	AA	AA	AA	GG	AA	AA	AA	GG	AA	GG	AA	GG	AA	AA	AA	GG	AA	AA	AA	AA	AA	AA	AA	GG	GG
	1691619	C/T	1A	276	+	NA	NA	NA	NA	NA	NA	TT	TT	CC	TT	TT	TT	CC	CC	NN	CC	TT	CC	CC	CC	CC	CC	TT	TT	CC	CC	TT	CC	TT	CC	TT	NN	CC	TT	NN	NN	CC	CC	CC	CC	CC	CC	TT	TT
	2259648	A/G	1A	277	+	NA	NA	NA	NA	NA	NA	GG	GG	AA	GG	GG	GG	AA	NN	GG	AA	GG	AA	NN	AA	AA	AA	GG	GG	AA	NN	GG	AA	GG	AA	GG	AA	AA	GG	GG	AA	AA	AA	AA	AA	AA	AA	NN	NN
	3024089	C/A	1A	278	+	NA	NA	NA	NA	NA	NA	NN	GG	AA	GG	NN	GG	AA	AA	GG	AA	GG	AA	NN	AA	AA	AA	GG	GG	AA	AA	NN	AA	GG	AA	NN	AA	AA	GG	NN	NN	AA	AA	NN	AA	AA	AA	NN	NN
	1001398	T/G	1A	279	+	NA	NA	NA	NA	NA	NA	GG	GG	TT	GG	GG	GG	TT	TT	TT	TT	GG	TT	TT	TT	TT	TT	GG	GG	TT	TT	GG	TT	GG	TT	GG	TT	TT	GG	GG	TT	TT	TT	TT	TT	TT	TT	GG	GG
	3034508	A/T	1A	280	+	NA	NA	NA	NA	NA	NA	TT	TT	TT	TT	TT	TT	TT	TT	TT	TT	TT	TT	TT	TT	TT	TT	NN	TT	TT	TT	TT	TT	NN	TT	NN	TT	TT	TT	NN	TT	TT	TT	NN	TT	TT	TT	TT	TT
	1039623	G/A	1A	281	+	NA	NA	NA	NA	NA	NA	GG	GG	GG	GG	GG	GG	GG	GG	GG	GG	GG	GG	GG	GG	GG	AA	GG	GG	GG	GG	AA	AA	GG	GG	GG	GG	AA	GG	GG	GG	GG	GG	GG	AA	GG	GG	GG	GG
	1864628	C/G	1A	282	+	NA	NA	NA	NA	NA	NA	GG	GG	CC	CC	NN	GG	CC	CC	NN	CC	GG	CC	CC	CC	CC	GG	CC	GG	CC	CC	GG	GG	CC	CC	CC	CC	GG	GG	CC	CC	CC	CC	CC	GG	CC	NN	CC	CC
	1120903	A/C	1A	283	+	NA	NA	NA	NA	NA	NA	CC	CC	CC	CC	CC	CC	CC	CC	CC	CC	CC	CC	CC	CC	CC	AA	NN	CC	CC	CC	NN	AA	CC	CC	CC	CC	AA	CC	CC	NN	CC	CC	CC	AA	CC	CC	CC	CC
	3222498	A/G	1A	284	+	NA	NA	NA	NA	NA	NA	AA	AA	AA	AA	AA	AA	AA	AA	AA	AA	AA	AA	NN	AA	AA	GG	NN	AA	AA	AA	NN	GG	AA	AA	AA	AA	GG	NN	AA	AA	AA	AA	NN	GG	AA	AA	AA	AA
	1150205	G/C	1A	285	+	NA	NA	NA	NA	NA	NA	GG	GG	GG	GG	GG	GG	GG	NN	GG	GG	GG	GG	NN	GG	GG	GG	NN	GG	GG	GG	GG	GG	GG	GG	GG	GG	GG	GG	GG	GG	GG	GG	GG	CC	GG	GG	GG	GG
	1161276	C/T	1A	286	+	NA	NA	NA	NA	NA	NA	CC	CC	TT	TT	CC	CC	TT	TT	NN	TT	NN	TT	NN	TT	TT	CC	TT	CC	TT	NN	NN	CC	TT	NN	TT	TT	CC	CC	TT	TT	TT	TT	TT	CC	TT	NN	TT	TT
	1089676	T/C	1A	287	+	NA	NA	NA	NA	NA	NA	TT	TT	TT	TT	TT	TT	TT	TT	TT	TT	TT	TT	NN	TT	TT	TT	TT	TT	TT	TT	TT	TT	TT	TT	TT	TT	TT	TT	TT	TT	TT	TT	NN	TT	TT	TT	TT	TT
	3023789	T/C	1A	288	+	NA	NA	NA	NA	NA	NA	TT	TT	TT	TT	TT	TT	TT	TT	TT	TT	TT	TT	TT	TT	TT	TT	TT	TT	TT	TT	TT	TT	TT	TT	TT	TT	TT	TT	TT	TT	TT	TT	TT	CC	TT	TT	TT	TT
	1057186	G/A	1A	289	+	NA	NA	NA	NA	NA	NA	GG	AA	AA	AA	AA	AA	AA	AA	AA	AA	AA	AA	NN	AA	AA	AA	AA	AA	AA	AA	AA	AA	NN	AA	NN	AA	AA	GG	NN	AA	AA	AA	AA	GG	AA	AA	AA	AA
	2261019	T/C	1A	290	+	NA	NA	NA	NA	NA	NA	TT	TT	TT	TT	TT	TT	CC	TT	NN	TT	TT	TT	NN	TT	CC	CC	CC	TT	TT	TT	CC	CC	CC	TT	TT	TT	CC	NN	CC	TT	NN	TT	TT	TT	TT	NN	CC	TT
	993502	G/A	1A	291	+	NA	NA	NA	NA	NA	NA	AA	NN	AA	AA	NN	AA	AA	AA	AA	AA	AA	AA	NN	AA	AA	AA	AA	AA	AA	NN	AA	NN	AA	AA	AA	NN	AA	AA	AA	AA	AA	AA	AA	AA	AA	AA	AA	AA
	1247733	C/G	1A	292	+	NA	NA	NA	NA	NA	NA	AA	AA	NN	AA	AA	AA	AA	AA	AA	AA	AA	AA	NN	AA	AA	AA	AA	AA	NN	AA	NN	AA	AA	AA	AA	AA	AA	NN	AA	AA	AA	NN	AA	AA	NN	NN	AA	AA
	1024096	G/C	1A	293	+	NA	NA	NA	NA	NA	NA	GG	GG	GG	GG	GG	GG	GG	NN	GG	GG	GG	GG	NN	GG	GG	GG	NN	GG	GG	GG	GG	GG	CC	NN	GG	NN	GG	GG	CC	GG	GG	GG	NN	GG	GG	GG	GG	GG
	1235751	T/C	1A	294	+	NA	NA	NA	NA	NA	NA	TT	CC	NN	TT	CC	CC	TT	TT	CC	CC	CC	TT	TT	CC	NN	TT	CC	CC	NN	NN	CC	TT	CC	TT	TT	TT	TT	NN	CC	NN	CC	NN	TT	TT	NN	NN	NN	TT
	1126203	T/G	1A	295	+	NA	NA	NA	NA	NA	NA	TT	TT	TT	TT	TT	TT	GG	NN	TT	TT	TT	TT	TT	TT	NN	GG	TT	TT	TT	TT	GG	GG	TT	TT	TT	TT	GG	NN	TT	TT	TT	TT	TT	TT	TT	TT	TT	TT
	2262964	T/C	1A	296	+	NA	NA	NA	NA	NA	NA	CC	CC	CC	CC	CC	CC	TT	CC	NN	CC	CC	CC	CC	CC	TT	TT	TT	CC	CC	CC	TT	TT	TT	CC	CC	CC	TT	TT	TT	CC	CC	CC	CC	CC	CC	CC	TT	CC
	1092167	A/T	1A	297	+	NA	NA	NA	NA	NA	NA	AA	TT	NN	TT	TT	TT	TT	TT	TT	TT	TT	TT	TT	AA	TT	TT	NN	TT	AA	TT	TT	TT	TT	TT	TT	TT	TT	NN	TT	TT	AA	AA	TT	TT	AA	NN	TT	TT
	988067	C/T	1A	298	+	NA	NA	NA	NA	NA	NA	NN	AA	AA	AA	AA	AA	AA	AA	AA	AA	AA	AA	NN	AA	AA	AA	AA	AA	AA	AA	AA	AA	NN	AA	AA	AA	AA	AA	NN	AA	AA	AA	NN	AA	AA	AA	AA	NN
	1274604	C/T	1A	299	+	NA	NA	NA	NA	NA	NA	CC	TT	TT	TT	TT	TT	TT	TT	TT	TT	TT	TT	NN	CC	TT	TT	TT	TT	TT	TT	TT	TT	TT	TT	TT	TT	TT	TT	TT	TT	CC	TT	TT	CC	TT	TT	TT	TT
	1237384	T/C	1A	300	+	NA	NA	NA	NA	NA	NA	TT	TT	TT	TT	TT	TT	CC	TT	NN	TT	TT	TT	TT	TT	CC	CC	CC	TT	TT	TT	CC	CC	CC	TT	TT	TT	CC	NN	CC	TT	TT	TT	NN	TT	TT	TT	CC	TT
	1243497	G/A	1A	301	+	NA	NA	NA	NA	NA	NA	AA	AA	AA	AA	AA	AA	GG	NN	GG	AA	AA	AA	NN	AA	GG	GG	GG	AA	AA	AA	GG	GG	GG	AA	AA	NN	NN	GG	GG	AA	AA	AA	AA	AA	AA	AA	GG	AA
	1114944	G/A	1B	1	+	NA	NA	NA	NA	NA	NA	GG	GG	GG	GG	GG	GG	GG	GG	GG	GG	GG	NN	NN	GG	GG	GG	GG	GG	GG	GG	GG	GG	GG	GG	GG	GG	GG	GG	GG	GG	GG	GG	GG	GG	GG	GG	GG	NN
	983031	T/C	1B	2	+	NA	NA	NA	NA	NA	NA	CC	CC	TT	CC	CC	CC	CC	CC	CC	CC	CC	CC	CC	CC	CC	CC	TT	TT	CC	CC	TT	CC	CC	CC	CC	CC	CC	CC	CC	CC	CC	CC	CC	CC	TT	CC	CC	NN
	1265398	G/A	1B	3	+	NA	NA	NA	NA	NA	NA	AA	AA	NN	AA	AA	NN	AA	AA	NN	NN	NN	AA	AA	AA	AA	AA	NN	NN	NN	NN	AA	AA	AA	AA	AA	AA	AA	AA	AA	AA	AA	AA	AA	AA	AA	AA	AA	NN
	3946763	G/T	1B	4	+	NA	NA	NA	NA	NA	NA	GG	GG	GG	GG	TT	TT	GG	TT	TT	TT	GG	GG	GG	GG	GG	GG	NN	GG	TT	GG	NN	GG	GG	GG	GG	GG	GG	GG	GG	GG	NN	TT	NN	GG	NN	TT	NN	NN
	1057381	T/C	1B	5	+	NA	NA	NA	NA	NA	NA	TT	TT	TT	TT	TT	TT	TT	TT	TT	TT	TT	TT	NN	TT	TT	TT	TT	TT	TT	TT	TT	TT	NN	TT	TT	TT	TT	TT	TT	TT	TT	NN	NN	TT	TT	TT	TT	NN
	989369	G/A	1B	6	+	NA	NA	NA	NA	NA	NA	AA	AA	AA	NN	GG	GG	AA	GG	GG	GG	AA	AA	AA	AA	AA	AA	AA	AA	GG	AA	AA	AA	AA	AA	AA	AA	NN	NN	NN	AA	AA	GG	AA	AA	AA	GG	GG	NN
	997799	A/G	1B	7	+	NA	NA	NA	NA	NA	NA	GG	GG	GG	GG	NN	GG	AA	NN	NN	GG	GG	AA	GG	AA	AA	AA	GG	GG	GG	GG	GG	GG	NN	GG	GG	GG	GG	GG	GG	GG	AA	GG	GG	GG	GG	GG	NN	NN
	1095372	C/A	1B	8	+	NA	NA	NA	NA	NA	NA	CC	CC	NN	CC	CC	CC	AA	CC	CC	AA	CC	AA	NN	AA	AA	AA	CC	CC	CC	CC	CC	CC	CC	CC	CC	CC	CC	CC	CC	CC	AA	CC	CC	CC	CC	CC	CC	NN
	987796	G/C	1B	9	+	NA	NA	NA	NA	NA	NA	GG	GG	GG	GG	GG	GG	GG	GG	GG	NN	GG	GG	GG	GG	GG	GG	GG	GG	GG	GG	GG	GG	GG	GG	GG	GG	GG	GG	GG	GG	GG	GG	GG	GG	GG	GG	NN	NN
	999471	C/T	1B	10	+	NA	NA	NA	NA	NA	NA	CC	NN	CC	CC	CC	CC	TT	CC	NN	TT	CC	TT	CC	TT	CC	TT	NN	CC	CC	CC	CC	CC	CC	CC	CC	CC	CC	CC	CC	CC	TT	CC	NN	CC	CC	CC	CC	NN
	1267802	T/G	1B	11	+	NA	NA	NA	NA	NA	NA	GG	GG	GG	GG	GG	NN	GG	NN	GG	NN	GG	GG	GG	GG	GG	GG	GG	GG	NN	GG	NN	GG	GG	GG	GG	GG	NN	GG	GG	GG	GG	NN	GG	GG	GG	GG	GG	NN
	1092059	C/G	1B	12	+	NA	NA	NA	NA	NA	NA	GG	CC	CC	CC	CC	CC	CC	NN	NN	NN	CC	CC	CC	CC	CC	CC	CC	CC	NN	CC	CC	CC	CC	CC	CC	NN	NN	CC	CC	CC	CC	CC	CC	CC	CC	CC	CC	NN
	3064502	T/A	1B	13	+	NA	NA	NA	NA	NA	NA	NN	TT	TT	NN	TT	AA	TT	AA	AA	AA	TT	NN	TT	TT	TT	TT	TT	TT	AA	TT	AA	TT	NN	TT	TT	TT	AA	TT	TT	TT	TT	AA	TT	TT	TT	NN	TT	NN
	1107243	C/T	1B	14	+	NA	NA	NA	NA	NA	NA	TT	CC	CC	NN	CC	TT	CC	NN	TT	TT	CC	NN	CC	CC	CC	CC	CC	CC	NN	CC	TT	CC	CC	CC	CC	CC	NN	CC	CC	CC	CC	TT	NN	CC	CC	TT	NN	NN
	1279840	A/G	1B	15	+	NA	NA	NA	NA	NA	NA	GG	GG	GG	GG	GG	GG	GG	GG	GG	GG	GG	GG	NN	GG	GG	GG	GG	GG	GG	GG	GG	GG	GG	GG	GG	GG	GG	GG	GG	GG	GG	GG	GG	GG	GG	GG	GG	GG
	1164559	A/G	1B	16	+	NA	NA	NA	NA	NA	NA	GG	AA	AA	AA	AA	AA	AA	NN	AA	AA	AA	NN	NN	AA	AA	AA	AA	AA	AA	AA	AA	AA	AA	AA	AA	NN	AA	NN	AA	AA	AA	AA	NN	AA	AA	GG	AA	NN
	1381207	C/G	1B	17	+	NA	NA	NA	NA	NA	NA	CC	NN	GG	NN	GG	CC	GG	CC	NN	CC	GG	NN	NN	GG	GG	GG	GG	GG	CC	GG	CC	GG	GG	GG	NN	GG	CC	GG	GG	GG	GG	CC	GG	GG	GG	NN	GG	NN
	981355	T/A	1B	18	+	NA	NA	NA	NA	NA	NA	GG	GG	GG	GG	GG	NN	GG	NN	GG	NN	GG	GG	GG	GG	GG	GG	GG	GG	NN	GG	NN	GG	GG	GG	GG	GG	NN	GG	GG	GG	GG	NN	GG	GG	GG	NN	GG	NN
	1058318	C/T	1B	19	+	NA	NA	NA	NA	NA	NA	CC	CC	CC	CC	CC	NN	CC	NN	CC	NN	CC	CC	NN	CC	CC	CC	CC	CC	NN	CC	NN	CC	NN	CC	CC	CC	NN	CC	CC	CC	CC	NN	CC	CC	CC	NN	CC	NN
	3953130	G/A	1B	20	+	NA	NA	NA	NA	NA	NA	GG	GG	GG	GG	GG	GG	GG	GG	GG	GG	GG	GG	NN	GG	GG	GG	GG	GG	GG	GG	GG	GG	GG	GG	GG	GG	GG	GG	GG	GG	GG	GG	GG	GG	GG	NN	GG	NN
	1000211	G/A	1B	21	+	NA	NA	NA	NA	NA	NA	AA	GG	GG	NN	AA	AA	AA	NN	GG	AA	AA	AA	NN	AA	GG	AA	NN	GG	AA	GG	GG	GG	AA	GG	AA	AA	AA	GG	AA	AA	AA	AA	AA	GG	GG	AA	GG	NN
	3064864	G/A	1B	22	+	NA	NA	NA	NA	NA	NA	GG	GG	GG	NN	AA	GG	AA	GG	NN	GG	GG	GG	GG	GG	GG	GG	GG	GG	GG	AA	GG	NN	GG	AA	GG	GG	GG	AA	GG	GG	GG	GG	GG	AA	AA	AA	AA	NN
	1048511	G/C	1B	23	+	NA	NA	NA	NA	NA	NA	GG	NN	GG	GG	GG	GG	GG	GG	GG	GG	GG	GG	GG	GG	GG	GG	NN	GG	GG	GG	GG	GG	GG	GG	GG	GG	GG	GG	GG	GG	GG	GG	GG	GG	GG	GG	GG	CC
	1253056	A/G	1B	24	+	NA	NA	NA	NA	NA	NA	AA	NN	AA	AA	AA	NN	AA	NN	NN	AA	AA	AA	NN	AA	AA	AA	AA	AA	AA	AA	AA	AA	AA	AA	NN	AA	AA	AA	AA	AA	AA	AA	NN	AA	AA	AA	AA	NN
	1066189	C/G	1B	25	+	NA	NA	NA	NA	NA	NA	AA	AA	AA	AA	NN	NN	AA	NN	AA	TT	AA	AA	AA	AA	AA	AA	AA	AA	AA	AA	AA	AA	AA	AA	AA	AA	NN	AA	AA	AA	AA	NN	AA	AA	AA	TT	AA	NN
	2280288	T/C	1B	26	+	NA	NA	NA	NA	NA	NA	TT	TT	TT	NN	CC	CC	TT	CC	TT	CC	TT	TT	NN	TT	TT	TT	TT	TT	CC	TT	TT	TT	TT	TT	TT	TT	CC	TT	TT	TT	TT	CC	TT	TT	TT	NN	CC	NN
	1106306	A/G	1B	27	+	NA	NA	NA	NA	NA	NA	NN	AA	AA	NN	GG	GG	AA	NN	AA	GG	AA	AA	AA	AA	AA	AA	AA	AA	GG	AA	AA	AA	AA	AA	AA	AA	GG	AA	AA	NN	AA	GG	AA	AA	AA	GG	AA	NN
	1091447	A/G	1B	28	+	NA	NA	NA	NA	NA	NA	AA	AA	AA	AA	AA	AA	NN	NN	AA	AA	AA	AA	NN	AA	AA	AA	AA	AA	AA	AA	AA	AA	AA	AA	AA	AA	AA	AA	AA	AA	AA	AA	AA	AA	AA	AA	AA	NN
	1115814	G/C	1B	29	+	NA	NA	NA	NA	NA	NA	CC	GG	GG	GG	GG	GG	GG	GG	NN	GG	GG	GG	NN	GG	GG	GG	GG	GG	GG	GG	GG	NN	GG	GG	GG	GG	GG	GG	GG	GG	GG	GG	NN	GG	GG	NN	GG	CC
	1166594	A/G	1B	30	+	NA	NA	NA	NA	NA	NA	AA	AA	AA	NN	GG	NN	AA	GG	AA	GG	AA	AA	AA	AA	AA	AA	AA	AA	GG	AA	AA	AA	AA	AA	AA	AA	GG	AA	AA	AA	AA	GG	AA	AA	AA	GG	GG	NN
	2275235	G/C	1B	31	+	NA	NA	NA	NA	NA	NA	CC	CC	CC	NN	GG	GG	CC	GG	CC	GG	CC	CC	NN	CC	CC	CC	GG	CC	GG	CC	CC	CC	CC	CC	CC	CC	GG	CC	CC	CC	CC	GG	CC	CC	CC	NN	GG	NN
	1088189	A/C	1B	32	+	NA	NA	NA	NA	NA	NA	NN	TT	TT	TT	TT	TT	TT	TT	TT	TT	TT	NN	TT	NN	NN	TT	NN	TT	TT	TT	NN	TT	TT	TT	NN	TT	TT	TT	TT	TT	TT	TT	TT	TT	TT	TT	TT	NN
	988167	A/G	1B	33	+	NA	NA	NA	NA	NA	NA	GG	AA	AA	AA	AA	AA	AA	NN	AA	AA	AA	GG	AA	AA	AA	AA	NN	AA	AA	AA	AA	AA	AA	AA	AA	AA	AA	AA	AA	AA	AA	AA	AA	AA	AA	AA	AA	NN
	991290	T/C	1B	34	+	NA	NA	NA	NA	NA	NA	NN	CC	CC	CC	CC	CC	CC	CC	CC	CC	TT	CC	TT	TT	CC	TT	CC	CC	CC	CC	CC	TT	CC	CC	TT	TT	CC	CC	NN	TT	TT	CC	TT	CC	CC	CC	CC	NN
	1130298	C/T	1B	35	+	NA	NA	NA	NA	NA	NA	NN	CC	CC	CC	CC	CC	CC	CC	CC	CC	CC	NN	CC	CC	CC	CC	CC	CC	CC	CC	CC	CC	CC	CC	CC	CC	CC	CC	CC	NN	CC	CC	CC	CC	CC	CC	CC	NN
	1021375	T/G	1B	36	+	NA	NA	NA	NA	NA	NA	GG	GG	GG	GG	GG	GG	GG	AA	GG	GG	GG	GG	NN	GG	GG	GG	GG	GG	GG	GG	GG	GG	NN	GG	GG	GG	GG	GG	GG	GG	GG	GG	GG	GG	GG	GG	GG	GG
	1863122	G/C	1B	37	+	NA	NA	NA	NA	NA	NA	GG	GG	GG	GG	GG	GG	GG	GG	GG	GG	GG	GG	GG	GG	GG	GG	GG	GG	GG	GG	GG	GG	GG	GG	GG	GG	GG	GG	GG	GG	GG	GG	NN	GG	GG	GG	GG	NN
	2257474	C/T	1B	38	+	NA	NA	NA	NA	NA	NA	NN	CC	CC	NN	CC	CC	CC	NN	NN	CC	CC	TT	CC	CC	TT	CC	TT	CC	TT	CC	CC	CC	CC	CC	CC	CC	TT	CC	CC	CC	CC	CC	CC	CC	CC	CC	CC	TT
	1010023	A/G	1B	39	+	NA	NA	NA	NA	NA	NA	AA	AA	AA	NN	AA	AA	AA	GG	GG	GG	AA	AA	NN	AA	AA	AA	AA	GG	GG	AA	AA	AA	AA	AA	AA	AA	GG	AA	AA	AA	AA	AA	AA	AA	AA	AA	AA	NN
	1022144	T/G	1B	40	+	NA	NA	NA	NA	NA	NA	CC	TT	TT	NN	TT	TT	TT	CC	NN	CC	TT	TT	TT	TT	TT	TT	TT	TT	CC	TT	TT	TT	TT	TT	TT	TT	CC	TT	TT	TT	TT	TT	TT	TT	TT	TT	TT	NN
	1024576	T/C	1B	41	+	NA	NA	NA	NA	NA	NA	TT	TT	TT	TT	TT	TT	TT	TT	TT	TT	TT	TT	TT	TT	TT	TT	NN	TT	TT	TT	TT	TT	TT	TT	TT	NN	TT	TT	TT	TT	TT	TT	NN	TT	TT	TT	TT	CC
	1033566	A/G	1B	42	+	NA	NA	NA	NA	NA	NA	AA	AA	AA	AA	AA	AA	AA	AA	AA	NN	AA	AA	AA	AA	AA	AA	AA	AA	AA	AA	AA	AA	AA	AA	AA	AA	AA	AA	AA	AA	AA	AA	AA	AA	AA	NN	AA	NN
	1051688	C/T	1B	43	+	NA	NA	NA	NA	NA	NA	NN	CC	CC	NN	CC	CC	CC	TT	NN	NN	CC	CC	CC	CC	CC	NN	CC	CC	TT	NN	CC	CC	CC	CC	CC	CC	NN	CC	CC	CC	CC	CC	CC	CC	CC	CC	CC	NN
	1060461	T/G	1B	44	+	NA	NA	NA	NA	NA	NA	TT	TT	TT	NN	TT	TT	TT	GG	NN	GG	TT	TT	TT	TT	TT	TT	TT	TT	GG	TT	TT	TT	TT	TT	TT	TT	NN	TT	TT	TT	TT	GG	TT	TT	TT	TT	TT	NN
	1069301	A/G	1B	45	+	NA	NA	NA	NA	NA	NA	CC	CC	CC	CC	CC	NN	CC	NN	CC	NN	CC	CC	CC	CC	CC	CC	CC	CC	NN	CC	NN	CC	CC	CC	CC	CC	NN	CC	CC	CC	CC	NN	CC	CC	CC	NN	CC	NN
	1078006	G/A	1B	46	+	NA	NA	NA	NA	NA	NA	GG	GG	GG	GG	GG	GG	GG	GG	GG	GG	GG	GG	NN	GG	GG	GG	GG	GG	GG	GG	GG	GG	GG	GG	GG	NN	GG	GG	GG	GG	GG	GG	NN	GG	GG	GG	GG	NN
	1078676	G/A	1B	47	+	NA	NA	NA	NA	NA	NA	GG	GG	GG	GG	GG	GG	GG	GG	GG	GG	GG	GG	GG	GG	GG	GG	GG	GG	GG	GG	GG	GG	NN	GG	GG	GG	GG	GG	GG	GG	GG	GG	GG	GG	GG	GG	GG	NN
	1088268	C/T	1B	48	+	NA	NA	NA	NA	NA	NA	CC	GG	GG	GG	GG	NN	GG	NN	GG	NN	GG	GG	GG	GG	GG	GG	GG	GG	NN	GG	NN	GG	GG	GG	GG	GG	NN	GG	GG	GG	GG	NN	GG	GG	GG	GG	GG	GG
	1088865	G/A	1B	49	+	NA	NA	NA	NA	NA	NA	GG	GG	GG	GG	GG	GG	GG	GG	GG	GG	GG	GG	NN	GG	GG	GG	GG	GG	GG	GG	GG	GG	GG	GG	GG	GG	GG	NN	GG	GG	GG	GG	NN	GG	GG	GG	GG	NN
	1090232	A/G	1B	50	+	NA	NA	NA	NA	NA	NA	AA	AA	AA	AA	AA	AA	AA	NN	AA	AA	AA	AA	AA	AA	AA	GG	AA	AA	AA	AA	AA	AA	AA	AA	AA	AA	AA	AA	AA	AA	AA	AA	NN	NN	NN	AA	AA	NN
	1091512	G/C	1B	51	+	NA	NA	NA	NA	NA	NA	GG	GG	GG	GG	GG	GG	GG	GG	GG	GG	GG	GG	GG	GG	GG	GG	GG	GG	GG	GG	GG	GG	GG	GG	GG	GG	GG	GG	GG	GG	GG	GG	GG	GG	GG	GG	GG	NN
	1091756	T/G	1B	52	+	NA	NA	NA	NA	NA	NA	GG	GG	GG	TT	GG	GG	GG	GG	GG	GG	GG	TT	GG	GG	GG	TT	GG	GG	GG	GG	TT	GG	GG	GG	GG	GG	GG	GG	GG	NN	GG	GG	GG	GG	GG	GG	GG	NN
	1094539	T/A	1B	53	+	NA	NA	NA	NA	NA	NA	CC	GG	GG	NN	GG	CC	GG	CC	NN	CC	GG	GG	GG	GG	GG	GG	GG	GG	CC	GG	CC	GG	GG	GG	GG	GG	CC	GG	GG	GG	GG	CC	GG	GG	GG	NN	GG	NN
	1101694	C/T	1B	54	+	NA	NA	NA	NA	NA	NA	CC	CC	CC	NN	CC	CC	CC	NN	CC	NN	CC	CC	CC	CC	NN	CC	CC	CC	TT	CC	CC	CC	CC	CC	CC	CC	TT	NN	CC	CC	CC	NN	NN	CC	CC	CC	CC	NN
	1118607	G/A	1B	55	+	NA	NA	NA	NA	NA	NA	GG	NN	GG	GG	GG	GG	GG	NN	NN	GG	GG	GG	NN	GG	GG	GG	GG	GG	GG	GG	GG	GG	GG	GG	GG	GG	NN	NN	GG	GG	GG	GG	NN	GG	GG	GG	GG	NN
	1125298	G/C	1B	56	+	NA	NA	NA	NA	NA	NA	CC	CC	CC	CC	CC	CC	CC	NN	CC	CC	CC	CC	NN	CC	CC	CC	CC	CC	CC	CC	CC	CC	CC	CC	CC	CC	CC	CC	CC	CC	CC	CC	CC	CC	CC	CC	CC	NN
	1130474	C/G	1B	57	+	NA	NA	NA	NA	NA	NA	CC	GG	GG	NN	GG	GG	GG	CC	GG	CC	GG	CC	NN	GG	GG	GG	NN	GG	CC	GG	CC	GG	GG	GG	GG	GG	NN	GG	GG	GG	GG	CC	GG	GG	GG	GG	GG	NN
	1136194	G/C	1B	58	+	NA	NA	NA	NA	NA	NA	GG	GG	GG	GG	GG	GG	GG	NN	GG	GG	GG	GG	NN	GG	GG	GG	GG	NN	GG	GG	GG	GG	GG	GG	GG	GG	GG	NN	GG	GG	GG	GG	GG	GG	GG	GG	GG	NN
	1155232	G/A	1B	59	+	NA	NA	NA	NA	NA	NA	GG	GG	GG	GG	GG	GG	GG	NN	GG	GG	GG	GG	NN	GG	GG	GG	NN	GG	GG	GG	GG	GG	GG	GG	GG	NN	GG	GG	GG	GG	GG	GG	GG	GG	GG	GG	GG	NN
	1194198	C/A	1B	60	+	NA	NA	NA	NA	NA	NA	CC	CC	CC	NN	CC	AA	CC	AA	NN	AA	CC	CC	NN	CC	CC	CC	CC	CC	AA	CC	AA	CC	CC	CC	CC	CC	AA	NN	CC	CC	CC	AA	CC	CC	CC	NN	CC	NN
	1202736	C/T	1B	61	+	NA	NA	NA	NA	NA	NA	NN	CC	CC	CC	CC	CC	CC	CC	CC	CC	CC	CC	NN	CC	CC	CC	CC	CC	CC	CC	CC	CC	CC	CC	CC	CC	CC	CC	CC	CC	CC	CC	CC	CC	CC	CC	CC	NN
	1203157	T/C	1B	62	+	NA	NA	NA	NA	NA	NA	NN	TT	TT	TT	TT	TT	TT	TT	TT	TT	TT	TT	TT	TT	TT	TT	TT	TT	TT	TT	TT	TT	TT	TT	TT	TT	TT	TT	TT	TT	TT	TT	TT	TT	TT	TT	TT	TT
	1207394	C/T	1B	63	+	NA	NA	NA	NA	NA	NA	CC	CC	CC	NN	CC	CC	CC	NN	NN	TT	CC	CC	NN	CC	CC	CC	CC	TT	TT	CC	CC	CC	CC	CC	CC	CC	TT	CC	CC	CC	CC	CC	CC	CC	CC	CC	CC	NN
	1224984	C/A	1B	64	+	NA	NA	NA	NA	NA	NA	CC	CC	CC	CC	CC	CC	CC	CC	CC	CC	CC	CC	CC	CC	CC	CC	CC	CC	CC	CC	CC	CC	CC	CC	CC	CC	CC	CC	CC	CC	CC	CC	CC	CC	CC	CC	CC	AA
	1234409	G/C	1B	65	+	NA	NA	NA	NA	NA	NA	CC	CC	CC	CC	CC	CC	CC	NN	NN	CC	CC	CC	NN	CC	CC	CC	NN	CC	CC	CC	CC	CC	CC	CC	CC	CC	CC	CC	CC	CC	CC	CC	CC	CC	CC	CC	CC	GG
	1239023	C/T	1B	66	+	NA	NA	NA	NA	NA	NA	TT	TT	TT	TT	TT	TT	TT	TT	TT	TT	TT	TT	NN	TT	TT	TT	NN	TT	TT	TT	TT	TT	TT	TT	TT	TT	TT	TT	TT	TT	TT	TT	NN	TT	TT	TT	TT	NN
	1255952	T/C	1B	67	+	NA	NA	NA	NA	NA	NA	NN	CC	CC	CC	CC	CC	CC	NN	CC	NN	CC	CC	NN	CC	CC	CC	CC	CC	NN	CC	CC	CC	CC	CC	CC	CC	NN	CC	CC	CC	CC	CC	CC	CC	CC	CC	CC	AA
	1256169	T/C	1B	68	+	NA	NA	NA	NA	NA	NA	NN	CC	CC	CC	CC	CC	CC	NN	CC	NN	CC	CC	NN	CC	CC	CC	CC	CC	NN	CC	CC	CC	CC	CC	CC	CC	NN	CC	CC	CC	CC	CC	CC	CC	CC	CC	CC	TT
	1262015	G/C	1B	69	+	NA	NA	NA	NA	NA	NA	GG	GG	GG	GG	GG	GG	GG	GG	GG	GG	GG	GG	GG	GG	GG	GG	GG	GG	GG	GG	GG	GG	GG	GG	GG	GG	GG	GG	GG	GG	GG	GG	GG	GG	GG	GG	GG	CC
	1343256	A/G	1B	70	+	NA	NA	NA	NA	NA	NA	AA	AA	AA	AA	AA	AA	AA	NN	NN	AA	AA	AA	NN	AA	AA	AA	AA	AA	NN	AA	AA	AA	AA	AA	AA	AA	AA	AA	AA	AA	AA	NN	AA	AA	NN	AA	AA	NN
	1376868	C/T	1B	71	+	NA	NA	NA	NA	NA	NA	TT	TT	TT	TT	TT	TT	TT	TT	TT	TT	TT	TT	NN	TT	TT	TT	TT	TT	TT	TT	TT	TT	TT	TT	TT	TT	TT	TT	TT	TT	TT	TT	TT	TT	TT	TT	TT	CC
	1695427	A/C	1B	72	+	NA	NA	NA	NA	NA	NA	GG	GG	GG	GG	GG	GG	GG	GG	GG	GG	GG	GG	GG	GG	GG	GG	GG	GG	GG	GG	GG	GG	GG	GG	GG	GG	GG	GG	GG	GG	GG	GG	GG	GG	GG	GG	GG	CC
	1863653	T/G	1B	73	+	NA	NA	NA	NA	NA	NA	GG	GG	GG	GG	GG	GG	GG	GG	GG	GG	GG	NN	NN	GG	GG	GG	GG	GG	GG	GG	GG	GG	GG	GG	GG	GG	GG	GG	GG	GG	GG	GG	GG	GG	GG	GG	GG	TT
	2258438	C/A	1B	74	+	NA	NA	NA	NA	NA	NA	CC	CC	CC	CC	CC	CC	CC	CC	CC	CC	CC	CC	CC	CC	CC	CC	CC	CC	CC	CC	CC	CC	CC	CC	CC	CC	CC	CC	CC	CC	CC	CC	CC	CC	CC	CC	CC	AA
	2260661	C/T	1B	75	+	NA	NA	NA	NA	NA	NA	CC	CC	NN	NN	CC	CC	CC	TT	NN	TT	CC	CC	CC	CC	CC	CC	CC	TT	TT	CC	CC	CC	CC	CC	CC	CC	TT	CC	CC	CC	CC	CC	NN	CC	CC	CC	CC	CC
	2282507	T/A	1B	76	+	NA	NA	NA	NA	NA	NA	TT	TT	TT	TT	TT	TT	TT	TT	TT	TT	TT	TT	NN	TT	TT	TT	TT	TT	AA	TT	TT	TT	TT	TT	TT	TT	TT	TT	TT	TT	TT	TT	TT	TT	TT	TT	TT	NN
	3021417	T/C	1B	77	+	NA	NA	NA	NA	NA	NA	TT	TT	TT	TT	TT	TT	TT	TT	TT	TT	TT	TT	NN	TT	TT	TT	TT	TT	TT	TT	TT	TT	TT	TT	TT	TT	TT	TT	TT	TT	TT	TT	TT	TT	TT	TT	TT	CC
	3021598	A/G	1B	78	+	NA	NA	NA	NA	NA	NA	GG	GG	GG	NN	GG	GG	GG	AA	NN	AA	GG	NN	NN	GG	GG	GG	GG	GG	AA	GG	AA	GG	GG	GG	GG	GG	AA	GG	GG	NN	GG	AA	GG	GG	GG	GG	GG	GG
	3024477	C/G	1B	79	+	NA	NA	NA	NA	NA	NA	NN	GG	GG	NN	GG	GG	GG	AA	NN	AA	GG	AA	GG	GG	GG	GG	GG	GG	AA	GG	NN	GG	GG	GG	GG	GG	AA	GG	NN	GG	GG	AA	GG	GG	GG	GG	GG	NN
	3029489	C/A	1B	80	+	NA	NA	NA	NA	NA	NA	CC	AA	CC	NN	CC	CC	AA	CC	CC	CC	CC	CC	NN	CC	CC	CC	NN	CC	CC	NN	CC	AA	CC	AA	CC	CC	CC	AA	CC	CC	CC	CC	CC	AA	AA	CC	AA	NN
	3064689	A/G	1B	81	+	NA	NA	NA	NA	NA	NA	AA	GG	GG	GG	GG	GG	GG	NN	GG	NN	GG	GG	NN	GG	GG	GG	GG	GG	NN	GG	NN	GG	GG	GG	GG	GG	NN	GG	GG	GG	GG	GG	GG	GG	GG	GG	GG	NN
	3064902	G/A	1B	82	+	NA	NA	NA	NA	NA	NA	GG	GG	GG	GG	GG	GG	GG	GG	GG	GG	GG	GG	GG	GG	GG	GG	NN	GG	GG	GG	GG	GG	GG	GG	GG	GG	GG	GG	GG	GG	GG	GG	GG	GG	GG	GG	GG	GG
	3222377	A/G	1B	83	+	NA	NA	NA	NA	NA	NA	AA	AA	AA	AA	AA	AA	AA	AA	AA	AA	AA	AA	NN	AA	AA	AA	AA	AA	AA	AA	GG	NN	AA	AA	AA	AA	AA	AA	NN	AA	AA	AA	AA	AA	NN	AA	AA	NN
	989167	A/G	1B	84	+	NA	NA	NA	NA	NA	NA	GG	AA	AA	AA	AA	AA	GG	AA	AA	AA	GG	GG	AA	GG	GG	GG	GG	AA	AA	AA	AA	AA	GG	AA	GG	GG	AA	AA	GG	GG	GG	AA	GG	AA	AA	AA	AA	NN
	1075108	C/T	1B	85	+	NA	NA	NA	NA	NA	NA	NN	CC	CC	CC	CC	CC	CC	CC	CC	CC	CC	NN	NN	CC	CC	CC	CC	CC	TT	CC	CC	CC	CC	CC	CC	CC	CC	CC	CC	CC	CC	CC	CC	CC	CC	CC	CC	NN
	1118979	T/C	1B	86	+	NA	NA	NA	NA	NA	NA	CC	TT	TT	NN	TT	TT	TT	CC	NN	CC	TT	CC	TT	TT	TT	TT	TT	TT	CC	TT	CC	TT	TT	TT	TT	TT	CC	TT	TT	TT	TT	CC	TT	TT	TT	TT	TT	NN
	1165239	C/G	1B	87	+	NA	NA	NA	NA	NA	NA	CC	CC	CC	NN	CC	CC	CC	GG	CC	GG	CC	CC	CC	NN	CC	CC	CC	CC	GG	CC	GG	CC	CC	CC	CC	CC	GG	CC	CC	CC	CC	GG	CC	CC	CC	GG	CC	NN
	1115716	T/C	1B	88	+	NA	NA	NA	NA	NA	NA	GG	GG	GG	GG	GG	GG	GG	GG	GG	GG	GG	GG	NN	GG	GG	GG	NN	GG	GG	GG	GG	GG	GG	GG	GG	GG	GG	GG	GG	GG	GG	GG	GG	GG	GG	AA	GG	NN
	989222	C/T	1B	89	+	NA	NA	NA	NA	NA	NA	NN	CC	CC	NN	CC	CC	CC	TT	NN	TT	CC	NN	CC	CC	CC	CC	CC	CC	TT	CC	TT	CC	CC	CC	CC	CC	TT	CC	CC	CC	CC	TT	CC	CC	CC	CC	CC	NN
	1104558	C/G	1B	90	+	NA	NA	NA	NA	NA	NA	NN	CC	CC	NN	CC	CC	CC	NN	CC	NN	CC	CC	CC	CC	CC	CC	CC	CC	GG	CC	GG	CC	CC	CC	CC	CC	NN	CC	CC	CC	CC	GG	CC	CC	CC	CC	CC	NN
	1093590	A/G	1B	91	+	NA	NA	NA	NA	NA	NA	NN	GG	GG	GG	GG	GG	GG	GG	GG	GG	GG	NN	GG	GG	GG	GG	GG	GG	GG	GG	GG	GG	GG	GG	GG	GG	GG	GG	GG	GG	GG	GG	GG	GG	GG	GG	GG	NN
	1063663	G/A	1B	92	+	NA	NA	NA	NA	NA	NA	AA	GG	GG	GG	GG	GG	GG	GG	GG	GG	GG	AA	NN	GG	GG	GG	NN	GG	GG	GG	GG	GG	GG	GG	GG	NN	GG	GG	GG	GG	GG	GG	GG	GG	GG	GG	GG	NN
	1864032	C/T	1B	93	+	NA	NA	NA	NA	NA	NA	CC	TT	TT	NN	TT	TT	TT	NN	NN	CC	TT	CC	NN	TT	TT	TT	TT	TT	TT	NN	CC	TT	TT	TT	TT	TT	CC	TT	TT	TT	TT	CC	TT	TT	TT	TT	TT	NN
	1128678	C/T	1B	94	+	NA	NA	NA	NA	NA	NA	CC	CC	CC	CC	CC	CC	CC	NN	CC	NN	CC	CC	CC	CC	CC	CC	CC	CC	NN	CC	NN	CC	CC	CC	CC	CC	NN	CC	CC	CC	CC	NN	CC	CC	CC	CC	CC	NN
	1256326	G/T	1B	95	+	NA	NA	NA	NA	NA	NA	GG	GG	GG	NN	GG	GG	GG	TT	NN	TT	GG	GG	GG	GG	GG	GG	NN	GG	TT	GG	TT	GG	GG	GG	GG	GG	TT	GG	GG	GG	GG	TT	GG	GG	GG	GG	GG	NN
	3064462	G/C	1B	96	+	NA	NA	NA	NA	NA	NA	CC	CC	CC	NN	CC	CC	CC	GG	NN	GG	CC	CC	CC	CC	CC	CC	CC	CC	GG	CC	GG	CC	CC	CC	CC	NN	GG	CC	CC	CC	CC	GG	NN	CC	CC	CC	CC	NN
	1083840	C/G	1B	97	+	NA	NA	NA	NA	NA	NA	AA	CC	CC	CC	CC	CC	CC	NN	CC	CC	CC	AA	NN	CC	CC	CC	CC	CC	CC	CC	CC	CC	CC	CC	CC	CC	CC	CC	CC	CC	CC	CC	CC	CC	CC	CC	CC	NN
	1082843	G/A	1B	98	+	NA	NA	NA	NA	NA	NA	TT	TT	TT	NN	TT	TT	TT	NN	NN	CC	TT	TT	NN	TT	TT	TT	TT	TT	CC	TT	CC	TT	TT	TT	TT	TT	CC	TT	TT	TT	TT	CC	TT	TT	TT	TT	TT	TT
	4909504	G/A	1B	99	+	NA	NA	NA	NA	NA	NA	NN	AA	AA	AA	AA	AA	AA	AA	AA	AA	AA	AA	NN	AA	AA	AA	AA	AA	AA	AA	AA	AA	AA	AA	AA	AA	AA	AA	AA	AA	AA	AA	AA	AA	AA	AA	AA	NN
	3064522	G/A	1B	100	+	NA	NA	NA	NA	NA	NA	AA	NN	AA	NN	NN	AA	AA	NN	NN	GG	AA	AA	AA	AA	AA	AA	NN	AA	GG	AA	GG	AA	AA	AA	AA	AA	GG	AA	AA	AA	AA	GG	NN	AA	AA	AA	AA	AA
	1091115	T/C	1B	101	+	NA	NA	NA	NA	NA	NA	CC	TT	TT	TT	TT	TT	TT	TT	TT	TT	TT	CC	NN	TT	TT	TT	TT	TT	TT	TT	TT	TT	TT	TT	TT	TT	TT	TT	TT	TT	TT	TT	TT	TT	TT	TT	NN	NN
	1093762	A/C	1B	102	+	NA	NA	NA	NA	NA	NA	CC	AA	AA	AA	AA	AA	AA	NN	AA	AA	AA	CC	AA	AA	AA	AA	NN	AA	AA	NN	NN	AA	NN	AA	AA	AA	AA	NN	AA	AA	AA	AA	AA	AA	AA	AA	AA	NN
	1063312	A/G	1B	103	+	NA	NA	NA	NA	NA	NA	GG	AA	AA	AA	AA	AA	NN	NN	AA	AA	AA	GG	AA	AA	AA	AA	AA	AA	AA	AA	AA	AA	AA	AA	AA	AA	AA	AA	AA	AA	AA	NN	AA	AA	AA	AA	AA	NN
	3954491	A/G	1B	104	+	NA	NA	NA	NA	NA	NA	AA	AA	AA	NN	AA	AA	AA	GG	AA	GG	NN	AA	AA	AA	AA	AA	AA	AA	GG	AA	AA	AA	AA	AA	AA	AA	GG	NN	AA	AA	AA	AA	NN	AA	AA	AA	AA	AA
	4910365	A/G	1B	105	+	NA	NA	NA	NA	NA	NA	NN	AA	AA	NN	AA	AA	AA	GG	GG	AA	NN	GG	GG	GG	GG	GG	NN	AA	AA	NN	AA	GG	AA	AA	GG	GG	GG	NN	GG	GG	GG	AA	NN	AA	GG	AA	AA	AA
	4910712	C/T	1B	106	+	NA	NA	NA	NA	NA	NA	NN	CC	CC	CC	CC	CC	CC	NN	CC	NN	CC	CC	CC	CC	CC	CC	CC	CC	NN	CC	CC	CC	CC	CC	CC	CC	NN	NN	CC	CC	CC	CC	CC	CC	CC	CC	CC	TT
	1167152	T/C	1B	107	+	NA	NA	NA	NA	NA	NA	NN	TT	TT	TT	TT	TT	TT	NN	TT	TT	TT	TT	NN	TT	TT	TT	TT	TT	CC	TT	TT	TT	NN	TT	TT	TT	TT	TT	TT	TT	TT	TT	TT	TT	TT	TT	TT	CC
	2261275	T/C	1B	108	+	NA	NA	NA	NA	NA	NA	CC	TT	TT	TT	TT	TT	TT	TT	TT	TT	TT	TT	NN	TT	TT	TT	TT	TT	TT	TT	TT	TT	TT	TT	TT	TT	TT	TT	TT	TT	TT	TT	TT	TT	TT	TT	TT	NN
	2305784	A/G	1B	109	+	NA	NA	NA	NA	NA	NA	AA	AA	AA	AA	AA	AA	AA	NN	NN	GG	AA	AA	NN	AA	AA	AA	AA	AA	GG	AA	GG	AA	AA	AA	AA	AA	GG	AA	AA	AA	AA	AA	AA	AA	AA	AA	AA	NN
	4910381	C/T	1B	110	+	NA	NA	NA	NA	NA	NA	TT	TT	TT	NN	TT	TT	TT	CC	CC	NN	NN	TT	NN	TT	TT	TT	NN	TT	CC	TT	TT	TT	TT	TT	TT	TT	CC	NN	TT	TT	NN	TT	NN	TT	TT	TT	TT	NN
	1090180	G/A	1B	111	+	NA	NA	NA	NA	NA	NA	CC	CC	CC	CC	CC	CC	CC	NN	CC	NN	CC	CC	NN	CC	CC	CC	CC	CC	NN	CC	CC	CC	CC	CC	CC	CC	NN	CC	CC	CC	CC	CC	CC	CC	CC	CC	CC	NN
	1681936	T/C	1B	112	+	NA	NA	NA	NA	NA	NA	CC	TT	TT	NN	TT	TT	TT	CC	NN	CC	TT	TT	NN	TT	TT	TT	TT	CC	CC	TT	CC	TT	TT	TT	NN	TT	CC	TT	TT	TT	TT	TT	TT	TT	TT	TT	TT	CC
	1004259	C/T	1B	113	+	NA	NA	NA	NA	NA	NA	TT	TT	TT	NN	TT	TT	TT	CC	NN	CC	TT	CC	NN	TT	TT	TT	TT	TT	CC	TT	NN	TT	TT	TT	TT	TT	CC	TT	TT	TT	TT	CC	TT	TT	TT	TT	TT	NN
	1051996	A/G	1B	114	+	NA	NA	NA	NA	NA	NA	AA	AA	AA	NN	AA	NN	AA	GG	GG	GG	AA	NN	NN	AA	GG	AA	GG	GG	GG	AA	GG	AA	NN	NN	AA	AA	GG	AA	AA	AA	AA	NN	AA	NN	AA	NN	AA	NN
	1218524	A/G	1B	115	+	NA	NA	NA	NA	NA	NA	AA	AA	AA	AA	AA	AA	AA	NN	AA	AA	AA	AA	AA	AA	AA	AA	AA	AA	NN	AA	NN	AA	AA	AA	AA	NN	NN	AA	AA	AA	AA	AA	AA	AA	AA	NN	AA	NN
	1401028	G/C	1B	116	+	NA	NA	NA	NA	NA	NA	GG	CC	CC	NN	CC	CC	CC	GG	NN	GG	CC	CC	CC	CC	CC	CC	CC	CC	GG	CC	CC	CC	CC	CC	CC	CC	GG	CC	CC	CC	CC	CC	CC	CC	CC	CC	CC	NN
	988333	G/A	1B	117	+	NA	NA	NA	NA	NA	NA	AA	GG	GG	GG	GG	GG	GG	GG	GG	GG	GG	GG	NN	GG	GG	AA	GG	GG	GG	GG	GG	GG	AA	GG	GG	GG	GG	GG	GG	GG	GG	GG	GG	NN	AA	GG	GG	GG
	1088924	G/C	1B	118	+	NA	NA	NA	NA	NA	NA	NN	GG	GG	GG	GG	GG	GG	GG	GG	CC	GG	GG	GG	GG	GG	GG	GG	CC	GG	GG	CC	GG	GG	GG	GG	GG	GG	GG	GG	GG	GG	GG	GG	GG	GG	GG	GG	GG
	1088611	T/C	1B	119	+	NA	NA	NA	NA	NA	NA	CC	TT	TT	TT	TT	TT	NN	TT	NN	CC	TT	NN	TT	TT	CC	TT	NN	CC	NN	TT	NN	TT	TT	TT	TT	TT	CC	TT	TT	TT	TT	TT	TT	TT	TT	TT	TT	NN
	1089522	T/C	1B	120	+	NA	NA	NA	NA	NA	NA	TT	TT	TT	TT	TT	TT	TT	TT	TT	NN	TT	TT	TT	TT	TT	TT	NN	NN	TT	TT	NN	TT	TT	TT	TT	TT	TT	TT	TT	TT	TT	TT	TT	TT	TT	TT	TT	TT
	1093885	G/A	1B	121	+	NA	NA	NA	NA	NA	NA	AA	GG	GG	GG	GG	GG	GG	NN	GG	GG	GG	GG	NN	GG	GG	GG	GG	GG	GG	GG	GG	GG	GG	GG	GG	GG	GG	NN	GG	GG	GG	GG	GG	GG	GG	GG	GG	NN
	1667050	C/T	1B	122	+	NA	NA	NA	NA	NA	NA	AA	AA	AA	NN	AA	AA	AA	CC	NN	CC	AA	AA	AA	AA	AA	AA	AA	AA	CC	AA	AA	AA	AA	AA	AA	AA	CC	AA	AA	AA	AA	AA	AA	AA	AA	AA	AA	AA
	3024078	A/C	1B	123	+	NA	NA	NA	NA	NA	NA	CC	AA	AA	NN	AA	AA	AA	CC	NN	CC	AA	AA	AA	AA	AA	AA	NN	AA	CC	AA	AA	AA	AA	AA	AA	AA	CC	AA	AA	NN	AA	AA	AA	AA	AA	AA	AA	NN
	996356	C/G	1B	124	+	NA	NA	NA	NA	NA	NA	NN	GG	GG	GG	GG	GG	GG	GG	GG	GG	GG	GG	GG	GG	CC	GG	CC	GG	GG	GG	NN	GG	GG	GG	GG	GG	GG	GG	GG	GG	GG	GG	GG	GG	GG	GG	GG	GG
	1089962	C/T	1B	125	+	NA	NA	NA	NA	NA	NA	NN	CC	CC	NN	CC	CC	CC	TT	NN	TT	CC	TT	NN	CC	TT	CC	TT	TT	TT	CC	TT	CC	CC	CC	CC	CC	TT	CC	CC	CC	CC	CC	CC	CC	CC	CC	CC	TT
	1089721	T/G	1B	126	+	NA	NA	NA	NA	NA	NA	NN	TT	TT	TT	TT	TT	TT	TT	TT	TT	TT	NN	NN	TT	NN	TT	NN	TT	TT	TT	NN	TT	TT	TT	NN	TT	TT	TT	TT	TT	TT	TT	TT	TT	TT	TT	TT	TT
	2276864	C/T	1B	127	+	NA	NA	NA	NA	NA	NA	NN	CC	CC	CC	CC	CC	CC	CC	CC	CC	CC	CC	CC	CC	TT	CC	NN	CC	CC	CC	CC	CC	CC	CC	CC	CC	CC	CC	CC	CC	CC	CC	CC	CC	CC	CC	CC	CC
	983080	T/C	1B	128	+	NA	NA	NA	NA	NA	NA	NN	NN	TT	TT	TT	TT	TT	TT	TT	NN	TT	CC	TT	TT	CC	TT	NN	CC	NN	TT	NN	TT	TT	TT	TT	TT	TT	NN	TT	TT	NN	NN	TT	TT	NN	TT	TT	NN
	1036841	T/G	1B	129	+	NA	NA	NA	NA	NA	NA	GG	TT	TT	NN	TT	TT	TT	GG	GG	GG	TT	TT	NN	TT	TT	TT	TT	TT	GG	TT	TT	TT	TT	NN	TT	TT	GG	TT	TT	TT	TT	TT	TT	TT	TT	TT	TT	TT
	3022990	A/T	1B	130	+	NA	NA	NA	NA	NA	NA	NN	TT	TT	NN	TT	TT	TT	AA	NN	AA	TT	AA	TT	TT	TT	TT	TT	TT	AA	TT	AA	TT	TT	TT	TT	TT	AA	TT	TT	TT	TT	AA	TT	TT	AA	TT	TT	NN
	3222542	T/G	1B	131	+	NA	NA	NA	NA	NA	NA	GG	GG	GG	NN	GG	GG	GG	TT	NN	TT	GG	GG	GG	GG	GG	GG	GG	GG	TT	GG	GG	GG	GG	GG	GG	GG	TT	GG	GG	GG	GG	GG	NN	GG	GG	GG	GG	NN
	980395	C/G	1B	132	+	NA	NA	NA	NA	NA	NA	CC	CC	CC	CC	CC	CC	CC	NN	CC	GG	CC	CC	NN	CC	CC	CC	CC	CC	NN	CC	CC	CC	CC	CC	CC	NN	GG	CC	CC	CC	CC	CC	CC	CC	CC	CC	NN	NN
	1005540	G/A	1B	133	+	NA	NA	NA	NA	NA	NA	AA	AA	AA	NN	AA	AA	AA	NN	NN	GG	AA	GG	AA	AA	AA	AA	NN	AA	GG	AA	GG	NN	AA	AA	AA	AA	NN	AA	AA	AA	AA	GG	NN	AA	GG	AA	AA	NN
	1031228	T/G	1B	134	+	NA	NA	NA	NA	NA	NA	TT	TT	TT	NN	TT	TT	TT	CC	NN	CC	TT	TT	NN	TT	TT	TT	TT	TT	CC	TT	TT	TT	TT	TT	TT	TT	CC	TT	TT	TT	TT	TT	TT	TT	TT	TT	TT	NN
	1089668	C/T	1B	135	+	NA	NA	NA	NA	NA	NA	CC	CC	CC	NN	CC	CC	CC	TT	NN	TT	CC	CC	NN	CC	CC	CC	CC	CC	TT	CC	NN	CC	CC	CC	CC	NN	TT	NN	CC	CC	CC	CC	CC	CC	CC	CC	CC	NN
	1666581	T/C	1B	136	+	NA	NA	NA	NA	NA	NA	TT	TT	TT	NN	TT	TT	TT	CC	NN	CC	TT	TT	NN	TT	TT	TT	TT	TT	CC	TT	TT	TT	TT	TT	TT	TT	CC	TT	TT	TT	TT	TT	TT	TT	TT	TT	TT	NN
	2260536	C/A	1B	137	+	NA	NA	NA	NA	NA	NA	AA	CC	CC	NN	CC	CC	CC	AA	NN	NN	CC	CC	CC	CC	CC	CC	CC	CC	AA	CC	CC	CC	CC	CC	CC	CC	AA	CC	CC	CC	CC	CC	CC	CC	CC	CC	CC	NN
	2266736	T/G	1B	138	+	NA	NA	NA	NA	NA	NA	CC	CC	CC	NN	CC	CC	CC	GG	NN	GG	CC	GG	NN	CC	CC	CC	CC	CC	GG	CC	GG	CC	CC	CC	CC	CC	GG	CC	CC	CC	CC	GG	NN	CC	GG	CC	CC	NN
	2278300	A/G	1B	139	+	NA	NA	NA	NA	NA	NA	GG	GG	GG	GG	GG	GG	GG	NN	AA	AA	GG	GG	NN	GG	GG	GG	GG	GG	AA	GG	GG	GG	GG	GG	GG	GG	AA	GG	GG	GG	GG	GG	GG	GG	GG	GG	GG	NN
	1064113	A/C	1B	140	+	NA	NA	NA	NA	NA	NA	NN	AA	AA	NN	AA	AA	AA	CC	NN	CC	AA	CC	NN	AA	AA	AA	AA	CC	CC	AA	CC	AA	AA	AA	AA	AA	CC	AA	AA	AA	AA	AA	AA	AA	AA	AA	AA	CC
	1032247	C/T	1B	141	+	NA	NA	NA	NA	NA	NA	CC	CC	CC	CC	CC	CC	CC	NN	CC	CC	CC	CC	NN	CC	CC	CC	CC	CC	NN	CC	CC	CC	NN	CC	CC	CC	NN	CC	CC	CC	CC	CC	CC	CC	CC	CC	CC	NN
	2257258	G/A	1B	142	+	NA	NA	NA	NA	NA	NA	AA	GG	GG	GG	GG	GG	GG	GG	GG	GG	GG	GG	NN	GG	GG	GG	GG	GG	GG	GG	GG	GG	GG	GG	NN	GG	GG	GG	GG	GG	GG	GG	GG	GG	GG	GG	GG	NN
	1093203	C/A	1B	143	+	NA	NA	NA	NA	NA	NA	CC	CC	CC	CC	NN	CC	CC	NN	NN	NN	CC	NN	CC	CC	CC	CC	CC	CC	NN	CC	NN	CC	CC	CC	CC	CC	NN	CC	CC	CC	CC	NN	CC	CC	NN	CC	CC	NN
	1003611	A/T	1B	144	+	NA	NA	NA	NA	NA	NA	AA	AA	AA	NN	AA	AA	AA	TT	NN	TT	AA	TT	AA	AA	AA	AA	AA	AA	TT	AA	TT	AA	AA	AA	AA	AA	TT	AA	AA	AA	AA	TT	AA	AA	TT	AA	AA	NN
	1027289	G/A	1B	145	+	NA	NA	NA	NA	NA	NA	AA	NN	AA	NN	AA	AA	AA	NN	NN	NN	AA	NN	NN	AA	AA	NN	AA	AA	AA	AA	NN	NN	AA	AA	AA	AA	NN	NN	AA	AA	AA	NN	AA	AA	NN	AA	AA	AA
	1117619	C/T	1B	146	+	NA	NA	NA	NA	NA	NA	CC	TT	TT	TT	TT	TT	TT	TT	TT	TT	TT	TT	TT	TT	TT	TT	TT	TT	TT	TT	TT	TT	TT	TT	TT	TT	TT	TT	TT	TT	TT	TT	TT	TT	TT	TT	TT	NN
	1167181	C/T	1B	147	+	NA	NA	NA	NA	NA	NA	CC	CC	CC	NN	CC	NN	CC	TT	CC	TT	CC	CC	NN	CC	CC	CC	CC	CC	TT	CC	NN	CC	CC	CC	CC	CC	TT	CC	CC	CC	CC	CC	CC	CC	CC	CC	CC	NN
	1217640	C/A	1B	148	+	NA	NA	NA	NA	NA	NA	NN	NN	NN	TT	TT	TT	TT	NN	TT	CC	TT	TT	NN	TT	TT	NN	TT	NN	NN	NN	TT	NN	TT	NN	TT	TT	NN	TT	TT	TT	NN	TT	TT	TT	TT	TT	TT	NN
	2290369	A/G	1B	149	+	NA	NA	NA	NA	NA	NA	AA	AA	AA	AA	AA	AA	AA	NN	AA	NN	AA	AA	AA	AA	AA	AA	NN	AA	NN	AA	AA	AA	AA	AA	AA	AA	NN	AA	AA	AA	AA	AA	AA	AA	AA	AA	AA	NN
	3064752	C/T	1B	150	+	NA	NA	NA	NA	NA	NA	GG	GG	GG	NN	GG	GG	GG	AA	NN	AA	GG	GG	NN	GG	GG	GG	GG	GG	AA	GG	GG	GG	GG	GG	GG	GG	AA	GG	GG	GG	GG	GG	GG	GG	GG	GG	GG	NN
	979844	T/G	1B	151	+	NA	NA	NA	NA	NA	NA	NN	CC	CC	NN	CC	CC	CC	CC	NN	TT	CC	CC	CC	CC	TT	CC	TT	TT	TT	CC	NN	CC	CC	CC	CC	CC	CC	CC	CC	CC	CC	CC	CC	CC	CC	CC	CC	TT
	1099794	C/T	1B	152	+	NA	NA	NA	NA	NA	NA	CC	CC	CC	CC	CC	CC	CC	NN	CC	CC	CC	CC	CC	CC	CC	CC	NN	CC	NN	CC	CC	CC	CC	CC	CC	CC	NN	CC	CC	CC	CC	CC	CC	CC	CC	CC	CC	CC
	1036303	T/G	1B	153	+	NA	NA	NA	NA	NA	NA	TT	TT	TT	TT	TT	TT	TT	NN	TT	NN	TT	NN	TT	TT	TT	TT	TT	NN	NN	TT	NN	NN	TT	TT	TT	TT	NN	TT	TT	TT	TT	TT	TT	TT	TT	TT	TT	TT
	1091408	C/T	1B	154	+	NA	NA	NA	NA	NA	NA	NN	NN	GG	GG	GG	GG	GG	GG	GG	NN	NN	GG	NN	NN	NN	GG	GG	GG	GG	GG	NN	NN	NN	GG	GG	NN	NN	GG	GG	NN	NN	GG	GG	GG	GG	GG	NN	TT
	1297131	C/G	1B	155	+	NA	NA	NA	NA	NA	NA	CC	GG	GG	NN	GG	GG	GG	CC	NN	CC	GG	GG	NN	GG	GG	GG	GG	GG	CC	GG	GG	GG	GG	GG	GG	GG	CC	GG	GG	GG	GG	GG	GG	GG	GG	GG	GG	NN
	2265714	G/A	1B	156	+	NA	NA	NA	NA	NA	NA	GG	GG	GG	NN	GG	GG	GG	NN	GG	NN	GG	GG	NN	GG	GG	GG	GG	GG	NN	GG	NN	GG	GG	GG	NN	GG	NN	GG	GG	GG	GG	CC	NN	GG	GG	GG	GG	NN
	1109386	C/T	1B	157	+	NA	NA	NA	NA	NA	NA	CC	CC	CC	NN	CC	CC	CC	TT	CC	CC	CC	CC	CC	CC	CC	CC	CC	CC	TT	CC	NN	CC	CC	CC	CC	CC	TT	CC	CC	CC	CC	CC	CC	CC	CC	CC	CC	CC
	3064594	C/G	1B	158	+	NA	NA	NA	NA	NA	NA	NN	GG	GG	NN	GG	GG	GG	GG	CC	CC	GG	GG	GG	GG	CC	GG	CC	CC	GG	GG	NN	GG	GG	GG	GG	GG	CC	GG	GG	GG	GG	GG	GG	GG	GG	GG	GG	CC
	1087916	C/G	1B	159	+	NA	NA	NA	NA	NA	NA	AA	AA	AA	AA	AA	AA	AA	NN	AA	AA	AA	AA	NN	AA	AA	AA	AA	AA	NN	AA	AA	AA	AA	AA	AA	AA	NN	AA	AA	AA	AA	AA	AA	AA	AA	AA	AA	NN
	1085087	T/C	1B	160	+	NA	NA	NA	NA	NA	NA	NN	TT	TT	TT	TT	TT	TT	TT	TT	TT	TT	TT	TT	TT	CC	TT	NN	TT	TT	TT	NN	CC	TT	TT	TT	TT	TT	TT	TT	TT	TT	TT	TT	TT	TT	TT	TT	TT
	1110373	G/A	1B	161	+	NA	NA	NA	NA	NA	NA	TT	TT	TT	NN	TT	TT	TT	TT	AA	AA	TT	TT	TT	TT	NN	TT	NN	NN	TT	TT	TT	NN	TT	TT	TT	TT	AA	TT	TT	TT	TT	TT	TT	TT	TT	TT	TT	AA
	1184166	G/C	1B	162	+	NA	NA	NA	NA	NA	NA	GG	GG	GG	NN	NN	GG	GG	GG	CC	CC	GG	GG	NN	GG	GG	GG	GG	CC	GG	GG	GG	GG	GG	GG	GG	GG	CC	GG	GG	GG	GG	GG	GG	GG	GG	GG	GG	CC
	1003643	A/G	1B	163	+	NA	NA	NA	NA	NA	NA	NN	GG	GG	GG	GG	GG	GG	NN	GG	GG	NN	AA	NN	GG	GG	AA	GG	GG	GG	GG	NN	GG	GG	GG	AA	NN	GG	GG	GG	AA	GG	GG	AA	GG	GG	GG	GG	GG
	1071331	C/T	1B	164	+	NA	NA	NA	NA	NA	NA	CC	CC	CC	NN	CC	CC	CC	CC	TT	CC	CC	CC	NN	CC	NN	CC	NN	CC	CC	CC	CC	CC	CC	CC	CC	CC	CC	CC	CC	CC	CC	CC	CC	CC	CC	CC	CC	TT
	994111	C/T	1B	165	+	NA	NA	NA	NA	NA	NA	NN	TT	TT	NN	TT	TT	TT	NN	CC	CC	TT	TT	NN	TT	TT	TT	TT	CC	TT	NN	TT	TT	TT	TT	TT	TT	CC	TT	TT	TT	TT	TT	TT	TT	CC	TT	TT	CC
	1100665	C/A	1B	166	+	NA	NA	NA	NA	NA	NA	CC	CC	CC	CC	CC	CC	CC	AA	CC	NN	CC	CC	NN	CC	CC	CC	CC	NN	NN	CC	NN	CC	CC	CC	CC	CC	NN	CC	CC	CC	CC	CC	CC	CC	CC	CC	CC	NN
	1114828	G/A	1B	167	+	NA	NA	NA	NA	NA	NA	GG	GG	GG	NN	GG	GG	GG	NN	NN	AA	GG	GG	GG	NN	GG	GG	NN	AA	GG	NN	GG	GG	GG	GG	GG	GG	AA	GG	GG	NN	GG	NN	GG	GG	GG	GG	GG	NN
	1092189	T/C	1B	168	+	NA	NA	NA	NA	NA	NA	TT	TT	TT	TT	TT	TT	TT	NN	NN	NN	TT	TT	NN	TT	TT	TT	TT	NN	TT	TT	TT	TT	TT	TT	TT	TT	CC	TT	TT	TT	TT	TT	TT	TT	TT	TT	TT	NN
	1167425	A/G	1B	169	+	NA	NA	NA	NA	NA	NA	AA	AA	AA	AA	AA	AA	AA	AA	NN	GG	AA	AA	NN	GG	AA	AA	AA	GG	AA	AA	AA	AA	AA	AA	AA	AA	GG	AA	AA	AA	GG	AA	AA	AA	AA	AA	AA	AA
	3951867	C/T	1B	170	+	NA	NA	NA	NA	NA	NA	CC	CC	CC	CC	CC	CC	CC	CC	NN	TT	CC	CC	CC	CC	CC	CC	CC	TT	CC	CC	CC	CC	CC	CC	CC	CC	TT	CC	CC	CC	CC	CC	CC	CC	CC	CC	CC	NN
	1219848	C/G	1B	171	+	NA	NA	NA	NA	NA	NA	CC	CC	CC	CC	CC	CC	CC	CC	NN	GG	CC	CC	CC	CC	CC	CC	CC	GG	CC	CC	CC	CC	CC	CC	CC	CC	GG	CC	CC	CC	CC	CC	CC	CC	CC	CC	CC	NN
	1131194	T/G	1B	172	+	NA	NA	NA	NA	NA	NA	NN	GG	GG	GG	GG	GG	GG	NN	NN	TT	GG	TT	NN	GG	GG	GG	NN	TT	NN	GG	TT	GG	GG	GG	GG	GG	NN	GG	GG	GG	GG	GG	GG	GG	GG	GG	GG	GG
	2259466	G/A	1B	173	+	NA	NA	NA	NA	NA	NA	NN	GG	GG	GG	GG	GG	GG	GG	NN	AA	GG	GG	NN	GG	AA	GG	AA	AA	NN	GG	NN	GG	GG	GG	GG	GG	AA	GG	GG	NN	GG	GG	GG	GG	GG	GG	GG	GG
	1038290	C/A	1B	174	+	NA	NA	NA	NA	NA	NA	CC	CC	CC	NN	CC	CC	CC	CC	AA	CC	CC	CC	NN	CC	CC	CC	NN	CC	CC	NN	CC	CC	CC	CC	CC	CC	CC	CC	CC	CC	CC	CC	CC	CC	CC	CC	CC	AA
	1042782	C/T	1B	175	+	NA	NA	NA	NA	NA	NA	TT	TT	TT	TT	TT	TT	TT	NN	NN	NN	TT	TT	NN	TT	TT	TT	TT	NN	TT	TT	TT	TT	TT	TT	TT	TT	NN	TT	TT	TT	TT	TT	TT	TT	TT	TT	TT	NN
	1049867	A/C	1B	176	+	NA	NA	NA	NA	NA	NA	NN	CC	CC	CC	CC	CC	CC	CC	CC	CC	NN	AA	NN	AA	CC	AA	CC	CC	CC	CC	CC	AA	CC	CC	NN	AA	CC	CC	CC	AA	AA	CC	AA	CC	AA	CC	CC	NN
	1085163	T/C	1B	177	+	NA	NA	NA	NA	NA	NA	NN	CC	CC	CC	CC	CC	CC	CC	CC	CC	NN	TT	TT	TT	CC	TT	CC	CC	CC	CC	CC	TT	CC	CC	TT	TT	CC	CC	CC	NN	TT	CC	TT	CC	TT	CC	CC	CC
	4910091	T/G	1B	178	+	NA	NA	NA	NA	NA	NA	TT	TT	TT	TT	TT	TT	TT	TT	NN	NN	TT	NN	TT	TT	NN	TT	GG	NN	NN	NN	NN	GG	NN	TT	TT	TT	NN	TT	TT	TT	TT	TT	TT	NN	TT	NN	TT	NN
	2282248	G/T	1B	179	+	NA	NA	NA	NA	NA	NA	NN	TT	TT	TT	TT	TT	TT	NN	TT	GG	TT	GG	TT	TT	GG	TT	GG	GG	TT	TT	GG	TT	TT	TT	TT	TT	GG	NN	TT	TT	NN	TT	TT	TT	TT	TT	TT	TT
	1093432	C/A	1B	180	+	NA	NA	NA	NA	NA	NA	NN	AA	AA	NN	AA	AA	AA	AA	CC	CC	NN	CC	NN	CC	CC	CC	CC	CC	AA	AA	NN	CC	AA	AA	CC	CC	CC	AA	AA	CC	CC	AA	CC	AA	CC	AA	NN	CC
	1099632	C/T	1B	181	+	NA	NA	NA	NA	NA	NA	CC	CC	CC	NN	CC	CC	CC	NN	TT	CC	CC	CC	CC	CC	CC	CC	CC	CC	TT	CC	CC	CC	CC	CC	CC	NN	TT	NN	CC	CC	CC	CC	NN	CC	CC	CC	CC	TT
	1088521	T/A	1B	182	+	NA	NA	NA	NA	NA	NA	NN	GG	GG	GG	GG	GG	GG	GG	GG	AA	GG	GG	GG	GG	AA	GG	AA	AA	GG	GG	AA	GG	GG	GG	GG	GG	GG	GG	GG	GG	GG	GG	GG	GG	GG	GG	GG	GG
	1129780	G/T	1B	183	+	NA	NA	NA	NA	NA	NA	NN	GG	GG	GG	GG	GG	GG	NN	GG	TT	GG	TT	NN	GG	TT	GG	TT	TT	GG	GG	TT	GG	GG	GG	GG	GG	GG	GG	GG	GG	GG	NN	GG	GG	GG	GG	GG	NN
	1078069	T/C	1B	184	+	NA	NA	NA	NA	NA	NA	NN	TT	TT	TT	TT	TT	TT	TT	TT	TT	NN	CC	CC	TT	TT	CC	TT	TT	TT	TT	TT	TT	TT	TT	CC	CC	TT	TT	TT	CC	TT	TT	CC	TT	TT	TT	TT	TT
	1105362	G/A	1B	185	+	NA	NA	NA	NA	NA	NA	AA	GG	GG	GG	GG	GG	GG	NN	NN	GG	NN	AA	AA	GG	GG	AA	GG	GG	GG	NN	GG	NN	GG	GG	AA	AA	GG	GG	NN	AA	GG	GG	AA	GG	GG	GG	GG	GG
	1116395	A/G	1B	186	+	NA	NA	NA	NA	NA	NA	TT	NN	TT	TT	TT	TT	TT	NN	TT	TT	TT	TT	NN	TT	TT	TT	NN	TT	TT	TT	TT	TT	TT	TT	TT	TT	TT	NN	TT	TT	TT	TT	TT	TT	TT	TT	TT	GG
	1106896	A/C	1B	187	+	NA	NA	NA	NA	NA	NA	NN	AA	AA	AA	AA	AA	AA	AA	AA	CC	AA	AA	NN	AA	CC	AA	CC	CC	AA	AA	NN	AA	AA	AA	AA	AA	CC	AA	AA	AA	AA	AA	AA	AA	AA	NN	AA	AA
	1145134	T/C	1B	188	+	NA	NA	NA	NA	NA	NA	TT	TT	TT	TT	TT	TT	TT	NN	TT	CC	TT	TT	NN	TT	CC	TT	CC	CC	TT	TT	NN	TT	TT	TT	NN	TT	TT	TT	NN	TT	TT	TT	TT	TT	TT	TT	TT	TT
	1230705	C/T	1B	189	+	NA	NA	NA	NA	NA	NA	NN	CC	NN	NN	CC	CC	CC	NN	CC	TT	NN	CC	NN	CC	TT	CC	TT	TT	CC	CC	CC	NN	CC	CC	CC	CC	CC	CC	CC	CC	CC	CC	CC	CC	CC	CC	CC	CC
	3064540	A/G	1B	190	+	NA	NA	NA	NA	NA	NA	NN	AA	AA	AA	AA	AA	AA	AA	AA	NN	AA	GG	AA	AA	GG	AA	NN	NN	AA	AA	NN	AA	AA	AA	AA	AA	NN	AA	NN	AA	AA	AA	AA	AA	AA	AA	AA	AA
	1093781	C/T	1B	191	+	NA	NA	NA	NA	NA	NA	NN	CC	CC	TT	CC	CC	CC	TT	CC	TT	CC	CC	NN	CC	TT	CC	TT	TT	TT	CC	TT	CC	CC	CC	CC	CC	TT	CC	CC	CC	CC	CC	CC	CC	CC	CC	CC	TT
	1129298	C/T	1B	192	+	NA	NA	NA	NA	NA	NA	CC	CC	CC	CC	CC	CC	CC	NN	CC	TT	CC	CC	NN	CC	TT	CC	TT	NN	NN	CC	NN	CC	CC	CC	CC	CC	TT	NN	CC	CC	CC	CC	CC	CC	CC	CC	CC	NN
	1196718	A/C	1B	193	+	NA	NA	NA	NA	NA	NA	NN	AA	AA	NN	AA	AA	AA	AA	NN	CC	AA	AA	NN	AA	CC	AA	CC	CC	CC	AA	NN	AA	AA	AA	AA	AA	CC	AA	AA	AA	AA	AA	NN	AA	AA	AA	AA	CC
	1089869	A/C	1B	194	+	NA	NA	NA	NA	NA	NA	NN	AA	AA	NN	AA	NN	AA	NN	CC	CC	AA	AA	AA	AA	AA	AA	AA	CC	AA	AA	AA	AA	NN	AA	AA	AA	CC	AA	AA	AA	AA	AA	AA	AA	AA	AA	AA	CC
	1024654	T/G	1B	195	+	NA	NA	NA	NA	NA	NA	NN	TT	TT	TT	TT	TT	TT	TT	TT	GG	TT	GG	TT	TT	GG	TT	GG	GG	TT	TT	GG	TT	TT	TT	TT	TT	TT	TT	TT	TT	TT	TT	TT	TT	TT	TT	TT	TT
	1068770	C/G	1B	196	+	NA	NA	NA	NA	NA	NA	NN	CC	CC	CC	CC	CC	CC	CC	CC	GG	CC	CC	NN	CC	GG	CC	GG	GG	CC	CC	NN	CC	CC	CC	NN	CC	GG	CC	CC	CC	CC	CC	CC	CC	CC	CC	CC	CC
	1060776	C/T	1B	197	+	NA	NA	NA	NA	NA	NA	NN	GG	GG	GG	GG	GG	GG	GG	GG	AA	GG	GG	GG	GG	AA	GG	AA	AA	GG	GG	NN	GG	GG	GG	GG	GG	GG	GG	GG	GG	GG	GG	GG	GG	GG	GG	GG	GG
	3028745	G/C	1B	198	+	NA	NA	NA	NA	NA	NA	GG	GG	GG	GG	GG	GG	GG	GG	GG	CC	GG	CC	NN	GG	NN	NN	NN	CC	GG	GG	CC	GG	GG	GG	GG	GG	GG	GG	GG	GG	GG	GG	GG	GG	GG	GG	GG	GG
	1162330	C/T	1B	199	+	NA	NA	NA	NA	NA	NA	TT	CC	CC	NN	CC	CC	CC	NN	TT	TT	CC	CC	NN	CC	CC	CC	NN	TT	CC	CC	CC	CC	NN	CC	NN	CC	TT	NN	CC	CC	CC	CC	CC	NN	CC	CC	CC	TT
	1050063	C/T	1B	200	+	NA	NA	NA	NA	NA	NA	CC	CC	CC	NN	CC	CC	CC	CC	NN	NN	CC	CC	CC	CC	CC	CC	NN	NN	CC	CC	CC	CC	CC	CC	CC	CC	NN	CC	CC	CC	CC	CC	CC	CC	CC	CC	CC	TT
	1062366	C/T	1B	201	+	NA	NA	NA	NA	NA	NA	NN	CC	CC	NN	CC	CC	CC	TT	NN	TT	CC	TT	CC	CC	TT	CC	TT	TT	TT	CC	TT	CC	CC	CC	CC	CC	TT	CC	NN	CC	CC	CC	CC	CC	CC	CC	CC	TT
	1065218	T/C	1B	202	+	NA	NA	NA	NA	NA	NA	CC	TT	TT	TT	TT	TT	TT	TT	TT	CC	TT	CC	NN	TT	CC	TT	NN	CC	TT	TT	NN	TT	TT	TT	TT	NN	TT	TT	TT	TT	TT	TT	TT	TT	TT	TT	TT	TT
	1090571	G/A	1B	203	+	NA	NA	NA	NA	NA	NA	GG	GG	GG	GG	GG	GG	GG	GG	GG	GG	GG	AA	NN	GG	AA	GG	NN	GG	GG	GG	GG	GG	NN	GG	GG	GG	GG	GG	GG	GG	GG	GG	GG	GG	GG	GG	GG	GG
	1242530	A/G	1B	204	+	NA	NA	NA	NA	NA	NA	NN	AA	AA	AA	AA	AA	AA	AA	AA	AA	AA	AA	NN	AA	GG	AA	GG	AA	AA	AA	NN	AA	AA	AA	AA	AA	AA	AA	AA	AA	AA	AA	AA	AA	AA	AA	AA	NN
	1212076	A/G	1B	205	+	NA	NA	NA	NA	NA	NA	GG	AA	AA	AA	AA	NN	AA	NN	AA	GG	AA	GG	AA	AA	GG	AA	NN	GG	AA	AA	GG	AA	AA	AA	AA	AA	AA	AA	AA	AA	AA	AA	AA	AA	AA	AA	NN	AA
	1090513	G/A	1B	206	+	NA	NA	NA	NA	NA	NA	NN	CC	CC	NN	CC	CC	CC	CC	TT	TT	CC	CC	NN	CC	CC	CC	CC	TT	CC	CC	CC	CC	CC	CC	CC	CC	TT	CC	CC	CC	CC	CC	CC	CC	CC	CC	CC	CC
	3064610	T/C	1B	207	+	NA	NA	NA	NA	NA	NA	NN	TT	TT	NN	TT	TT	TT	TT	CC	CC	TT	TT	NN	TT	TT	TT	TT	CC	TT	TT	NN	TT	TT	TT	TT	TT	CC	TT	TT	NN	TT	TT	TT	TT	TT	TT	TT	TT
	983383	C/T	1B	208	+	NA	NA	NA	NA	NA	NA	NN	CC	CC	NN	CC	CC	CC	CC	TT	TT	CC	NN	CC	CC	CC	NN	CC	TT	NN	CC	CC	CC	CC	CC	CC	CC	TT	CC	CC	CC	CC	CC	CC	NN	CC	CC	CC	CC
	2258419	G/A	1B	209	+	NA	NA	NA	NA	NA	NA	NN	GG	GG	NN	NN	GG	GG	GG	AA	AA	GG	GG	NN	GG	AA	GG	AA	AA	AA	GG	NN	GG	GG	GG	GG	GG	AA	GG	GG	GG	GG	GG	GG	GG	GG	GG	GG	AA
	1092395	G/A	1B	210	+	NA	NA	NA	NA	NA	NA	NN	CC	CC	NN	CC	CC	CC	GG	NN	GG	CC	GG	CC	CC	GG	CC	GG	GG	GG	CC	GG	CC	CC	CC	CC	CC	GG	CC	CC	CC	CC	CC	CC	CC	CC	CC	CC	GG
	1052686	G/T	1B	211	+	NA	NA	NA	NA	NA	NA	GG	TT	GG	GG	TT	GG	TT	TT	TT	TT	TT	GG	GG	NN	GG	GG	GG	TT	NN	NN	GG	GG	TT	TT	TT	TT	GG	TT	TT	TT	GG	TT	GG	TT	GG	GG	TT	GG
	1065922	G/A	1B	212	+	NA	NA	NA	NA	NA	NA	GG	GG	AA	GG	GG	AA	GG	GG	GG	GG	GG	GG	NN	GG	GG	GG	GG	GG	AA	AA	AA	GG	GG	GG	GG	GG	GG	GG	NN	GG	GG	GG	GG	GG	GG	GG	GG	AA
	1093983	G/A	1B	213	+	NA	NA	NA	NA	NA	NA	GG	GG	GG	GG	GG	GG	GG	AA	GG	GG	GG	GG	NN	GG	GG	GG	GG	GG	GG	AA	GG	GG	GG	GG	GG	GG	GG	GG	GG	GG	GG	GG	GG	GG	GG	GG	GG	NN
	2252712	G/A	1B	214	+	NA	NA	NA	NA	NA	NA	NN	CC	CC	NN	CC	CC	CC	CC	NN	AA	CC	CC	NN	CC	AA	CC	NN	AA	AA	CC	NN	CC	CC	CC	CC	CC	CC	CC	CC	CC	CC	CC	CC	CC	CC	CC	CC	AA
	978610	G/A	1B	215	+	NA	NA	NA	NA	NA	NA	NN	GG	GG	GG	GG	GG	GG	GG	GG	GG	GG	GG	NN	GG	GG	GG	GG	GG	GG	GG	GG	GG	NN	GG	GG	GG	GG	GG	GG	GG	GG	GG	GG	GG	GG	GG	GG	GG
	1129510	G/T	1B	216	+	NA	NA	NA	NA	NA	NA	NN	GG	GG	GG	GG	GG	GG	GG	GG	TT	GG	GG	NN	GG	TT	GG	TT	TT	GG	GG	TT	GG	GG	GG	GG	GG	GG	GG	GG	GG	GG	GG	GG	GG	GG	GG	GG	GG
	1205142	T/G	1B	217	+	NA	NA	NA	NA	NA	NA	NN	CC	NN	NN	CC	CC	CC	CC	CC	GG	CC	CC	CC	CC	GG	CC	GG	GG	GG	CC	NN	CC	CC	CC	CC	CC	GG	CC	CC	NN	CC	CC	CC	CC	CC	NN	CC	GG
	1007849	G/A	1B	218	+	NA	NA	NA	NA	NA	NA	NN	GG	GG	GG	GG	GG	GG	GG	NN	GG	NN	NN	AA	GG	GG	AA	GG	GG	GG	GG	GG	GG	GG	GG	AA	AA	GG	GG	GG	AA	GG	GG	AA	GG	GG	GG	GG	GG
	1111499	C/A	1B	219	+	NA	NA	NA	NA	NA	NA	CC	CC	CC	NN	CC	CC	CC	CC	AA	CC	CC	CC	CC	CC	CC	CC	CC	CC	CC	CC	CC	CC	CC	CC	CC	CC	CC	CC	CC	CC	CC	CC	CC	CC	CC	CC	CC	NN
	1090352	T/C	1B	220	+	NA	NA	NA	NA	NA	NA	TT	NN	TT	TT	TT	TT	TT	TT	TT	TT	TT	TT	TT	TT	TT	TT	TT	TT	TT	TT	TT	TT	NN	TT	TT	TT	NN	TT	TT	TT	TT	TT	TT	TT	NN	TT	TT	TT
	980658	T/G	1B	221	+	NA	NA	NA	NA	NA	NA	TT	TT	TT	NN	TT	TT	TT	TT	CC	CC	TT	TT	TT	TT	TT	TT	TT	CC	TT	TT	TT	NN	TT	TT	TT	TT	CC	TT	TT	TT	TT	TT	TT	TT	TT	TT	TT	CC
	2276098	C/T	1B	222	+	NA	NA	NA	NA	NA	NA	NN	TT	TT	NN	TT	TT	TT	TT	CC	CC	NN	CC	CC	CC	CC	CC	CC	CC	TT	TT	NN	CC	TT	TT	NN	CC	CC	TT	TT	CC	CC	TT	CC	TT	CC	TT	TT	CC
	1133869	T/C	1B	223	+	NA	NA	NA	NA	NA	NA	NN	TT	TT	TT	TT	NN	TT	TT	TT	CC	TT	TT	NN	TT	CC	TT	CC	CC	TT	TT	NN	TT	TT	TT	NN	TT	CC	TT	TT	TT	TT	TT	TT	TT	TT	TT	TT	TT
	1063973	G/C	1B	224	+	NA	NA	NA	NA	NA	NA	GG	GG	GG	NN	GG	GG	GG	GG	CC	CC	GG	GG	GG	GG	GG	GG	NN	CC	GG	GG	GG	GG	GG	GG	GG	GG	CC	GG	GG	GG	GG	GG	GG	GG	GG	GG	GG	CC
	988758	G/A	1B	225	+	NA	NA	NA	NA	NA	NA	AA	AA	AA	NN	AA	AA	AA	AA	GG	GG	AA	AA	NN	GG	GG	AA	GG	GG	AA	AA	NN	AA	AA	AA	AA	AA	GG	AA	AA	AA	GG	AA	AA	AA	AA	AA	AA	AA
	1242104	C/A	1B	226	+	NA	NA	NA	NA	NA	NA	AA	AA	AA	NN	AA	AA	AA	AA	CC	CC	AA	AA	AA	AA	AA	AA	AA	CC	AA	AA	AA	AA	AA	AA	AA	AA	CC	AA	AA	AA	AA	AA	AA	AA	AA	AA	AA	CC
	1092291	T/A	1B	227	+	NA	NA	NA	NA	NA	NA	GG	NN	GG	GG	NN	GG	GG	NN	NN	GG	GG	GG	NN	GG	GG	GG	GG	GG	GG	GG	GG	GG	GG	GG	NN	GG	NN	GG	GG	GG	GG	GG	NN	GG	AA	GG	GG	AA
	1094990	T/C	1B	228	+	NA	NA	NA	NA	NA	NA	TT	TT	TT	TT	TT	TT	TT	NN	TT	TT	TT	NN	NN	TT	TT	NN	TT	TT	TT	TT	TT	TT	TT	TT	NN	TT	TT	TT	NN	TT	TT	TT	TT	NN	TT	TT	TT	CC
	1091942	A/G	1B	229	+	NA	NA	NA	NA	NA	NA	NN	GG	GG	GG	GG	GG	GG	NN	GG	NN	GG	GG	NN	NN	GG	GG	GG	NN	GG	GG	GG	GG	GG	GG	GG	GG	NN	GG	GG	GG	NN	GG	GG	GG	AA	GG	GG	GG
	1093962	C/G	1B	230	+	NA	NA	NA	NA	NA	NA	CC	CC	CC	CC	CC	CC	CC	CC	NN	NN	CC	CC	NN	CC	CC	CC	CC	NN	CC	CC	CC	CC	CC	CC	CC	CC	NN	CC	CC	CC	CC	CC	CC	CC	CC	CC	CC	NN
	1219070	T/C	1B	231	+	NA	NA	NA	NA	NA	NA	TT	TT	TT	TT	TT	TT	TT	TT	TT	TT	TT	TT	NN	TT	TT	TT	TT	TT	TT	TT	TT	TT	TT	TT	TT	TT	CC	TT	TT	TT	TT	TT	TT	TT	CC	TT	TT	TT
	1098887	C/T	1B	232	+	NA	NA	NA	NA	NA	NA	CC	CC	CC	CC	CC	CC	CC	NN	NN	NN	CC	CC	CC	TT	CC	CC	CC	NN	CC	CC	CC	CC	CC	CC	CC	CC	TT	CC	CC	CC	TT	CC	CC	CC	CC	CC	CC	CC
	998666	T/A	1B	233	+	NA	NA	NA	NA	NA	NA	AA	AA	AA	NN	AA	AA	AA	NN	TT	TT	AA	AA	NN	AA	TT	AA	NN	TT	NN	AA	NN	AA	AA	AA	AA	AA	TT	AA	AA	AA	AA	AA	AA	AA	AA	AA	AA	NN
	1104210	G/C	1B	234	+	NA	NA	NA	NA	NA	NA	NN	GG	GG	GG	GG	GG	GG	GG	GG	GG	GG	GG	NN	GG	CC	GG	CC	GG	GG	GG	NN	GG	GG	GG	GG	GG	GG	GG	GG	GG	GG	GG	GG	GG	GG	GG	GG	GG
	1048643	C/T	1B	235	+	NA	NA	NA	NA	NA	NA	NN	CC	CC	NN	CC	CC	CC	CC	TT	TT	CC	CC	NN	CC	CC	CC	CC	TT	CC	CC	CC	TT	CC	CC	CC	CC	TT	CC	CC	CC	CC	CC	CC	CC	CC	CC	CC	NN
	1229218	A/T	1B	236	+	NA	NA	NA	NA	NA	NA	TT	TT	TT	TT	TT	TT	TT	TT	TT	TT	TT	TT	TT	CC	TT	TT	TT	TT	TT	TT	TT	TT	TT	TT	TT	TT	TT	TT	TT	TT	CC	TT	TT	TT	TT	TT	TT	TT
	2266225	T/G	1B	237	+	NA	NA	NA	NA	NA	NA	TT	TT	TT	NN	TT	TT	TT	NN	GG	GG	TT	TT	NN	TT	TT	TT	TT	GG	TT	TT	TT	TT	TT	TT	TT	TT	GG	TT	TT	TT	TT	TT	TT	TT	TT	TT	TT	GG
	996630	A/C	1B	238	+	NA	NA	NA	NA	NA	NA	CC	CC	CC	NN	CC	CC	CC	CC	AA	AA	CC	CC	CC	CC	AA	CC	AA	AA	CC	CC	CC	CC	CC	CC	CC	CC	AA	CC	CC	CC	CC	CC	CC	CC	CC	CC	CC	CC
	2258499	C/T	1B	239	+	NA	NA	NA	NA	NA	NA	CC	CC	CC	CC	CC	CC	CC	NN	NN	CC	CC	CC	NN	TT	CC	NN	CC	CC	CC	CC	CC	CC	CC	CC	CC	CC	CC	CC	CC	CC	TT	CC	CC	CC	CC	CC	CC	CC
	1134457	G/A	1B	240	+	NA	NA	NA	NA	NA	NA	GG	GG	GG	GG	GG	GG	GG	NN	NN	GG	GG	GG	GG	AA	GG	GG	GG	GG	GG	GG	GG	GG	GG	GG	NN	GG	GG	GG	GG	GG	AA	GG	GG	GG	GG	GG	GG	GG
	977195	T/A	1B	241	+	NA	NA	NA	NA	NA	NA	TT	TT	TT	NN	TT	TT	TT	TT	AA	AA	TT	TT	NN	NN	TT	TT	TT	AA	TT	TT	TT	TT	TT	TT	TT	TT	TT	TT	TT	TT	NN	TT	TT	TT	TT	TT	TT	TT
	1092679	C/T	1B	242	+	NA	NA	NA	NA	NA	NA	GG	GG	GG	GG	GG	GG	GG	GG	GG	GG	NN	GG	GG	NN	NN	GG	NN	GG	GG	GG	NN	GG	GG	GG	GG	GG	GG	GG	GG	GG	NN	GG	NN	GG	GG	GG	GG	NN
	1046839	C/T	1B	243	+	NA	NA	NA	NA	NA	NA	CC	CC	CC	CC	CC	CC	CC	CC	NN	TT	CC	CC	NN	CC	CC	CC	CC	TT	CC	CC	CC	CC	CC	CC	CC	CC	TT	CC	NN	CC	CC	CC	CC	CC	CC	CC	CC	CC
	2276392	A/G	1B	244	+	NA	NA	NA	NA	NA	NA	GG	GG	GG	NN	GG	GG	GG	GG	AA	GG	GG	GG	GG	GG	GG	GG	GG	GG	GG	GG	GG	GG	GG	GG	GG	GG	GG	GG	GG	GG	GG	GG	GG	GG	GG	GG	GG	GG
	1088904	G/A	1B	245	+	NA	NA	NA	NA	NA	NA	NN	GG	GG	NN	GG	GG	GG	NN	AA	AA	GG	GG	GG	GG	GG	GG	GG	AA	GG	NN	GG	GG	GG	GG	AA	GG	AA	GG	GG	GG	GG	GG	GG	GG	AA	NN	GG	AA
	2262381	A/G	1B	246	+	NA	NA	NA	NA	NA	NA	AA	AA	AA	AA	AA	AA	AA	AA	AA	AA	AA	AA	AA	AA	AA	AA	NN	AA	AA	AA	AA	AA	AA	AA	NN	AA	AA	AA	AA	AA	AA	AA	AA	AA	GG	AA	AA	AA
	995057	G/C	1B	247	+	NA	NA	NA	NA	NA	NA	GG	CC	CC	CC	CC	CC	CC	NN	NN	GG	GG	GG	NN	CC	CC	GG	CC	GG	CC	GG	CC	NN	CC	CC	CC	GG	GG	NN	CC	GG	CC	CC	NN	CC	CC	CC	CC	CC
	1000810	C/G	1B	248	+	NA	NA	NA	NA	NA	NA	GG	CC	CC	CC	CC	CC	CC	CC	CC	GG	GG	GG	NN	CC	CC	GG	CC	GG	CC	NN	CC	CC	CC	CC	CC	GG	GG	CC	CC	GG	CC	CC	GG	CC	CC	CC	CC	NN
	1091605	A/G	1B	249	+	NA	NA	NA	NA	NA	NA	NN	AA	AA	AA	AA	AA	AA	AA	AA	GG	GG	GG	NN	AA	AA	GG	AA	GG	AA	NN	AA	AA	AA	AA	AA	GG	GG	AA	AA	GG	AA	AA	GG	AA	AA	AA	AA	NN
	2257211	G/C	1B	250	+	NA	NA	NA	NA	NA	NA	GG	GG	GG	GG	GG	GG	GG	GG	NN	NN	GG	GG	NN	GG	GG	GG	GG	NN	GG	GG	GG	GG	GG	GG	GG	GG	NN	GG	GG	GG	GG	GG	GG	GG	NN	GG	GG	GG
	1074839	C/T	1B	251	+	NA	NA	NA	NA	NA	NA	CC	CC	CC	CC	CC	CC	CC	CC	TT	NN	CC	CC	NN	NN	CC	CC	NN	NN	CC	CC	CC	CC	CC	CC	CC	CC	NN	CC	CC	CC	NN	CC	CC	CC	TT	CC	CC	CC
	1078363	G/A	1B	252	+	NA	NA	NA	NA	NA	NA	GG	GG	GG	GG	GG	GG	GG	GG	NN	GG	GG	GG	NN	GG	GG	GG	GG	GG	GG	GG	GG	GG	GG	GG	GG	GG	GG	GG	GG	GG	GG	GG	NN	GG	AA	GG	GG	GG
	3026224	G/T	1B	253	+	NA	NA	NA	NA	NA	NA	TT	TT	TT	NN	TT	TT	TT	TT	GG	GG	TT	TT	TT	TT	TT	TT	GG	GG	TT	NN	NN	TT	TT	TT	TT	TT	GG	TT	TT	NN	TT	TT	TT	TT	TT	TT	TT	TT
	1084862	G/A	1B	254	+	NA	NA	NA	NA	NA	NA	GG	GG	GG	NN	GG	GG	GG	GG	AA	GG	GG	GG	GG	AA	GG	GG	GG	GG	GG	GG	GG	GG	GG	GG	GG	GG	GG	GG	GG	GG	AA	GG	GG	GG	GG	GG	GG	GG
	4909460	T/C	1B	255	+	NA	NA	NA	NA	NA	NA	TT	NN	TT	NN	TT	TT	TT	TT	CC	CC	TT	TT	TT	TT	TT	TT	CC	CC	TT	NN	NN	TT	TT	TT	TT	TT	CC	TT	TT	TT	TT	TT	TT	TT	TT	TT	TT	TT
	4910039	T/A	1B	256	+	NA	NA	NA	NA	NA	NA	TT	TT	TT	NN	TT	TT	TT	TT	CC	TT	NN	TT	TT	TT	TT	TT	TT	TT	TT	TT	TT	TT	TT	TT	TT	TT	TT	TT	TT	TT	NN	TT	TT	TT	TT	TT	TT	TT
	1004273	G/C	1B	257	+	NA	NA	NA	NA	NA	NA	CC	GG	GG	NN	GG	GG	GG	GG	CC	CC	CC	CC	CC	GG	GG	CC	GG	CC	GG	NN	GG	GG	GG	GG	CC	CC	CC	GG	GG	CC	GG	GG	CC	GG	CC	GG	GG	GG
	2249474	A/G	1B	258	+	NA	NA	NA	NA	NA	NA	GG	GG	GG	NN	GG	GG	GG	GG	AA	GG	GG	GG	GG	GG	GG	GG	GG	GG	GG	GG	GG	GG	GG	GG	GG	GG	AA	GG	GG	GG	GG	GG	GG	GG	GG	GG	GG	GG
	987187	C/G	1B	259	+	NA	NA	NA	NA	NA	NA	CC	GG	GG	GG	GG	GG	GG	GG	NN	CC	CC	CC	NN	NN	GG	CC	NN	CC	GG	NN	GG	GG	GG	GG	CC	NN	NN	GG	GG	CC	GG	GG	CC	GG	CC	GG	GG	GG
	1094239	T/C	1B	260	+	NA	NA	NA	NA	NA	NA	TT	CC	TT	NN	CC	TT	TT	NN	TT	TT	NN	CC	TT	NN	TT	TT	TT	TT	NN	NN	TT	TT	CC	CC	CC	TT	TT	CC	CC	TT	TT	CC	NN	TT	TT	CC	TT	CC
	979184	G/T	1B	261	+	NA	NA	NA	NA	NA	NA	GG	TT	GG	NN	TT	GG	GG	GG	GG	GG	GG	TT	GG	GG	GG	GG	GG	GG	NN	NN	GG	GG	TT	TT	TT	GG	GG	TT	TT	GG	GG	TT	NN	GG	GG	TT	GG	TT
	1283307	G/A	1B	262	+	NA	NA	NA	NA	NA	NA	AA	AA	AA	AA	AA	NN	AA	AA	AA	AA	AA	AA	AA	NN	NN	NN	AA	NN	AA	NN	NN	GG	AA	AA	AA	AA	NN	AA	AA	AA	NN	AA	AA	AA	NN	NN	AA	AA
	1043194	C/G	1B	263	+	NA	NA	NA	NA	NA	NA	GG	CC	CC	CC	CC	GG	CC	NN	NN	CC	NN	GG	NN	CC	GG	GG	GG	CC	CC	CC	GG	CC	CC	CC	GG	GG	NN	NN	CC	NN	CC	CC	GG	CC	CC	CC	CC	GG
	1032650	T/C	1B	264	+	NA	NA	NA	NA	NA	NA	TT	CC	CC	CC	CC	TT	CC	NN	NN	TT	NN	TT	TT	CC	TT	TT	TT	TT	CC	NN	TT	CC	CC	CC	TT	TT	NN	CC	CC	TT	CC	CC	CC	CC	TT	CC	CC	TT
	1667871	G/C	1B	265	+	NA	NA	NA	NA	NA	NA	CC	CC	CC	CC	CC	CC	CC	CC	CC	CC	CC	CC	NN	CC	CC	CC	CC	CC	CC	CC	CC	CC	CC	CC	CC	CC	CC	CC	CC	CC	CC	CC	CC	CC	NN	CC	CC	CC
	1006460	A/C	1B	266	+	NA	NA	NA	NA	NA	NA	CC	AA	AA	AA	AA	AA	AA	NN	AA	AA	NN	CC	NN	AA	CC	AA	CC	AA	AA	NN	NN	AA	AA	AA	CC	CC	AA	AA	NN	CC	AA	AA	NN	AA	CC	AA	AA	CC
	3024957	A/G	1B	267	+	NA	NA	NA	NA	NA	NA	GG	AA	GG	AA	AA	GG	GG	AA	AA	GG	AA	AA	GG	AA	NN	GG	NN	GG	NN	NN	GG	AA	AA	AA	AA	GG	GG	AA	AA	GG	AA	AA	GG	GG	AA	AA	GG	AA
	1033032	A/G	1B	268	+	NA	NA	NA	NA	NA	NA	AA	AA	AA	NN	AA	AA	AA	GG	GG	AA	AA	AA	AA	GG	AA	AA	AA	AA	AA	AA	AA	AA	AA	AA	AA	AA	GG	AA	AA	AA	GG	AA	AA	AA	AA	AA	AA	AA
	1014052	C/G	1B	269	+	NA	NA	NA	NA	NA	NA	CC	GG	GG	GG	GG	GG	GG	GG	GG	GG	NN	CC	NN	GG	CC	GG	CC	GG	GG	GG	NN	GG	GG	GG	CC	CC	GG	GG	GG	CC	GG	GG	CC	GG	GG	GG	GG	CC
	1003008	G/C	1B	270	+	NA	NA	NA	NA	NA	NA	CC	CC	CC	NN	CC	CC	CC	GG	GG	CC	CC	CC	CC	GG	CC	CC	CC	CC	CC	CC	CC	CC	CC	CC	CC	CC	GG	CC	CC	NN	GG	NN	CC	CC	GG	CC	CC	NN
	2284499	T/G	1B	271	+	NA	NA	NA	NA	NA	NA	GG	TT	TT	TT	TT	TT	TT	TT	TT	TT	NN	GG	NN	TT	GG	TT	GG	TT	TT	TT	NN	TT	TT	TT	GG	GG	TT	TT	TT	GG	TT	NN	GG	TT	GG	TT	TT	GG
	1109819	T/C	1B	272	+	NA	NA	NA	NA	NA	NA	TT	TT	TT	TT	TT	TT	TT	NN	TT	TT	TT	TT	TT	NN	TT	TT	TT	TT	TT	TT	TT	TT	NN	TT	TT	NN	TT	TT	TT	TT	NN	TT	NN	TT	NN	TT	TT	TT
	1090302	T/C	1B	273	+	NA	NA	NA	NA	NA	NA	CC	TT	TT	TT	TT	TT	TT	NN	NN	CC	NN	CC	NN	NN	TT	TT	NN	CC	TT	TT	NN	TT	TT	TT	CC	CC	NN	TT	TT	TT	NN	TT	CC	TT	TT	TT	TT	CC
	1219886	A/G	1B	274	+	NA	NA	NA	NA	NA	NA	AA	AA	AA	AA	AA	AA	AA	AA	AA	AA	AA	AA	NN	AA	AA	AA	AA	AA	AA	NN	AA	AA	AA	AA	AA	AA	AA	AA	AA	GG	NN	AA	AA	AA	AA	AA	AA	AA
	1082842	A/G	1B	275	+	NA	NA	NA	NA	NA	NA	GG	AA	GG	AA	AA	AA	AA	GG	GG	GG	GG	GG	AA	GG	GG	AA	GG	GG	AA	NN	NN	GG	AA	AA	AA	GG	GG	AA	AA	AA	GG	AA	AA	AA	GG	AA	AA	NN
	1132017	G/A	1B	276	+	NA	NA	NA	NA	NA	NA	AA	GG	AA	GG	GG	GG	GG	AA	AA	AA	AA	AA	GG	AA	AA	GG	NN	AA	GG	NN	NN	NN	GG	GG	GG	AA	AA	GG	GG	GG	AA	GG	GG	GG	AA	GG	GG	GG
	2277285	G/A	1B	277	+	NA	NA	NA	NA	NA	NA	GG	GG	GG	GG	GG	GG	GG	NN	GG	GG	GG	GG	GG	GG	GG	GG	GG	GG	GG	GG	GG	GG	GG	GG	GG	GG	GG	GG	GG	NN	GG	GG	GG	GG	NN	GG	GG	GG
	1126449	C/G	1B	278	+	NA	NA	NA	NA	NA	NA	GG	GG	GG	NN	GG	GG	GG	GG	NN	NN	GG	GG	GG	GG	GG	GG	GG	NN	GG	NN	GG	GG	GG	GG	NN	GG	NN	GG	GG	GG	GG	GG	GG	GG	NN	GG	GG	NN
	2257522	T/C	1B	279	+	NA	NA	NA	NA	NA	NA	TT	TT	TT	TT	NN	NN	TT	TT	TT	NN	TT	TT	TT	TT	TT	NN	TT	NN	TT	TT	TT	NN	TT	TT	TT	TT	TT	TT	TT	TT	TT	TT	TT	NN	NN	TT	TT	TT
	1029624	T/C	1B	280	+	NA	NA	NA	NA	NA	NA	CC	CC	TT	NN	CC	TT	NN	NN	TT	CC	CC	CC	NN	TT	CC	TT	CC	CC	CC	CC	NN	TT	CC	CC	CC	CC	CC	CC	CC	CC	TT	CC	TT	TT	CC	CC	NN	CC
	2281182	G/A	1B	281	+	NA	NA	NA	NA	NA	NA	GG	GG	AA	GG	GG	GG	GG	AA	AA	AA	GG	GG	NN	AA	GG	GG	GG	AA	GG	GG	NN	AA	GG	GG	GG	GG	AA	GG	GG	GG	AA	GG	GG	GG	GG	GG	GG	GG
	1060382	C/G	1B	282	+	NA	NA	NA	NA	NA	NA	TT	NN	TT	NN	CC	NN	NN	NN	TT	TT	NN	NN	TT	TT	NN	NN	CC	TT	NN	NN	NN	TT	NN	NN	NN	NN	NN	NN	NN	NN	TT	NN	TT	NN	NN	NN	TT	CC
	1209708	C/T	1B	283	+	NA	NA	NA	NA	NA	NA	CC	CC	CC	CC	CC	CC	CC	CC	CC	CC	TT	CC	NN	CC	CC	CC	CC	CC	CC	CC	CC	CC	CC	CC	CC	CC	TT	CC	CC	TT	CC	CC	CC	CC	CC	CC	CC	CC
	978671	T/G	1B	284	+	NA	NA	NA	NA	NA	NA	CC	CC	CC	CC	CC	CC	CC	CC	CC	CC	NN	CC	NN	CC	CC	CC	CC	CC	CC	CC	CC	CC	CC	CC	CC	CC	NN	CC	CC	CC	CC	CC	CC	CC	CC	CC	CC	CC
	1238842	A/G	1B	285	+	NA	NA	NA	NA	NA	NA	GG	AA	GG	AA	AA	GG	GG	NN	AA	GG	AA	AA	NN	AA	GG	GG	NN	GG	NN	NN	GG	AA	AA	AA	AA	GG	GG	NN	AA	GG	AA	AA	NN	GG	AA	AA	GG	AA
	2278332	C/T	1B	286	+	NA	NA	NA	NA	NA	NA	TT	TT	TT	TT	TT	TT	TT	NN	TT	CC	TT	TT	NN	TT	TT	TT	TT	CC	TT	TT	TT	TT	TT	TT	TT	TT	TT	TT	TT	TT	TT	TT	TT	TT	TT	TT	TT	TT
	2289862	C/G	1B	287	+	NA	NA	NA	NA	NA	NA	CC	CC	CC	CC	CC	CC	CC	NN	CC	GG	CC	CC	CC	CC	CC	CC	NN	GG	CC	CC	CC	NN	CC	CC	CC	CC	CC	CC	CC	CC	CC	CC	CC	CC	CC	CC	CC	CC
	1139478	G/A	1B	288	+	NA	NA	NA	NA	NA	NA	AA	AA	AA	NN	AA	GG	NN	AA	AA	AA	AA	AA	GG	AA	AA	NN	AA	AA	AA	AA	NN	AA	AA	AA	AA	AA	AA	AA	AA	AA	AA	AA	GG	GG	AA	AA	GG	AA
	1276419	A/C	1B	289	+	NA	NA	NA	NA	NA	NA	CC	AA	CC	AA	AA	AA	AA	CC	CC	CC	CC	CC	NN	CC	CC	AA	NN	NN	AA	CC	NN	CC	AA	NN	AA	NN	CC	AA	AA	AA	CC	AA	NN	AA	CC	AA	AA	AA
	2369529	C/G	1B	290	+	NA	NA	NA	NA	NA	NA	GG	GG	CC	NN	GG	CC	GG	NN	CC	CC	GG	GG	NN	CC	GG	CC	NN	NN	NN	GG	NN	CC	GG	GG	GG	GG	CC	GG	GG	NN	CC	GG	GG	GG	CC	GG	GG	GG
	3222477	G/A	1B	291	+	NA	NA	NA	NA	NA	NA	GG	GG	GG	GG	GG	GG	GG	GG	GG	AA	GG	GG	GG	GG	GG	GG	GG	AA	GG	GG	GG	NN	GG	GG	GG	GG	NN	GG	GG	GG	GG	GG	NN	GG	NN	GG	GG	GG
	2278315	A/T	1B	292	+	NA	NA	NA	NA	NA	NA	AA	TT	AA	TT	TT	TT	TT	AA	AA	AA	AA	AA	TT	AA	AA	TT	AA	AA	TT	NN	NN	AA	TT	TT	TT	AA	AA	TT	TT	NN	AA	TT	TT	TT	AA	TT	TT	TT
	993307	A/G	1B	293	+	NA	NA	NA	NA	NA	NA	NN	GG	GG	GG	GG	GG	GG	GG	GG	AA	GG	GG	GG	GG	GG	GG	NN	AA	GG	GG	GG	GG	GG	GG	GG	NN	GG	GG	GG	GG	GG	GG	GG	NN	GG	GG	NN	NN
	2260946	A/C	1B	294	+	NA	NA	NA	NA	NA	NA	AA	AA	NN	AA	AA	AA	AA	NN	AA	CC	AA	AA	NN	AA	AA	AA	NN	CC	AA	NN	AA	AA	AA	AA	AA	AA	AA	AA	AA	CC	AA	AA	AA	AA	AA	AA	AA	AA
	2262137	C/T	1B	295	+	NA	NA	NA	NA	NA	NA	TT	CC	CC	CC	CC	CC	CC	CC	CC	CC	TT	TT	NN	CC	NN	CC	NN	CC	CC	NN	CC	CC	CC	CC	NN	NN	CC	CC	CC	CC	CC	CC	NN	CC	TT	CC	CC	CC
	1003866	C/G	1B	296	+	NA	NA	NA	NA	NA	NA	GG	GG	GG	GG	CC	GG	GG	GG	CC	GG	GG	GG	NN	GG	GG	GG	NN	GG	GG	GG	GG	GG	GG	GG	GG	GG	GG	GG	GG	GG	GG	GG	NN	GG	GG	GG	GG	GG
	1094917	C/T	1B	297	+	NA	NA	NA	NA	NA	NA	GG	GG	AA	NN	GG	AA	AA	AA	AA	AA	GG	GG	NN	AA	GG	NN	GG	AA	GG	NN	NN	AA	GG	GG	GG	GG	NN	GG	GG	NN	AA	GG	NN	AA	AA	GG	AA	GG
	2258021	C/T	1B	298	+	NA	NA	NA	NA	NA	NA	CC	CC	TT	CC	CC	TT	TT	NN	CC	TT	NN	CC	TT	CC	CC	TT	CC	TT	NN	NN	NN	CC	NN	CC	CC	CC	CC	CC	CC	TT	CC	CC	TT	TT	TT	CC	TT	CC
	3027436	T/C	1B	299	+	NA	NA	NA	NA	NA	NA	TT	TT	TT	TT	TT	TT	TT	TT	TT	CC	TT	TT	NN	TT	TT	TT	TT	CC	TT	TT	TT	TT	TT	TT	TT	TT	TT	TT	NN	TT	TT	TT	TT	TT	TT	TT	TT	TT
	1064784	T/C	1B	300	+	NA	NA	NA	NA	NA	NA	TT	TT	TT	TT	TT	TT	TT	CC	CC	TT	TT	TT	TT	TT	TT	TT	NN	TT	CC	NN	TT	TT	NN	TT	TT	TT	TT	TT	TT	TT	TT	TT	TT	TT	TT	NN	TT	TT
	1201883	C/G	1B	301	+	NA	NA	NA	NA	NA	NA	GG	NN	GG	NN	GG	GG	GG	NN	NN	NN	GG	GG	NN	GG	GG	GG	NN	NN	NN	GG	GG	GG	GG	GG	GG	GG	GG	NN	GG	GG	GG	GG	GG	GG	GG	GG	GG	GG
	1151515	A/G	1B	302	+	NA	NA	NA	NA	NA	NA	AA	AA	NN	AA	AA	AA	AA	AA	AA	AA	AA	AA	NN	AA	AA	AA	AA	AA	AA	NN	AA	AA	AA	AA	NN	NN	NN	NN	NN	AA	AA	AA	AA	AA	AA	AA	AA	AA
	1113979	T/C	1B	303	+	NA	NA	NA	NA	NA	NA	TT	CC	TT	CC	CC	TT	TT	CC	CC	NN	TT	CC	TT	CC	TT	NN	NN	NN	CC	CC	TT	CC	CC	CC	CC	TT	CC	CC	CC	TT	CC	CC	TT	TT	TT	CC	CC	CC
	2267926	G/A	1B	304	+	NA	NA	NA	NA	NA	NA	NN	NN	GG	AA	AA	NN	NN	NN	AA	GG	GG	AA	NN	AA	GG	NN	GG	GG	AA	AA	GG	NN	AA	AA	AA	GG	AA	AA	AA	GG	AA	AA	GG	GG	GG	AA	AA	NN
	1054439	A/T	1B	305	+	NA	NA	NA	NA	NA	NA	TT	NN	AA	TT	TT	AA	AA	NN	TT	AA	TT	TT	NN	TT	TT	AA	NN	AA	NN	NN	NN	TT	TT	TT	TT	TT	TT	TT	TT	AA	TT	TT	AA	AA	AA	TT	AA	TT
	3025163	C/T	1B	306	+	NA	NA	NA	NA	NA	NA	CC	CC	CC	CC	CC	TT	CC	NN	NN	CC	TT	CC	NN	CC	TT	CC	CC	CC	CC	CC	TT	CC	CC	CC	CC	NN	CC	CC	CC	NN	NN	CC	CC	CC	TT	CC	CC	CC
	3064493	T/C	1B	307	+	NA	NA	NA	NA	NA	NA	TT	CC	TT	CC	CC	TT	TT	TT	TT	TT	TT	CC	TT	CC	TT	CC	TT	TT	TT	NN	TT	CC	CC	CC	CC	TT	CC	CC	CC	TT	CC	CC	TT	TT	TT	NN	CC	CC
	1074158	C/T	1B	308	+	NA	NA	NA	NA	NA	NA	TT	TT	NN	TT	TT	CC	CC	TT	NN	CC	NN	TT	NN	TT	TT	CC	TT	CC	NN	TT	CC	TT	TT	TT	TT	TT	TT	TT	TT	CC	TT	TT	CC	CC	CC	TT	CC	TT
	982742	T/C	1B	309	+	NA	NA	NA	NA	NA	NA	CC	TT	TT	TT	TT	TT	TT	NN	TT	TT	TT	TT	NN	TT	TT	TT	TT	TT	TT	TT	TT	TT	TT	TT	TT	CC	TT	TT	TT	TT	TT	TT	CC	CC	TT	TT	TT	TT
	1117717	G/A	1B	310	+	NA	NA	NA	NA	NA	NA	GG	AA	AA	AA	AA	NN	NN	AA	AA	AA	AA	NN	GG	AA	AA	GG	GG	AA	NN	AA	AA	AA	AA	AA	NN	GG	AA	NN	AA	AA	AA	AA	GG	GG	AA	AA	AA	AA
	1229124	T/G	1B	311	+	NA	NA	NA	NA	NA	NA	GG	GG	TT	GG	GG	TT	TT	GG	GG	TT	TT	GG	NN	GG	GG	TT	GG	TT	NN	NN	NN	GG	GG	GG	GG	GG	GG	GG	GG	TT	GG	GG	NN	TT	TT	GG	TT	GG
	1064677	A/G	1B	312	+	NA	NA	NA	NA	NA	NA	AA	AA	AA	AA	AA	AA	AA	AA	AA	AA	AA	AA	NN	AA	AA	AA	NN	AA	AA	AA	AA	AA	NN	AA	AA	AA	AA	AA	AA	AA	AA	AA	AA	AA	AA	NN	AA	AA
	3064922	C/A	1B	313	+	NA	NA	NA	NA	NA	NA	AA	CC	AA	CC	CC	AA	AA	CC	CC	AA	CC	CC	NN	CC	AA	AA	CC	AA	NN	NN	AA	CC	CC	CC	CC	AA	CC	CC	CC	CC	CC	CC	AA	AA	CC	CC	AA	CC
	997660	G/A	1B	314	+	NA	NA	NA	NA	NA	NA	GG	GG	GG	GG	GG	GG	GG	NN	GG	GG	GG	GG	NN	GG	GG	GG	GG	GG	GG	GG	GG	GG	GG	GG	GG	NN	GG	GG	GG	GG	GG	GG	AA	GG	GG	GG	GG	GG
	985289	G/A	1B	315	+	NA	NA	NA	NA	NA	NA	CC	CC	CC	CC	CC	CC	CC	GG	GG	CC	CC	CC	NN	CC	CC	CC	GG	CC	GG	NN	CC	CC	CC	CC	CC	CC	CC	CC	CC	CC	CC	CC	CC	CC	CC	CC	CC	CC
	1091990	G/A	1B	316	+	NA	NA	NA	NA	NA	NA	GG	GG	GG	GG	GG	NN	AA	GG	GG	GG	GG	GG	GG	GG	AA	GG	GG	GG	GG	GG	GG	AA	GG	GG	GG	GG	AA	GG	GG	GG	GG	GG	GG	GG	AA	GG	NN	GG
	1164082	G/A	1B	317	+	NA	NA	NA	NA	NA	NA	AA	GG	GG	GG	GG	GG	AA	NN	NN	GG	NN	GG	GG	GG	AA	GG	GG	GG	NN	GG	GG	AA	GG	GG	GG	AA	AA	GG	GG	GG	GG	GG	AA	GG	AA	GG	GG	GG
	986158	A/T	1B	318	+	NA	NA	NA	NA	NA	NA	AA	AA	TT	AA	AA	NN	AA	AA	AA	AA	AA	AA	NN	AA	AA	AA	TT	AA	AA	AA	TT	AA	AA	AA	AA	AA	AA	AA	AA	AA	AA	TT	AA	AA	TT	AA	AA	AA
	2255532	C/G	1B	319	+	NA	NA	NA	NA	NA	NA	CC	GG	GG	GG	GG	GG	CC	NN	NN	GG	CC	GG	NN	GG	CC	GG	GG	GG	NN	GG	GG	CC	GG	GG	GG	NN	CC	GG	GG	GG	GG	GG	NN	GG	CC	GG	GG	GG
	2257560	A/G	1B	320	+	NA	NA	NA	NA	NA	NA	AA	AA	GG	AA	NN	GG	GG	AA	AA	GG	AA	AA	NN	AA	GG	AA	AA	GG	AA	AA	GG	GG	AA	AA	AA	AA	GG	AA	AA	GG	AA	GG	AA	AA	GG	AA	AA	AA
	977296	T/C	1B	321	+	NA	NA	NA	NA	NA	NA	TT	CC	TT	CC	CC	TT	TT	CC	CC	CC	TT	CC	CC	CC	TT	CC	TT	CC	CC	CC	TT	TT	CC	CC	CC	TT	TT	CC	CC	CC	CC	CC	TT	CC	TT	CC	CC	CC
	989961	T/G	1B	322	+	NA	NA	NA	NA	NA	NA	CC	CC	CC	CC	CC	CC	CC	NN	NN	NN	CC	CC	NN	CC	CC	CC	NN	NN	NN	CC	CC	CC	CC	CC	CC	CC	CC	CC	CC	CC	CC	CC	NN	CC	CC	CC	CC	CC
	3021564	C/T	1B	323	+	NA	NA	NA	NA	NA	NA	CC	CC	CC	CC	CC	CC	CC	CC	CC	TT	CC	CC	CC	CC	CC	CC	CC	TT	CC	CC	CC	CC	CC	CC	CC	CC	CC	CC	CC	CC	CC	CC	CC	CC	CC	CC	CC	CC
	1098323	C/T	1B	324	+	NA	NA	NA	NA	NA	NA	TT	CC	CC	CC	CC	CC	CC	CC	CC	CC	CC	CC	CC	CC	CC	CC	CC	CC	CC	CC	CC	CC	CC	CC	CC	TT	CC	NN	CC	CC	CC	CC	TT	CC	CC	CC	CC	CC
	999132	T/G	1B	325	+	NA	NA	NA	NA	NA	NA	TT	GG	TT	GG	GG	TT	GG	TT	TT	TT	NN	GG	NN	GG	GG	GG	TT	TT	TT	GG	TT	GG	GG	GG	GG	TT	GG	GG	GG	GG	GG	TT	TT	GG	TT	GG	GG	TT
	1006956	C/G	1B	326	+	NA	NA	NA	NA	NA	NA	GG	NN	AA	GG	GG	AA	AA	NN	GG	GG	GG	GG	NN	GG	AA	GG	AA	GG	GG	GG	AA	GG	GG	GG	GG	GG	GG	GG	GG	GG	GG	AA	GG	GG	AA	GG	NN	GG
	1113207	T/G	1B	327	+	NA	NA	NA	NA	NA	NA	GG	GG	GG	GG	GG	GG	GG	GG	GG	GG	TT	GG	NN	GG	GG	GG	NN	GG	GG	GG	GG	TT	GG	GG	GG	GG	TT	GG	GG	TT	GG	GG	GG	GG	GG	GG	GG	TT
	2277906	G/A	1B	328	+	NA	NA	NA	NA	NA	NA	AA	NN	AA	AA	AA	AA	AA	AA	AA	GG	AA	AA	AA	AA	AA	AA	NN	GG	GG	AA	AA	AA	AA	AA	AA	NN	AA	AA	AA	AA	AA	AA	AA	AA	NN	AA	AA	AA
	3064484	A/G	1B	329	+	NA	NA	NA	NA	NA	NA	GG	AA	GG	AA	AA	GG	GG	AA	NN	AA	AA	AA	NN	AA	GG	AA	GG	AA	AA	AA	GG	GG	AA	AA	AA	AA	GG	NN	AA	NN	AA	GG	GG	AA	AA	AA	AA	AA
	1061145	A/G	1B	330	+	NA	NA	NA	NA	NA	NA	AA	GG	AA	GG	GG	AA	AA	AA	AA	GG	GG	GG	GG	GG	AA	GG	AA	GG	AA	GG	AA	AA	GG	GG	GG	GG	AA	GG	GG	AA	GG	AA	AA	GG	GG	GG	GG	GG
	2297159	C/G	1B	331	+	NA	NA	NA	NA	NA	NA	CC	GG	CC	GG	NN	CC	CC	NN	CC	GG	GG	GG	NN	GG	CC	GG	CC	GG	CC	GG	CC	CC	GG	GG	GG	NN	CC	GG	GG	CC	GG	NN	CC	GG	GG	GG	GG	GG
	1666488	G/C	1B	332	+	NA	NA	NA	NA	NA	NA	GG	CC	GG	CC	CC	GG	GG	NN	NN	CC	CC	CC	NN	CC	GG	CC	NN	CC	GG	CC	GG	GG	CC	CC	CC	NN	GG	NN	CC	GG	CC	GG	NN	CC	CC	CC	CC	CC
	3064575	A/G	1B	333	+	NA	NA	NA	NA	NA	NA	GG	GG	GG	GG	GG	GG	GG	NN	NN	NN	NN	GG	GG	GG	GG	GG	GG	NN	GG	GG	GG	AA	GG	GG	GG	GG	AA	NN	GG	AA	GG	GG	AA	GG	GG	GG	GG	GG
	992991	G/T	1B	334	+	NA	NA	NA	NA	NA	NA	GG	GG	GG	GG	GG	GG	GG	GG	GG	GG	GG	GG	GG	GG	GG	GG	GG	GG	GG	GG	GG	TT	GG	GG	GG	GG	TT	GG	GG	NN	GG	GG	TT	GG	GG	GG	GG	GG
	1070313	C/T	1B	335	+	NA	NA	NA	NA	NA	NA	TT	TT	TT	TT	TT	TT	TT	TT	TT	CC	TT	TT	NN	TT	TT	TT	TT	CC	CC	TT	TT	TT	TT	TT	TT	TT	TT	TT	NN	TT	TT	TT	TT	TT	TT	TT	NN	TT
	1022777	C/G	1B	336	+	NA	NA	NA	NA	NA	NA	CC	CC	CC	CC	CC	CC	CC	CC	CC	NN	CC	CC	CC	CC	CC	CC	CC	NN	NN	CC	CC	CC	CC	CC	CC	CC	CC	CC	CC	CC	CC	CC	CC	CC	NN	CC	CC	CC
	1099262	G/A	1B	337	+	NA	NA	NA	NA	NA	NA	CC	CC	TT	CC	CC	NN	CC	NN	CC	NN	CC	TT	CC	CC	CC	NN	CC	NN	TT	NN	TT	CC	CC	NN	CC	CC	CC	NN	CC	CC	CC	NN	CC	CC	TT	NN	CC	CC
	1074480	G/A	1B	338	+	NA	NA	NA	NA	NA	NA	GG	GG	GG	GG	GG	GG	GG	NN	NN	AA	GG	GG	NN	GG	GG	GG	GG	AA	AA	GG	GG	GG	GG	GG	GG	GG	GG	GG	GG	GG	GG	GG	NN	GG	GG	GG	GG	GG
	1074770	T/C	1B	339	+	NA	NA	NA	NA	NA	NA	TT	TT	GG	TT	TT	GG	GG	NN	NN	GG	NN	TT	NN	TT	GG	TT	GG	GG	GG	TT	GG	GG	TT	TT	TT	TT	GG	TT	TT	GG	TT	GG	GG	TT	GG	TT	TT	TT
	1088931	G/T	1B	340	+	NA	NA	NA	NA	NA	NA	TT	TT	CC	TT	TT	CC	CC	TT	TT	CC	TT	TT	TT	TT	CC	TT	CC	CC	CC	TT	CC	CC	TT	TT	TT	TT	CC	TT	TT	CC	TT	CC	CC	TT	CC	TT	TT	TT
	1066531	C/A	1B	341	+	NA	NA	NA	NA	NA	NA	AA	AA	CC	AA	AA	CC	CC	AA	AA	CC	AA	AA	AA	AA	CC	AA	CC	CC	CC	AA	CC	CC	AA	AA	AA	AA	CC	AA	AA	CC	AA	CC	CC	AA	CC	AA	AA	AA
	1089437	C/A	1B	342	+	NA	NA	NA	NA	NA	NA	CC	CC	CC	CC	CC	CC	CC	AA	AA	NN	CC	CC	CC	CC	CC	CC	CC	NN	NN	CC	CC	CC	CC	CC	CC	CC	CC	CC	CC	CC	CC	CC	CC	CC	NN	CC	CC	CC
	1089860	T/G	1B	343	+	NA	NA	NA	NA	NA	NA	GG	GG	GG	GG	GG	GG	GG	GG	GG	AA	GG	GG	NN	GG	GG	GG	GG	AA	AA	GG	GG	GG	GG	GG	GG	GG	GG	GG	GG	GG	GG	GG	GG	GG	AA	GG	GG	GG
	1067885	C/T	1B	344	+	NA	NA	NA	NA	NA	NA	CC	CC	CC	CC	CC	CC	CC	TT	TT	CC	NN	CC	CC	CC	CC	CC	CC	CC	CC	CC	CC	CC	CC	CC	CC	NN	CC	CC	CC	CC	CC	CC	CC	CC	CC	CC	CC	CC
	1045055	A/C	1B	345	+	NA	NA	NA	NA	NA	NA	TT	TT	TT	TT	TT	TT	TT	TT	TT	TT	AA	TT	NN	TT	TT	TT	TT	TT	TT	TT	TT	TT	TT	TT	TT	TT	TT	TT	TT	TT	TT	TT	TT	TT	TT	TT	TT	TT
	1064357	G/C	1B	346	+	NA	NA	NA	NA	NA	NA	GG	GG	CC	GG	GG	CC	CC	GG	GG	CC	GG	GG	NN	GG	CC	GG	CC	CC	CC	GG	CC	GG	GG	GG	NN	NN	GG	GG	GG	GG	GG	CC	GG	GG	GG	GG	GG	GG
	1056925	A/T	1B	347	+	NA	NA	NA	NA	NA	NA	TT	TT	NN	TT	TT	AA	AA	AA	AA	NN	TT	TT	NN	TT	AA	TT	NN	TT	TT	NN	NN	NN	TT	TT	TT	TT	NN	TT	TT	TT	TT	AA	NN	TT	TT	TT	TT	TT
	1064916	C/T	1B	348	+	NA	NA	NA	NA	NA	NA	CC	CC	CC	CC	CC	CC	CC	TT	TT	TT	TT	CC	NN	CC	CC	CC	CC	TT	TT	CC	CC	CC	CC	CC	CC	CC	CC	CC	CC	CC	CC	CC	CC	CC	CC	CC	CC	CC
	3064749	G/C	1B	349	+	NA	NA	NA	NA	NA	NA	GG	GG	GG	GG	GG	GG	GG	GG	GG	NN	CC	GG	NN	GG	GG	GG	NN	NN	NN	GG	GG	GG	GG	GG	GG	GG	GG	GG	GG	GG	GG	GG	NN	GG	NN	GG	GG	GG
	1008410	G/T	1B	350	+	NA	NA	NA	NA	NA	NA	GG	GG	GG	GG	GG	GG	TT	TT	TT	GG	GG	GG	NN	GG	TT	GG	GG	GG	GG	GG	GG	GG	GG	GG	GG	GG	GG	GG	GG	GG	GG	GG	GG	GG	GG	GG	GG	GG
	1111091	T/G	1B	351	+	NA	NA	NA	NA	NA	NA	TT	TT	GG	TT	TT	GG	GG	NN	NN	TT	TT	TT	NN	TT	GG	TT	GG	TT	TT	TT	GG	TT	TT	TT	TT	TT	TT	TT	TT	TT	TT	GG	TT	TT	TT	TT	TT	TT
	1079204	T/C	1B	352	+	NA	NA	NA	NA	NA	NA	TT	TT	TT	TT	TT	TT	TT	NN	CC	TT	TT	TT	TT	NN	TT	TT	TT	TT	TT	TT	TT	TT	TT	TT	TT	TT	TT	TT	TT	TT	TT	TT	TT	TT	TT	TT	TT	TT
	3033806	A/C	1B	353	+	NA	NA	NA	NA	NA	NA	CC	CC	CC	CC	CC	CC	AA	CC	CC	CC	CC	CC	CC	CC	AA	CC	CC	CC	CC	CC	CC	CC	CC	CC	CC	NN	CC	CC	CC	CC	CC	CC	AA	CC	CC	CC	CC	AA
	2264416	C/T	1B	354	+	NA	NA	NA	NA	NA	NA	CC	CC	CC	CC	CC	CC	TT	NN	NN	TT	TT	CC	NN	CC	TT	CC	CC	TT	TT	CC	CC	CC	NN	CC	CC	NN	CC	CC	CC	CC	CC	CC	TT	CC	TT	CC	CC	TT
	3954513	A/G	1B	355	+	NA	NA	NA	NA	NA	NA	GG	GG	AA	GG	GG	AA	AA	GG	GG	GG	GG	GG	NN	GG	AA	GG	NN	GG	GG	GG	AA	GG	GG	GG	GG	GG	GG	GG	GG	GG	GG	AA	GG	GG	GG	GG	GG	GG
	1089578	C/T	1B	356	+	NA	NA	NA	NA	NA	NA	CC	CC	CC	CC	CC	CC	CC	NN	TT	CC	CC	CC	NN	CC	NN	CC	NN	CC	CC	CC	CC	CC	CC	CC	CC	CC	CC	NN	CC	CC	CC	CC	CC	CC	CC	CC	CC	CC
	2275285	T/C	1B	357	+	NA	NA	NA	NA	NA	NA	TT	TT	CC	TT	TT	CC	TT	NN	NN	TT	TT	TT	TT	TT	TT	TT	CC	TT	TT	TT	CC	TT	TT	TT	TT	TT	TT	TT	TT	TT	TT	CC	TT	TT	TT	TT	TT	TT
	1221397	A/G	1B	358	+	NA	NA	NA	NA	NA	NA	AA	AA	AA	AA	AA	AA	AA	GG	GG	GG	AA	AA	AA	AA	AA	AA	AA	GG	AA	AA	AA	AA	AA	AA	AA	AA	AA	AA	AA	AA	AA	AA	AA	AA	NN	AA	AA	AA
	2248378	T/C	1B	359	+	NA	NA	NA	NA	NA	NA	TT	TT	TT	TT	TT	TT	TT	TT	TT	TT	NN	TT	NN	TT	TT	TT	TT	TT	NN	TT	TT	TT	TT	TT	TT	NN	TT	TT	TT	TT	TT	TT	NN	TT	NN	TT	TT	NN
	1093035	G/C	1B	360	+	NA	NA	NA	NA	NA	NA	GG	GG	GG	GG	GG	GG	GG	NN	NN	NN	GG	GG	NN	GG	GG	GG	GG	NN	GG	GG	GG	GG	GG	GG	GG	NN	GG	GG	GG	GG	GG	GG	GG	GG	GG	GG	GG	GG
	1105400	T/G	1B	361	+	NA	NA	NA	NA	NA	NA	TT	TT	TT	TT	TT	TT	NN	TT	TT	TT	TT	TT	NN	TT	TT	TT	TT	TT	NN	TT	TT	TT	TT	TT	TT	NN	TT	TT	TT	TT	TT	TT	TT	TT	NN	TT	TT	NN
	1075792	C/T	1B	362	+	NA	NA	NA	NA	NA	NA	TT	TT	TT	TT	TT	TT	TT	TT	TT	TT	CC	TT	NN	TT	TT	TT	NN	TT	CC	TT	TT	TT	TT	TT	TT	TT	TT	TT	TT	TT	TT	TT	TT	TT	CC	TT	TT	TT
	1002884	C/T	1B	363	+	NA	NA	NA	NA	NA	NA	GG	GG	GG	GG	GG	GG	GG	GG	GG	GG	AA	GG	NN	GG	GG	GG	GG	GG	AA	GG	GG	GG	GG	GG	GG	GG	GG	GG	GG	GG	GG	GG	GG	GG	AA	GG	GG	GG
	1135836	G/C	1B	364	+	NA	NA	NA	NA	NA	NA	GG	GG	CC	GG	GG	CC	GG	NN	GG	GG	CC	GG	NN	GG	GG	GG	CC	GG	CC	GG	CC	GG	GG	GG	NN	GG	NN	NN	NN	GG	GG	CC	NN	GG	GG	GG	NN	GG
	2259129	G/C	1B	365	+	NA	NA	NA	NA	NA	NA	GG	GG	CC	GG	GG	CC	GG	NN	GG	CC	CC	GG	NN	GG	GG	GG	NN	CC	CC	GG	CC	GG	GG	NN	GG	GG	GG	GG	GG	GG	GG	CC	CC	GG	CC	GG	GG	CC
	1406403	T/C	1B	366	+	NA	NA	NA	NA	NA	NA	TT	TT	CC	TT	TT	CC	TT	TT	NN	TT	CC	TT	NN	TT	TT	TT	CC	TT	CC	TT	CC	TT	TT	TT	TT	NN	TT	TT	TT	TT	TT	CC	CC	TT	TT	TT	TT	CC
	3028545	C/T	1B	367	+	NA	NA	NA	NA	NA	NA	TT	TT	NN	TT	TT	CC	TT	TT	CC	CC	NN	TT	NN	TT	TT	TT	NN	CC	CC	TT	CC	TT	TT	TT	TT	NN	TT	TT	TT	NN	TT	CC	CC	TT	TT	TT	TT	CC
	3064679	G/A	1B	368	+	NA	NA	NA	NA	NA	NA	AA	AA	GG	AA	AA	GG	AA	AA	NN	AA	GG	AA	NN	AA	AA	AA	NN	AA	NN	AA	GG	AA	AA	AA	AA	AA	AA	NN	AA	AA	AA	GG	NN	AA	GG	AA	AA	AA
	3026898	G/T	1B	369	+	NA	NA	NA	NA	NA	NA	GG	GG	GG	GG	GG	GG	GG	GG	NN	NN	GG	GG	GG	GG	GG	GG	GG	NN	GG	GG	GG	GG	GG	GG	GG	GG	GG	NN	GG	GG	GG	GG	GG	GG	GG	GG	GG	GG
	1092272	G/A	1B	370	+	NA	NA	NA	NA	NA	NA	GG	GG	GG	GG	GG	GG	GG	GG	GG	GG	GG	GG	GG	GG	GG	GG	NN	GG	AA	GG	GG	GG	GG	GG	GG	GG	GG	GG	GG	GG	GG	GG	GG	GG	AA	GG	GG	GG
	1109343	A/T	1B	371	+	NA	NA	NA	NA	NA	NA	AA	AA	AA	AA	AA	AA	AA	AA	NN	NN	AA	AA	AA	AA	AA	AA	AA	NN	AA	AA	AA	AA	AA	AA	AA	AA	AA	AA	AA	AA	AA	AA	AA	AA	NN	AA	AA	AA
	1204368	T/C	1B	372	+	NA	NA	NA	NA	NA	NA	NN	CC	NN	CC	CC	CC	NN	NN	NN	CC	CC	NN	NN	CC	TT	TT	CC	NN	CC	NN	NN	NN	NN	NN	NN	NN	NN	NN	TT	TT	NN	CC	TT	CC	CC	CC	TT	TT
	1102235	A/C	1B	373	+	NA	NA	NA	NA	NA	NA	CC	CC	CC	CC	CC	CC	CC	AA	AA	CC	AA	CC	AA	CC	AA	AA	CC	AA	CC	CC	CC	AA	CC	CC	AA	NN	AA	CC	AA	AA	CC	CC	AA	CC	CC	CC	AA	AA
	1102277	G/A	1B	374	+	NA	NA	NA	NA	NA	NA	NN	AA	AA	NN	AA	AA	NN	GG	GG	AA	NN	AA	GG	NN	GG	GG	AA	GG	AA	AA	AA	GG	AA	AA	GG	GG	GG	AA	GG	GG	NN	AA	GG	NN	AA	AA	GG	GG
	2289089	G/T	1B	375	+	NA	NA	NA	NA	NA	NA	NN	TT	TT	NN	TT	TT	NN	GG	GG	TT	NN	TT	NN	NN	GG	GG	TT	GG	TT	TT	TT	GG	TT	TT	GG	GG	GG	TT	GG	GG	NN	TT	GG	NN	TT	TT	GG	GG
	1085895	G/T	1B	376	+	NA	NA	NA	NA	NA	NA	GG	GG	NN	GG	GG	GG	GG	GG	GG	TT	GG	TT	GG	GG	GG	GG	NN	GG	GG	GG	TT	GG	GG	GG	GG	NN	GG	GG	GG	GG	GG	TT	GG	GG	TT	GG	GG	GG
	1113340	A/G	1B	377	+	NA	NA	NA	NA	NA	NA	NN	GG	GG	GG	GG	GG	NN	NN	NN	GG	GG	GG	NN	GG	AA	AA	GG	NN	GG	GG	GG	NN	GG	GG	NN	NN	NN	GG	AA	AA	NN	GG	AA	GG	GG	GG	AA	AA
	2275932	A/T	1B	378	+	NA	NA	NA	NA	NA	NA	AA	TT	TT	AA	TT	TT	AA	TT	TT	TT	AA	TT	NN	AA	TT	AA	TT	TT	TT	TT	TT	AA	TT	TT	TT	AA	AA	TT	TT	NN	AA	TT	TT	AA	TT	TT	AA	AA
	1131906	G/T	1B	379	+	NA	NA	NA	NA	NA	NA	TT	TT	GG	TT	TT	TT	TT	NN	GG	GG	NN	TT	TT	TT	TT	TT	NN	NN	TT	TT	GG	TT	TT	TT	GG	TT	TT	TT	GG	TT	TT	GG	NN	TT	TT	TT	TT	TT
	994956	G/A	1B	380	+	NA	NA	NA	NA	NA	NA	AA	GG	GG	AA	GG	GG	AA	GG	AA	GG	GG	GG	NN	AA	AA	AA	GG	AA	GG	GG	GG	AA	GG	GG	AA	AA	AA	GG	AA	NN	NN	GG	AA	AA	GG	GG	AA	AA
	1090606	G/A	1B	381	+	NA	NA	NA	NA	NA	NA	GG	GG	GG	GG	GG	GG	GG	GG	NN	GG	GG	NN	GG	GG	GG	GG	GG	NN	GG	GG	GG	GG	GG	GG	NN	GG	GG	GG	GG	GG	GG	GG	AA	GG	GG	GG	GG	GG
	3030959	G/A	1B	382	+	NA	NA	NA	NA	NA	NA	NN	GG	AA	NN	GG	GG	AA	GG	AA	AA	NN	GG	AA	AA	AA	AA	AA	AA	GG	GG	AA	AA	GG	GG	AA	AA	AA	GG	AA	NN	AA	AA	AA	AA	GG	GG	AA	AA
	1022619	T/A	1B	383	+	NA	NA	NA	NA	NA	NA	TT	TT	NN	TT	TT	TT	TT	CC	NN	CC	NN	NN	NN	NN	CC	CC	NN	CC	NN	NN	NN	CC	NN	TT	NN	TT	NN	TT	NN	CC	NN	NN	NN	NN	TT	NN	NN	NN
	996082	C/G	1B	384	+	NA	NA	NA	NA	NA	NA	GG	GG	CC	GG	GG	GG	GG	CC	CC	CC	CC	GG	GG	GG	CC	CC	CC	CC	GG	GG	CC	CC	GG	NN	CC	NN	CC	GG	CC	CC	GG	CC	CC	GG	CC	GG	CC	NN
	2264915	T/C	1B	385	+	NA	NA	NA	NA	NA	NA	NN	CC	TT	CC	CC	NN	TT	TT	TT	TT	CC	CC	CC	CC	TT	TT	TT	TT	CC	NN	TT	TT	CC	CC	NN	NN	TT	CC	CC	TT	CC	TT	TT	CC	TT	CC	TT	TT
	1161065	A/C	1B	386	+	NA	NA	NA	NA	NA	NA	NN	AA	AA	CC	AA	AA	CC	AA	CC	AA	AA	AA	CC	CC	CC	CC	AA	CC	AA	AA	AA	CC	AA	AA	CC	CC	CC	AA	CC	NN	CC	AA	CC	NN	AA	AA	CC	CC
	3020463	A/G	1D	1	+	NA	NA	NA	NA	NA	NA	AA	AA	NN	AA	AA	AA	AA	AA	NN	AA	AA	AA	AA	AA	AA	AA	AA	AA	AA	AA	GG	GG	AA	AA	AA	AA	NN	AA	AA	AA	AA	AA	AA	AA	AA	NN	AA	AA
	3936014	T/G	1D	2	+	NA	NA	NA	NA	NA	NA	GG	GG	GG	GG	GG	GG	GG	GG	GG	GG	NN	GG	NN	GG	GG	GG	NN	GG	NN	GG	GG	GG	GG	GG	GG	GG	GG	GG	GG	GG	GG	GG	GG	GG	GG	GG	GG	GG
	4910268	T/C	1D	3	+	NA	NA	NA	NA	NA	NA	TT	TT	CC	TT	TT	TT	TT	NN	CC	TT	NN	TT	NN	TT	TT	TT	NN	TT	TT	TT	TT	TT	TT	TT	TT	TT	NN	TT	TT	TT	TT	TT	TT	TT	TT	TT	TT	TT
	1204376	C/G	1D	4	+	NA	NA	NA	NA	NA	NA	GG	GG	NN	GG	GG	NN	GG	GG	NN	NN	NN	GG	GG	GG	GG	GG	NN	NN	NN	GG	GG	GG	GG	GG	GG	GG	NN	GG	GG	NN	GG	GG	NN	GG	GG	GG	GG	GG
	1233512	C/T	1D	5	+	NA	NA	NA	NA	NA	NA	GG	GG	GG	GG	GG	GG	GG	GG	CC	GG	CC	GG	GG	GG	GG	GG	GG	GG	GG	GG	GG	GG	GG	GG	GG	GG	CC	GG	GG	GG	GG	GG	GG	GG	CC	CC	GG	GG
	1237068	C/A	1D	6	+	NA	NA	NA	NA	NA	NA	CC	AA	AA	AA	AA	AA	AA	AA	NN	AA	AA	AA	AA	AA	AA	AA	AA	AA	AA	AA	AA	AA	AA	AA	AA	AA	AA	AA	AA	AA	AA	CC	AA	AA	AA	AA	AA	CC
	1192676	C/T	1D	7	+	NA	NA	NA	NA	NA	NA	CC	CC	CC	CC	CC	CC	CC	CC	TT	CC	CC	NN	CC	CC	CC	NN	CC	CC	CC	CC	CC	NN	CC	CC	CC	CC	NN	CC	CC	CC	CC	NN	CC	CC	CC	TT	NN	CC
	2249179	T/G	1D	8	+	NA	NA	NA	NA	NA	NA	GG	GG	TT	GG	GG	GG	GG	NN	NN	GG	GG	GG	NN	GG	GG	GG	NN	GG	GG	GG	GG	GG	NN	GG	GG	GG	TT	GG	GG	GG	GG	GG	TT	GG	TT	TT	GG	GG
	1099289	C/T	1D	9	+	NA	NA	NA	NA	NA	NA	TT	CC	CC	CC	CC	CC	CC	CC	NN	CC	CC	CC	NN	CC	CC	TT	CC	CC	CC	CC	CC	CC	CC	CC	CC	CC	CC	CC	CC	CC	CC	CC	NN	CC	CC	CC	CC	CC
	1113227	G/A	1D	10	+	NA	NA	NA	NA	NA	NA	GG	NN	AA	AA	AA	GG	AA	AA	AA	GG	AA	AA	NN	AA	AA	AA	NN	GG	GG	AA	AA	AA	AA	AA	AA	NN	NN	AA	AA	AA	AA	GG	GG	AA	GG	NN	AA	NN
	1228408	G/A	1D	11	+	NA	NA	NA	NA	NA	NA	GG	GG	GG	GG	GG	GG	GG	GG	NN	GG	GG	GG	NN	GG	GG	GG	GG	GG	GG	GG	GG	GG	GG	GG	GG	GG	GG	GG	GG	GG	GG	GG	GG	GG	GG	GG	GG	GG
	1019993	A/G	1D	12	+	NA	NA	NA	NA	NA	NA	AA	NN	GG	GG	GG	AA	GG	GG	GG	AA	GG	GG	GG	GG	GG	GG	AA	AA	AA	GG	GG	GG	GG	GG	GG	GG	GG	GG	GG	GG	GG	AA	AA	GG	AA	GG	GG	GG
	3028391	A/G	1D	13	+	NA	NA	NA	NA	NA	NA	GG	GG	NN	AA	AA	AA	AA	AA	GG	AA	NN	GG	AA	AA	AA	GG	AA	AA	AA	AA	GG	GG	AA	AA	AA	AA	GG	GG	AA	AA	AA	GG	GG	AA	GG	AA	AA	AA
	1127406	T/C	1D	14	+	NA	NA	NA	NA	NA	NA	NN	GG	GG	GG	GG	GG	GG	GG	NN	GG	GG	GG	NN	GG	GG	GG	NN	NN	GG	GG	GG	GG	AA	GG	GG	GG	NN	NN	AA	GG	GG	GG	NN	GG	GG	GG	GG	GG
	985475	C/A	1D	15	+	NA	NA	NA	NA	NA	NA	NN	AA	CC	AA	AA	AA	AA	NN	CC	AA	CC	AA	NN	AA	AA	NN	NN	NN	AA	AA	CC	AA	CC	AA	AA	NN	CC	CC	CC	AA	AA	AA	NN	AA	AA	AA	AA	AA
	1040477	A/G	1D	16	+	NA	NA	NA	NA	NA	NA	AA	AA	GG	AA	AA	AA	AA	AA	AA	AA	AA	AA	NN	AA	AA	AA	AA	AA	AA	NN	NN	AA	GG	AA	AA	AA	AA	NN	GG	AA	AA	AA	AA	AA	AA	AA	AA	AA
	1054094	T/A	1D	17	+	NA	NA	NA	NA	NA	NA	TT	TT	TT	TT	TT	TT	TT	NN	TT	TT	TT	TT	TT	TT	TT	TT	TT	TT	TT	TT	TT	TT	AA	TT	TT	TT	TT	AA	AA	TT	TT	TT	TT	TT	TT	TT	TT	TT
	1076039	C/T	1D	18	+	NA	NA	NA	NA	NA	NA	NN	CC	CC	CC	CC	CC	CC	CC	CC	CC	CC	NN	NN	CC	CC	CC	CC	CC	CC	CC	CC	CC	NN	CC	CC	CC	CC	NN	NN	CC	CC	CC	CC	CC	CC	CC	CC	CC
	1079953	C/T	1D	19	+	NA	NA	NA	NA	NA	NA	CC	CC	NN	CC	CC	CC	CC	CC	NN	CC	CC	CC	CC	CC	CC	CC	CC	NN	CC	CC	NN	CC	TT	CC	CC	CC	NN	NN	NN	CC	CC	CC	CC	CC	CC	CC	CC	CC
	1257096	C/T	1D	20	+	NA	NA	NA	NA	NA	NA	TT	TT	CC	TT	TT	TT	TT	TT	NN	TT	TT	TT	TT	TT	TT	TT	TT	CC	TT	TT	TT	TT	TT	TT	TT	TT	TT	CC	TT	TT	TT	TT	TT	TT	TT	TT	TT	TT
	2243950	T/C	1D	21	+	NA	NA	NA	NA	NA	NA	NN	TT	TT	TT	TT	TT	TT	TT	TT	TT	TT	TT	TT	TT	TT	TT	TT	TT	TT	TT	TT	TT	CC	TT	TT	TT	TT	CC	CC	TT	TT	TT	TT	TT	TT	TT	TT	TT
	3020880	T/G	1D	22	+	NA	NA	NA	NA	NA	NA	TT	TT	TT	TT	TT	TT	TT	TT	TT	TT	TT	TT	NN	TT	TT	TT	TT	AA	TT	TT	NN	TT	TT	TT	TT	TT	TT	TT	TT	TT	TT	TT	TT	TT	TT	TT	TT	TT
	3021667	C/G	1D	23	+	NA	NA	NA	NA	NA	NA	CC	GG	CC	CC	CC	NN	CC	CC	GG	GG	GG	GG	CC	CC	CC	GG	GG	GG	CC	CC	GG	GG	GG	CC	CC	CC	NN	GG	NN	CC	CC	CC	GG	CC	NN	CC	CC	CC
	4909985	G/C	1D	24	+	NA	NA	NA	NA	NA	NA	NN	CC	GG	CC	CC	NN	CC	CC	GG	CC	CC	CC	NN	CC	CC	CC	CC	GG	CC	CC	CC	NN	NN	CC	CC	NN	GG	NN	GG	CC	CC	CC	NN	CC	CC	CC	CC	CC
	981077	G/C	1D	25	+	NA	NA	NA	NA	NA	NA	CC	CC	GG	GG	GG	GG	GG	NN	NN	GG	CC	CC	NN	GG	NN	CC	GG	NN	GG	GG	CC	CC	GG	NN	GG	GG	GG	GG	GG	GG	GG	NN	CC	GG	CC	GG	GG	GG
	1038656	C/A	1D	26	+	NA	NA	NA	NA	NA	NA	CC	CC	NN	NN	CC	NN	CC	NN	AA	NN	AA	CC	AA	CC	CC	CC	CC	AA	NN	CC	AA	CC	AA	CC	CC	CC	AA	AA	AA	NN	CC	NN	CC	CC	AA	CC	CC	CC
	1218516	T/G	1D	27	+	NA	NA	NA	NA	NA	NA	CC	CC	CC	CC	CC	CC	CC	CC	CC	CC	CC	CC	CC	CC	CC	CC	CC	CC	CC	CC	CC	CC	CC	CC	CC	CC	CC	NN	CC	CC	CC	CC	NN	CC	CC	CC	CC	CC
	3025510	A/C	1D	28	+	NA	NA	NA	NA	NA	NA	CC	CC	CC	CC	CC	CC	CC	CC	AA	CC	AA	CC	NN	CC	CC	CC	CC	AA	CC	CC	CC	CC	CC	CC	CC	CC	AA	AA	CC	AA	CC	CC	CC	CC	CC	CC	CC	CC
	991664	A/G	1D	29	+	NA	NA	NA	NA	NA	NA	AA	AA	GG	AA	AA	AA	AA	AA	NN	AA	AA	GG	AA	AA	AA	GG	AA	NN	AA	AA	AA	AA	GG	AA	AA	AA	GG	AA	NN	GG	AA	AA	AA	AA	AA	AA	AA	AA
	1100089	G/A	1D	30	+	NA	NA	NA	NA	NA	NA	NN	TT	NN	TT	NN	TT	TT	NN	GG	NN	NN	TT	NN	TT	TT	TT	TT	GG	NN	TT	NN	TT	GG	TT	TT	TT	TT	TT	TT	TT	TT	TT	NN	TT	TT	TT	TT	TT
	1057133	C/G	1D	31	+	NA	NA	NA	NA	NA	NA	CC	CC	CC	CC	CC	CC	CC	CC	NN	CC	GG	CC	GG	CC	CC	CC	CC	GG	CC	CC	CC	CC	GG	CC	CC	CC	GG	CC	GG	GG	CC	CC	CC	CC	CC	CC	CC	CC
	1032888	G/C	1D	32	+	NA	NA	NA	NA	NA	NA	CC	CC	CC	CC	CC	CC	CC	CC	NN	CC	CC	CC	NN	CC	CC	CC	CC	NN	CC	CC	NN	CC	NN	CC	CC	CC	NN	NN	NN	NN	CC	CC	CC	CC	NN	CC	CC	CC
	1004137	C/A	1D	33	+	NA	NA	NA	NA	NA	NA	CC	CC	CC	CC	CC	CC	CC	CC	NN	CC	AA	CC	NN	CC	CC	CC	NN	NN	CC	CC	NN	CC	CC	CC	CC	CC	CC	CC	CC	CC	CC	CC	CC	CC	CC	CC	CC	CC
	2246923	C/G	1D	34	+	NA	NA	NA	NA	NA	NA	CC	CC	CC	CC	CC	CC	CC	CC	NN	CC	CC	CC	NN	CC	CC	CC	CC	NN	CC	CC	NN	CC	CC	CC	CC	CC	CC	CC	CC	CC	CC	CC	CC	CC	CC	CC	NN	CC
	984387	G/A	1D	35	+	NA	NA	NA	NA	NA	NA	GG	GG	GG	GG	GG	GG	GG	NN	NN	GG	GG	GG	GG	GG	GG	NN	GG	NN	GG	GG	NN	GG	GG	GG	GG	GG	GG	GG	GG	GG	GG	GG	GG	GG	GG	GG	GG	GG
	1065155	A/G	1D	36	+	NA	NA	NA	NA	NA	NA	AA	AA	GG	NN	AA	NN	AA	NN	GG	NN	GG	AA	GG	AA	AA	AA	AA	GG	NN	AA	GG	AA	GG	AA	AA	AA	GG	GG	GG	GG	AA	NN	AA	AA	GG	AA	AA	AA
	1090250	C/T	1D	37	+	NA	NA	NA	NA	NA	NA	GG	GG	GG	GG	GG	GG	GG	GG	GG	NN	GG	GG	NN	GG	NN	GG	NN	GG	GG	GG	GG	GG	NN	GG	GG	GG	GG	GG	GG	GG	GG	GG	GG	GG	GG	GG	GG	GG
	992285	A/T	1D	38	+	NA	NA	NA	NA	NA	NA	TT	TT	TT	TT	TT	TT	TT	TT	CC	TT	CC	TT	CC	TT	NN	TT	TT	NN	TT	TT	TT	TT	CC	TT	TT	TT	CC	CC	CC	CC	TT	TT	TT	TT	CC	TT	TT	TT
	1103143	G/A	1D	39	+	NA	NA	NA	NA	NA	NA	GG	GG	GG	GG	GG	GG	GG	GG	NN	GG	GG	GG	NN	GG	GG	GG	GG	GG	GG	GG	NN	GG	GG	GG	GG	GG	GG	NN	GG	GG	GG	GG	GG	GG	GG	GG	GG	GG
	1105870	G/C	1D	40	+	NA	NA	NA	NA	NA	NA	GG	GG	GG	GG	GG	GG	GG	GG	NN	GG	GG	GG	NN	GG	GG	GG	GG	NN	GG	GG	NN	GG	GG	GG	GG	GG	NN	NN	GG	GG	GG	GG	GG	GG	GG	GG	GG	GG
	1059232	A/G	1D	41	+	NA	NA	NA	NA	NA	NA	CC	CC	CC	CC	CC	CC	CC	CC	NN	CC	CC	CC	CC	CC	CC	CC	NN	AA	CC	CC	NN	CC	CC	CC	CC	CC	CC	CC	CC	CC	CC	CC	CC	CC	CC	CC	CC	CC
	2243260	A/G	1D	42	+	NA	NA	NA	NA	NA	NA	NN	GG	AA	AA	AA	AA	AA	AA	AA	AA	GG	GG	AA	AA	AA	GG	NN	AA	AA	AA	AA	GG	AA	AA	AA	AA	AA	AA	AA	AA	AA	AA	GG	AA	GG	AA	AA	AA
	1043105	T/A	1D	43	+	NA	NA	NA	NA	NA	NA	AA	AA	AA	AA	AA	AA	AA	AA	AA	AA	AA	AA	NN	AA	AA	AA	NN	NN	AA	AA	TT	TT	NN	AA	AA	NN	AA	AA	AA	TT	AA	AA	AA	AA	TT	TT	AA	AA
	1005316	A/G	1D	44	+	NA	NA	NA	NA	NA	NA	GG	GG	GG	GG	GG	GG	GG	GG	AA	GG	GG	GG	GG	GG	GG	GG	GG	NN	GG	GG	AA	NN	GG	NN	GG	GG	GG	GG	GG	GG	GG	GG	GG	GG	AA	AA	GG	NN
	2242572	G/C	1D	45	+	NA	NA	NA	NA	NA	NA	NN	TT	TT	TT	TT	TT	TT	NN	TT	TT	TT	NN	NN	NN	TT	NN	TT	TT	TT	TT	TT	GG	TT	TT	TT	TT	TT	NN	TT	GG	TT	TT	TT	TT	GG	TT	TT	NN
	2250871	G/C	1D	46	+	NA	NA	NA	NA	NA	NA	GG	GG	GG	GG	GG	GG	GG	GG	NN	GG	GG	GG	NN	GG	GG	GG	GG	NN	GG	GG	NN	CC	GG	GG	GG	GG	GG	GG	GG	GG	GG	GG	GG	GG	CC	GG	GG	GG
	1092511	G/A	1D	47	+	NA	NA	NA	NA	NA	NA	GG	GG	GG	GG	GG	GG	GG	GG	NN	GG	GG	GG	NN	GG	GG	GG	GG	NN	GG	GG	GG	AA	GG	GG	GG	GG	GG	GG	GG	GG	GG	GG	GG	GG	AA	GG	GG	GG
	1032466	T/A	1D	48	+	NA	NA	NA	NA	NA	NA	AA	AA	AA	AA	AA	AA	AA	NN	NN	AA	AA	AA	NN	AA	AA	AA	AA	AA	AA	AA	AA	TT	AA	AA	AA	AA	AA	AA	AA	AA	AA	AA	AA	AA	TT	AA	AA	AA
	1057945	C/G	1D	49	+	NA	NA	NA	NA	NA	NA	GG	GG	GG	GG	GG	GG	GG	GG	CC	GG	GG	GG	GG	GG	GG	GG	GG	GG	GG	GG	GG	CC	GG	GG	GG	GG	GG	GG	GG	GG	GG	GG	GG	GG	CC	GG	GG	GG
	1089532	G/A	1D	50	+	NA	NA	NA	NA	NA	NA	GG	GG	GG	GG	GG	GG	GG	GG	GG	GG	GG	GG	GG	GG	GG	GG	GG	GG	GG	GG	GG	AA	GG	GG	GG	GG	GG	GG	GG	GG	GG	GG	GG	GG	AA	GG	GG	GG
	1104151	G/A	1D	51	+	NA	NA	NA	NA	NA	NA	GG	GG	GG	GG	GG	GG	GG	GG	GG	GG	GG	GG	GG	GG	GG	GG	GG	GG	GG	GG	NN	NN	GG	GG	GG	GG	GG	GG	GG	GG	GG	GG	GG	GG	NN	GG	GG	GG
	1109388	G/C	1D	52	+	NA	NA	NA	NA	NA	NA	GG	GG	GG	GG	GG	GG	GG	GG	CC	GG	GG	GG	NN	GG	GG	GG	GG	GG	GG	GG	NN	NN	GG	GG	NN	GG	GG	GG	GG	GG	GG	GG	NN	GG	NN	GG	GG	GG
	1110095	C/A	1D	53	+	NA	NA	NA	NA	NA	NA	AA	AA	AA	AA	AA	NN	AA	AA	AA	AA	AA	AA	AA	AA	AA	NN	NN	AA	AA	AA	AA	CC	AA	AA	AA	AA	AA	AA	AA	AA	AA	AA	AA	AA	CC	AA	AA	AA
	1219173	A/G	1D	54	+	NA	NA	NA	NA	NA	NA	GG	GG	GG	GG	GG	GG	GG	GG	GG	GG	GG	GG	GG	GG	GG	GG	GG	GG	GG	GG	GG	NN	NN	GG	GG	GG	GG	GG	GG	GG	GG	GG	GG	GG	NN	GG	GG	GG
	1258947	C/T	1D	55	+	NA	NA	NA	NA	NA	NA	NN	TT	TT	TT	TT	TT	TT	TT	NN	TT	TT	TT	TT	TT	TT	TT	NN	TT	TT	TT	TT	CC	TT	TT	TT	TT	TT	TT	TT	TT	TT	TT	TT	TT	CC	TT	TT	TT
	4910343	A/G	1D	56	+	NA	NA	NA	NA	NA	NA	GG	GG	GG	GG	GG	GG	GG	GG	GG	GG	GG	GG	GG	GG	NN	GG	NN	GG	GG	GG	GG	AA	GG	GG	GG	GG	GG	GG	GG	GG	GG	GG	GG	GG	AA	GG	GG	GG
	1105581	T/G	1D	57	+	NA	NA	NA	NA	NA	NA	TT	TT	TT	TT	NN	TT	TT	NN	NN	TT	TT	TT	NN	TT	TT	TT	TT	NN	TT	TT	TT	NN	TT	TT	TT	TT	TT	TT	TT	TT	TT	NN	TT	TT	NN	TT	TT	TT
	1088373	G/C	1D	58	+	NA	NA	NA	NA	NA	NA	GG	GG	GG	GG	GG	GG	GG	GG	NN	GG	GG	GG	NN	GG	GG	GG	NN	GG	GG	GG	NN	GG	GG	GG	GG	GG	GG	GG	GG	GG	GG	GG	GG	GG	GG	CC	GG	GG
	1037975	T/G	1D	59	+	NA	NA	NA	NA	NA	NA	TT	TT	TT	TT	TT	NN	TT	TT	NN	TT	TT	TT	NN	TT	TT	TT	NN	GG	TT	NN	GG	GG	NN	TT	TT	TT	TT	TT	TT	TT	TT	TT	TT	TT	GG	NN	TT	TT
	2257768	C/A	1D	60	+	NA	NA	NA	NA	NA	NA	CC	CC	CC	CC	CC	CC	CC	CC	NN	CC	CC	CC	NN	CC	CC	CC	CC	CC	CC	CC	CC	TT	TT	CC	CC	CC	CC	NN	CC	CC	CC	CC	CC	CC	TT	CC	CC	CC
	3064683	A/G	1D	61	+	NA	NA	NA	NA	NA	NA	GG	GG	GG	GG	GG	GG	GG	GG	AA	GG	GG	GG	GG	GG	GG	GG	NN	GG	GG	GG	AA	AA	GG	GG	GG	GG	GG	GG	GG	GG	GG	GG	GG	GG	AA	GG	GG	GG
	3222341	A/G	1D	62	+	NA	NA	NA	NA	NA	NA	AA	AA	AA	AA	AA	AA	AA	NN	GG	AA	AA	AA	NN	AA	AA	AA	AA	AA	AA	AA	GG	NN	AA	AA	AA	AA	AA	NN	AA	AA	AA	AA	NN	AA	NN	GG	AA	AA
	3935149	T/C	1D	63	+	NA	NA	NA	NA	NA	NA	TT	NN	TT	TT	TT	TT	TT	TT	TT	TT	TT	TT	TT	TT	TT	TT	TT	TT	TT	TT	CC	TT	TT	TT	TT	TT	TT	NN	TT	TT	TT	TT	TT	TT	TT	NN	TT	TT
	1115683	T/C	1D	64	+	NA	NA	NA	NA	NA	NA	NN	TT	TT	TT	TT	TT	TT	NN	NN	TT	NN	TT	TT	TT	TT	TT	NN	TT	TT	TT	CC	TT	TT	TT	TT	TT	TT	TT	TT	TT	TT	TT	TT	TT	TT	TT	TT	TT
	1094033	A/T	1D	65	+	NA	NA	NA	NA	NA	NA	AA	NN	AA	AA	NN	AA	AA	NN	AA	AA	AA	AA	NN	AA	AA	NN	NN	AA	AA	AA	TT	AA	AA	AA	AA	NN	AA	AA	NN	AA	AA	AA	NN	AA	AA	AA	AA	AA
	1104418	G/A	1D	66	+	NA	NA	NA	NA	NA	NA	GG	GG	GG	GG	GG	GG	GG	NN	GG	GG	GG	GG	GG	GG	GG	GG	GG	GG	GG	GG	AA	GG	GG	GG	GG	GG	GG	GG	GG	GG	GG	GG	GG	GG	GG	GG	GG	GG
	1150770	A/C	1D	67	+	NA	NA	NA	NA	NA	NA	AA	NN	AA	AA	AA	AA	AA	NN	NN	AA	AA	NN	NN	AA	NN	AA	NN	AA	AA	NN	CC	AA	AA	AA	AA	AA	AA	AA	AA	AA	AA	AA	AA	AA	AA	CC	AA	AA
	1205744	G/A	1D	68	+	NA	NA	NA	NA	NA	NA	GG	GG	GG	GG	GG	GG	GG	GG	NN	GG	GG	GG	NN	GG	GG	GG	GG	GG	GG	GG	NN	GG	GG	GG	GG	GG	GG	GG	NN	GG	GG	GG	GG	GG	GG	GG	GG	GG
	1214020	A/C	1D	69	+	NA	NA	NA	NA	NA	NA	CC	CC	CC	CC	CC	CC	CC	AA	NN	CC	CC	CC	CC	CC	CC	CC	CC	CC	CC	CC	AA	CC	CC	CC	CC	CC	CC	CC	CC	CC	CC	CC	CC	CC	CC	NN	CC	CC
	1030569	G/A	1D	70	+	NA	NA	NA	NA	NA	NA	GG	GG	GG	GG	GG	GG	GG	NN	GG	GG	GG	GG	GG	GG	GG	GG	GG	GG	GG	GG	AA	GG	GG	GG	GG	GG	GG	GG	GG	GG	GG	GG	GG	GG	GG	GG	GG	GG
	1064261	T/C	1D	71	+	NA	NA	NA	NA	NA	NA	TT	TT	TT	TT	TT	TT	TT	CC	TT	TT	TT	TT	TT	TT	TT	TT	TT	TT	TT	TT	NN	TT	TT	TT	TT	TT	TT	TT	TT	NN	TT	NN	TT	TT	TT	TT	TT	TT
	2241811	A/C	1D	72	+	NA	NA	NA	NA	NA	NA	GG	GG	GG	GG	GG	GG	GG	NN	GG	GG	GG	GG	GG	GG	GG	GG	GG	GG	GG	GG	AA	GG	GG	GG	GG	NN	GG	GG	GG	GG	GG	GG	GG	GG	GG	GG	GG	GG
	3960347	T/C	1D	73	+	NA	NA	NA	NA	NA	NA	TT	TT	TT	TT	NN	TT	TT	NN	TT	TT	TT	TT	NN	TT	NN	TT	TT	TT	TT	TT	CC	TT	TT	TT	TT	TT	TT	TT	TT	TT	TT	TT	NN	TT	TT	TT	TT	TT
	978119	A/G	1D	74	+	NA	NA	NA	NA	NA	NA	AA	AA	AA	AA	AA	AA	AA	GG	AA	AA	AA	AA	NN	AA	AA	AA	NN	AA	AA	AA	NN	AA	NN	AA	AA	AA	AA	NN	AA	AA	AA	AA	NN	AA	AA	NN	AA	AA
	1092080	C/T	1D	75	+	NA	NA	NA	NA	NA	NA	CC	CC	CC	CC	CC	CC	CC	NN	CC	CC	CC	CC	NN	CC	CC	CC	NN	CC	CC	CC	TT	CC	CC	CC	CC	CC	CC	NN	CC	CC	CC	CC	CC	CC	CC	CC	CC	CC
	2243840	G/C	1D	76	+	NA	NA	NA	NA	NA	NA	CC	CC	CC	CC	CC	CC	CC	GG	CC	CC	CC	CC	CC	CC	CC	CC	CC	CC	CC	CC	NN	CC	CC	CC	CC	CC	CC	CC	CC	CC	CC	CC	CC	NN	CC	CC	CC	CC
	3946089	T/C	1D	77	+	NA	NA	NA	NA	NA	NA	TT	TT	TT	TT	TT	TT	TT	CC	TT	TT	TT	TT	TT	TT	TT	TT	NN	TT	TT	TT	CC	TT	CC	TT	TT	TT	TT	TT	TT	TT	TT	TT	TT	TT	TT	TT	TT	TT
	1056259	A/G	1D	78	+	NA	NA	NA	NA	NA	NA	NN	AA	AA	AA	AA	AA	AA	NN	AA	AA	AA	AA	NN	AA	NN	AA	AA	AA	AA	AA	GG	AA	NN	AA	AA	AA	AA	AA	AA	AA	AA	NN	AA	AA	AA	AA	AA	AA
	1090461	G/A	1D	79	+	NA	NA	NA	NA	NA	NA	GG	GG	GG	GG	GG	GG	GG	AA	GG	GG	GG	GG	NN	GG	GG	GG	GG	GG	GG	GG	AA	GG	GG	GG	GG	GG	GG	GG	GG	GG	GG	GG	GG	GG	GG	GG	GG	GG
	1105608	G/A	1D	80	+	NA	NA	NA	NA	NA	NA	GG	GG	GG	GG	GG	GG	GG	GG	GG	GG	GG	GG	NN	GG	GG	GG	NN	GG	GG	GG	AA	GG	GG	GG	GG	GG	GG	GG	GG	GG	GG	GG	GG	GG	GG	GG	GG	GG
	2242166	T/C	1D	81	+	NA	NA	NA	NA	NA	NA	CC	CC	CC	CC	CC	CC	CC	TT	CC	CC	CC	CC	NN	CC	CC	CC	CC	CC	CC	CC	TT	CC	CC	CC	CC	NN	CC	CC	CC	CC	CC	CC	CC	CC	CC	CC	CC	CC
	2247037	T/A	1D	82	+	NA	NA	NA	NA	NA	NA	AA	AA	AA	AA	NN	AA	NN	TT	AA	AA	AA	AA	NN	AA	AA	NN	AA	AA	AA	AA	TT	AA	AA	AA	NN	NN	AA	AA	AA	AA	AA	AA	NN	AA	AA	AA	AA	AA
	1864498	C/G	1D	83	+	NA	NA	NA	NA	NA	NA	CC	CC	CC	CC	CC	CC	CC	CC	NN	CC	CC	CC	CC	CC	CC	CC	CC	CC	CC	CC	CC	NN	CC	CC	CC	CC	CC	CC	CC	CC	CC	CC	CC	CC	TT	CC	CC	CC
	1092531	G/A	1D	84	+	NA	NA	NA	NA	NA	NA	GG	GG	GG	GG	GG	GG	GG	NN	GG	GG	GG	GG	AA	GG	GG	GG	GG	GG	GG	GG	AA	GG	GG	GG	GG	GG	GG	GG	GG	GG	GG	GG	NN	GG	GG	GG	GG	GG
	3948039	G/A	1D	85	+	NA	NA	NA	NA	NA	NA	GG	GG	GG	GG	GG	GG	GG	AA	GG	GG	GG	GG	NN	NN	GG	GG	GG	GG	GG	GG	AA	GG	GG	GG	GG	GG	GG	GG	GG	GG	GG	GG	GG	GG	GG	GG	GG	GG
	1071344	G/A	1D	86	+	NA	NA	NA	NA	NA	NA	GG	GG	GG	GG	GG	GG	GG	GG	NN	GG	GG	GG	AA	GG	NN	GG	GG	GG	NN	NN	NN	NN	GG	GG	GG	GG	GG	GG	GG	GG	GG	GG	NN	GG	GG	GG	GG	GG
	1103630	G/A	1D	87	+	NA	NA	NA	NA	NA	NA	GG	GG	GG	GG	GG	GG	GG	GG	GG	GG	GG	GG	GG	GG	GG	GG	GG	GG	GG	GG	AA	GG	GG	GG	GG	GG	GG	GG	GG	GG	GG	GG	GG	GG	GG	GG	GG	GG
	1119001	C/G	1D	88	+	NA	NA	NA	NA	NA	NA	NN	NN	CC	CC	CC	CC	CC	GG	CC	CC	CC	CC	NN	CC	CC	CC	CC	CC	NN	CC	GG	CC	CC	CC	CC	NN	CC	CC	CC	CC	CC	CC	CC	CC	CC	CC	NN	CC
	2243317	C/G	1D	89	+	NA	NA	NA	NA	NA	NA	GG	GG	GG	GG	GG	GG	GG	NN	GG	GG	GG	GG	GG	GG	GG	GG	GG	GG	GG	GG	NN	GG	GG	GG	GG	GG	GG	GG	GG	GG	GG	GG	GG	GG	GG	GG	GG	NN
	984620	C/G	1D	90	+	NA	NA	NA	NA	NA	NA	CC	CC	CC	CC	CC	CC	CC	CC	CC	CC	CC	CC	CC	CC	CC	CC	CC	CC	CC	CC	NN	NN	CC	CC	CC	CC	CC	CC	CC	CC	CC	CC	CC	CC	CC	CC	CC	NN
	1113786	C/T	1D	91	+	NA	NA	NA	NA	NA	NA	CC	CC	CC	CC	CC	CC	CC	TT	CC	CC	CC	CC	NN	CC	CC	CC	NN	CC	CC	CC	TT	CC	CC	CC	CC	NN	CC	CC	CC	CC	CC	CC	CC	CC	CC	TT	CC	CC
	1123576	A/G	1D	92	+	NA	NA	NA	NA	NA	NA	AA	AA	AA	AA	AA	AA	AA	GG	AA	AA	AA	AA	NN	AA	AA	AA	AA	AA	AA	AA	GG	AA	NN	AA	AA	AA	AA	AA	AA	AA	AA	AA	NN	AA	AA	GG	AA	NN
	1129686	T/C	1D	93	+	NA	NA	NA	NA	NA	NA	TT	TT	TT	TT	TT	TT	TT	CC	NN	TT	TT	TT	NN	TT	TT	TT	TT	TT	TT	TT	NN	TT	TT	TT	TT	TT	TT	TT	TT	TT	TT	TT	TT	TT	TT	CC	TT	TT
	1046092	A/C	1D	94	+	NA	NA	NA	NA	NA	NA	AA	AA	AA	AA	AA	AA	AA	NN	AA	AA	AA	AA	CC	AA	AA	AA	NN	AA	AA	AA	NN	AA	CC	AA	AA	AA	AA	AA	AA	AA	AA	AA	AA	AA	AA	CC	AA	AA
	1073588	T/G	1D	95	+	NA	NA	NA	NA	NA	NA	GG	GG	GG	GG	GG	GG	GG	NN	GG	GG	GG	GG	GG	GG	GG	GG	GG	GG	GG	GG	CC	GG	GG	GG	GG	GG	GG	GG	GG	GG	GG	GG	GG	GG	GG	GG	GG	GG
	1080095	C/A	1D	96	+	NA	NA	NA	NA	NA	NA	CC	CC	CC	CC	CC	CC	CC	CC	CC	CC	CC	CC	NN	CC	CC	CC	CC	CC	CC	CC	NN	CC	CC	CC	CC	CC	CC	CC	CC	CC	CC	CC	CC	CC	CC	AA	CC	CC
	1101874	G/C	1D	97	+	NA	NA	NA	NA	NA	NA	GG	GG	GG	GG	GG	GG	GG	NN	GG	GG	GG	GG	GG	GG	GG	GG	GG	GG	GG	GG	NN	GG	GG	GG	GG	GG	GG	GG	GG	GG	GG	GG	GG	GG	GG	GG	GG	GG
	1113969	C/T	1D	98	+	NA	NA	NA	NA	NA	NA	CC	CC	CC	CC	CC	CC	CC	NN	CC	NN	CC	CC	CC	CC	CC	CC	CC	NN	CC	CC	NN	CC	CC	CC	NN	CC	NN	CC	CC	CC	CC	CC	CC	CC	CC	CC	CC	NN
	2245138	A/G	1D	99	+	NA	NA	NA	NA	NA	NA	GG	GG	GG	GG	GG	GG	GG	AA	GG	GG	GG	GG	NN	GG	GG	GG	GG	GG	GG	GG	AA	GG	GG	GG	GG	GG	GG	GG	GG	GG	GG	GG	GG	GG	GG	NN	GG	GG
	2256956	G/C	1D	100	+	NA	NA	NA	NA	NA	NA	GG	GG	GG	GG	GG	GG	GG	GG	NN	GG	GG	GG	NN	GG	GG	GG	NN	GG	GG	GG	NN	NN	GG	GG	NN	GG	GG	GG	GG	GG	GG	GG	GG	GG	GG	GG	GG	GG
	2261504	G/C	1D	101	+	NA	NA	NA	NA	NA	NA	GG	GG	GG	GG	GG	NN	GG	GG	NN	NN	GG	GG	AA	GG	NN	GG	NN	NN	GG	GG	NN	GG	NN	GG	GG	GG	NN	GG	GG	GG	GG	GG	GG	GG	GG	NN	GG	GG
	2304133	G/A	1D	102	+	NA	NA	NA	NA	NA	NA	TT	TT	TT	TT	TT	TT	TT	CC	NN	TT	TT	TT	NN	TT	TT	TT	NN	TT	TT	TT	NN	TT	TT	TT	TT	TT	TT	TT	NN	TT	TT	TT	TT	NN	TT	TT	NN	TT
	3029275	C/G	1D	103	+	NA	NA	NA	NA	NA	NA	CC	CC	CC	CC	CC	CC	CC	GG	CC	CC	CC	CC	GG	CC	CC	CC	CC	CC	CC	CC	GG	CC	CC	CC	CC	CC	CC	CC	CC	CC	CC	CC	CC	CC	CC	GG	CC	CC
	4909478	G/A	1D	104	+	NA	NA	NA	NA	NA	NA	AA	AA	AA	AA	AA	AA	AA	GG	AA	AA	AA	AA	NN	AA	AA	AA	AA	AA	AA	AA	GG	NN	NN	AA	AA	AA	AA	AA	AA	AA	AA	AA	AA	AA	AA	AA	AA	AA
	3064835	G/T	1D	105	+	NA	NA	NA	NA	NA	NA	GG	GG	GG	GG	GG	GG	GG	NN	GG	GG	GG	GG	GG	TT	GG	GG	GG	GG	GG	GG	NN	GG	GG	GG	TT	GG	GG	GG	GG	TT	TT	GG	TT	GG	GG	GG	TT	NN
	1219266	C/T	1D	106	+	NA	NA	NA	NA	NA	NA	CC	CC	CC	CC	CC	CC	CC	NN	NN	CC	CC	CC	NN	CC	CC	CC	CC	CC	CC	CC	NN	CC	CC	CC	CC	CC	CC	CC	CC	CC	CC	CC	CC	CC	CC	TT	CC	CC
	1144606	G/A	1D	107	+	NA	NA	NA	NA	NA	NA	GG	GG	GG	GG	GG	GG	GG	NN	GG	GG	GG	AA	NN	GG	GG	GG	GG	GG	GG	GG	AA	GG	AA	GG	GG	GG	GG	NN	GG	GG	GG	GG	GG	GG	GG	GG	AA	GG
	1088157	T/G	1D	108	+	NA	NA	NA	NA	NA	NA	GG	GG	GG	GG	GG	GG	GG	GG	GG	GG	GG	GG	NN	GG	GG	GG	GG	GG	GG	GG	GG	GG	NN	GG	GG	GG	GG	NN	GG	GG	GG	GG	GG	GG	GG	NN	GG	GG
	1100415	T/C	1D	109	+	NA	NA	NA	NA	NA	NA	TT	TT	TT	TT	TT	TT	TT	NN	TT	TT	TT	TT	CC	TT	TT	NN	NN	TT	TT	TT	NN	TT	CC	TT	NN	TT	TT	TT	TT	TT	TT	TT	TT	TT	TT	CC	TT	TT
	2266235	A/C	1D	110	+	NA	NA	NA	NA	NA	NA	AA	AA	AA	AA	AA	AA	AA	NN	AA	AA	AA	AA	NN	AA	AA	AA	NN	AA	AA	AA	CC	AA	AA	AA	AA	AA	AA	AA	NN	AA	AA	AA	NN	AA	AA	AA	AA	AA
	1068907	A/G	1D	111	+	NA	NA	NA	NA	NA	NA	AA	AA	AA	AA	AA	AA	AA	NN	NN	AA	AA	AA	NN	NN	AA	AA	AA	AA	NN	AA	GG	AA	AA	AA	AA	AA	AA	AA	AA	AA	AA	AA	AA	AA	AA	AA	AA	AA
	1100394	A/T	1D	112	+	NA	NA	NA	NA	NA	NA	CC	CC	CC	CC	CC	CC	CC	NN	NN	CC	CC	CC	CC	CC	CC	CC	CC	CC	CC	CC	NN	CC	CC	CC	CC	CC	CC	CC	CC	CC	CC	CC	CC	CC	CC	CC	CC	CC
	1120399	C/A	1D	113	+	NA	NA	NA	NA	NA	NA	CC	CC	CC	CC	CC	CC	CC	AA	CC	CC	CC	CC	NN	CC	CC	CC	NN	CC	CC	NN	NN	CC	NN	CC	CC	CC	CC	CC	CC	CC	CC	CC	CC	CC	CC	NN	CC	CC
	1071041	T/A	1D	114	+	NA	NA	NA	NA	NA	NA	TT	TT	TT	TT	TT	TT	TT	TT	NN	TT	TT	TT	AA	TT	TT	TT	TT	TT	TT	TT	TT	TT	TT	TT	TT	TT	TT	TT	TT	TT	TT	TT	TT	TT	TT	AA	AA	TT
	1078337	A/G	1D	115	+	NA	NA	NA	NA	NA	NA	CC	CC	CC	CC	CC	CC	CC	TT	NN	CC	CC	TT	NN	CC	CC	CC	CC	CC	CC	NN	TT	CC	TT	CC	CC	CC	CC	NN	CC	CC	CC	CC	CC	CC	CC	TT	TT	CC
	1088836	T/G	1D	116	+	NA	NA	NA	NA	NA	NA	AA	AA	AA	AA	AA	AA	AA	TT	AA	AA	AA	AA	TT	AA	AA	NN	AA	AA	AA	AA	TT	AA	AA	AA	AA	AA	AA	AA	AA	AA	AA	AA	AA	AA	AA	TT	TT	AA
	1093047	T/C	1D	117	+	NA	NA	NA	NA	NA	NA	TT	TT	TT	TT	TT	TT	TT	NN	TT	TT	TT	TT	NN	TT	TT	TT	TT	TT	TT	TT	NN	TT	TT	TT	TT	TT	TT	NN	TT	TT	TT	TT	TT	TT	TT	NN	CC	TT
	1106987	C/T	1D	118	+	NA	NA	NA	NA	NA	NA	CC	CC	CC	CC	CC	CC	CC	TT	CC	CC	CC	CC	NN	CC	CC	CC	CC	CC	CC	CC	TT	NN	CC	CC	CC	CC	CC	CC	CC	CC	CC	CC	CC	CC	CC	TT	TT	CC
	1113954	G/C	1D	119	+	NA	NA	NA	NA	NA	NA	GG	GG	GG	GG	GG	GG	GG	NN	GG	GG	GG	GG	GG	GG	GG	GG	GG	GG	GG	GG	GG	GG	CC	GG	GG	GG	GG	CC	GG	GG	GG	GG	GG	GG	GG	GG	GG	GG
	1125873	C/A	1D	120	+	NA	NA	NA	NA	NA	NA	NN	TT	TT	TT	TT	TT	TT	AA	NN	TT	TT	TT	NN	TT	TT	TT	TT	TT	TT	TT	AA	TT	AA	TT	NN	TT	TT	AA	TT	TT	TT	TT	TT	TT	TT	AA	AA	TT
	1193748	G/A	1D	121	+	NA	NA	NA	NA	NA	NA	GG	GG	GG	GG	GG	GG	GG	NN	GG	GG	GG	GG	NN	GG	GG	GG	GG	GG	GG	GG	AA	GG	AA	GG	GG	GG	GG	GG	GG	GG	GG	GG	GG	GG	GG	AA	AA	GG
	2243892	A/G	1D	122	+	NA	NA	NA	NA	NA	NA	GG	GG	GG	GG	GG	GG	GG	NN	NN	GG	GG	GG	NN	GG	GG	GG	GG	GG	GG	GG	AA	GG	GG	GG	GG	GG	GG	GG	GG	GG	GG	GG	GG	GG	GG	AA	AA	GG
	981699	G/A	1D	123	+	NA	NA	NA	NA	NA	NA	GG	GG	GG	GG	GG	GG	GG	NN	GG	GG	GG	GG	NN	GG	GG	GG	GG	GG	NN	NN	NN	NN	GG	GG	GG	GG	GG	GG	GG	GG	GG	GG	NN	GG	GG	NN	NN	NN
	989827	T/C	1D	124	+	NA	NA	NA	NA	NA	NA	TT	TT	TT	TT	TT	TT	TT	NN	TT	TT	TT	TT	CC	TT	TT	TT	TT	TT	TT	TT	NN	TT	TT	TT	TT	TT	TT	TT	TT	TT	TT	TT	TT	TT	TT	NN	CC	TT
	1100560	A/G	1D	125	+	NA	NA	NA	NA	NA	NA	AA	AA	AA	AA	AA	AA	AA	GG	AA	AA	AA	GG	GG	AA	AA	NN	NN	AA	AA	AA	GG	AA	GG	AA	AA	AA	AA	NN	AA	AA	AA	AA	AA	AA	AA	NN	NN	AA
	2254344	G/A	1D	126	+	NA	NA	NA	NA	NA	NA	AA	AA	AA	AA	AA	AA	AA	GG	NN	AA	AA	AA	AA	AA	AA	AA	NN	AA	AA	AA	GG	AA	AA	AA	AA	AA	AA	AA	AA	AA	AA	AA	AA	AA	AA	AA	GG	AA
	1233612	A/G	1D	127	+	NA	NA	NA	NA	NA	NA	AA	AA	AA	NN	AA	AA	AA	NN	AA	AA	AA	AA	AA	AA	AA	AA	NN	AA	AA	AA	AA	AA	GG	AA	AA	AA	AA	AA	AA	AA	AA	AA	AA	AA	AA	AA	GG	AA
	3222300	C/A	1D	128	+	NA	NA	NA	NA	NA	NA	CC	CC	CC	CC	CC	CC	CC	CC	CC	CC	CC	CC	NN	CC	CC	CC	NN	CC	CC	CC	CC	CC	AA	CC	CC	CC	CC	CC	CC	CC	CC	CC	CC	CC	CC	CC	AA	CC
	1235467	A/T	1D	129	+	NA	NA	NA	NA	NA	NA	NN	TT	TT	NN	NN	NN	NN	NN	NN	NN	NN	GG	NN	NN	NN	TT	TT	NN	NN	NN	NN	NN	NN	NN	TT	NN	NN	TT	GG	NN	NN	NN	NN	NN	NN	NN	NN	TT
	1046829	A/G	1D	130	+	NA	NA	NA	NA	NA	NA	GG	GG	GG	GG	GG	GG	GG	AA	GG	GG	GG	GG	GG	GG	GG	GG	GG	GG	GG	GG	GG	GG	GG	GG	GG	GG	GG	GG	GG	GG	GG	GG	GG	GG	GG	GG	GG	GG
	1060154	A/T	1D	131	+	NA	NA	NA	NA	NA	NA	TT	TT	TT	TT	TT	TT	TT	AA	TT	TT	TT	AA	NN	TT	TT	TT	TT	TT	TT	TT	AA	TT	AA	TT	TT	TT	TT	TT	TT	TT	TT	TT	TT	TT	TT	TT	NN	TT
	1233262	C/A	1D	132	+	NA	NA	NA	NA	NA	NA	CC	CC	CC	CC	CC	CC	CC	CC	CC	CC	CC	TT	NN	CC	CC	CC	CC	CC	CC	CC	CC	CC	TT	CC	CC	CC	CC	CC	CC	CC	CC	CC	CC	CC	CC	CC	TT	CC
	2243386	T/G	1D	133	+	NA	NA	NA	NA	NA	NA	TT	TT	TT	TT	TT	TT	TT	TT	NN	TT	TT	TT	TT	TT	TT	TT	TT	TT	TT	TT	TT	TT	TT	TT	TT	TT	TT	TT	TT	TT	TT	NN	TT	TT	TT	TT	TT	TT
	978059	G/C	1D	134	+	NA	NA	NA	NA	NA	NA	GG	GG	GG	GG	GG	GG	GG	GG	GG	GG	GG	GG	GG	GG	GG	GG	GG	GG	GG	GG	CC	GG	GG	GG	GG	GG	GG	GG	GG	GG	GG	GG	GG	GG	GG	GG	GG	GG
	981695	C/T	1D	135	+	NA	NA	NA	NA	NA	NA	TT	TT	TT	TT	TT	TT	TT	NN	TT	TT	TT	CC	NN	TT	TT	TT	TT	TT	TT	TT	NN	TT	CC	TT	TT	TT	TT	TT	TT	TT	TT	TT	TT	TT	TT	TT	CC	TT
	992228	A/G	1D	136	+	NA	NA	NA	NA	NA	NA	GG	GG	GG	GG	GG	GG	GG	GG	NN	GG	GG	GG	NN	GG	GG	GG	GG	GG	GG	GG	NN	GG	NN	GG	GG	GG	GG	GG	GG	GG	GG	GG	GG	GG	GG	GG	GG	GG
	1215797	G/T	1D	137	+	NA	NA	NA	NA	NA	NA	TT	TT	TT	TT	TT	TT	TT	GG	TT	TT	TT	NN	NN	TT	TT	TT	NN	TT	TT	TT	GG	TT	NN	TT	TT	TT	TT	TT	TT	TT	TT	TT	TT	TT	TT	TT	GG	TT
	3021953	G/A	1D	138	+	NA	NA	NA	NA	NA	NA	AA	AA	AA	AA	AA	AA	AA	AA	AA	AA	AA	GG	NN	AA	AA	NN	AA	AA	AA	AA	NN	AA	GG	AA	AA	AA	AA	AA	AA	AA	AA	AA	AA	AA	AA	AA	AA	AA
	1042645	T/C	1D	139	+	NA	NA	NA	NA	NA	NA	TT	TT	TT	TT	TT	TT	TT	NN	NN	TT	TT	CC	TT	TT	TT	NN	TT	NN	TT	TT	TT	TT	TT	TT	TT	NN	TT	TT	TT	TT	TT	TT	TT	NN	TT	TT	TT	NN
	1109179	A/G	1D	140	+	NA	NA	NA	NA	NA	NA	GG	GG	GG	GG	GG	GG	GG	NN	AA	GG	GG	NN	AA	AA	AA	AA	GG	GG	GG	GG	AA	GG	NN	AA	AA	AA	GG	AA	GG	GG	AA	GG	AA	AA	AA	AA	NN	GG
	1125875	A/G	1D	141	+	NA	NA	NA	NA	NA	NA	AA	AA	AA	AA	AA	AA	AA	GG	AA	AA	AA	GG	GG	AA	AA	AA	NN	AA	NN	AA	GG	AA	NN	AA	NN	NN	AA	NN	AA	AA	AA	AA	AA	AA	AA	AA	NN	AA
	1214867	T/A	1D	142	+	NA	NA	NA	NA	NA	NA	AA	AA	AA	AA	AA	NN	AA	TT	AA	AA	AA	AA	NN	AA	AA	AA	AA	AA	AA	AA	TT	AA	NN	AA	AA	AA	AA	AA	AA	AA	AA	AA	AA	AA	AA	AA	TT	AA
	3023502	G/A	1D	143	+	NA	NA	NA	NA	NA	NA	AA	AA	AA	AA	AA	AA	AA	AA	GG	AA	AA	NN	AA	GG	GG	GG	AA	AA	AA	AA	AA	AA	AA	GG	GG	GG	AA	GG	AA	AA	GG	AA	GG	GG	NN	GG	AA	AA
	3944785	T/C	1D	144	+	NA	NA	NA	NA	NA	NA	TT	NN	TT	TT	TT	TT	TT	TT	NN	TT	TT	NN	TT	TT	TT	TT	TT	TT	TT	TT	TT	TT	TT	TT	NN	TT	TT	NN	TT	TT	TT	NN	NN	TT	TT	TT	TT	TT
	2261832	C/G	1D	145	+	NA	NA	NA	NA	NA	NA	AA	AA	AA	AA	AA	AA	AA	NN	AA	AA	AA	NN	NN	AA	AA	AA	AA	AA	AA	AA	NN	AA	NN	AA	AA	AA	AA	AA	AA	AA	AA	AA	AA	AA	AA	AA	NN	AA
	1065047	T/C	1D	146	+	NA	NA	NA	NA	NA	NA	NN	CC	CC	CC	CC	CC	CC	NN	NN	CC	CC	CC	CC	TT	TT	TT	CC	CC	CC	CC	NN	CC	CC	TT	TT	TT	CC	TT	CC	CC	TT	CC	TT	NN	NN	TT	CC	CC
	1379957	A/G	1D	147	+	NA	NA	NA	NA	NA	NA	GG	GG	GG	GG	GG	GG	GG	GG	GG	GG	GG	AA	AA	GG	GG	GG	GG	GG	GG	GG	GG	GG	GG	GG	GG	GG	GG	NN	GG	GG	GG	GG	NN	GG	GG	GG	NN	GG
	1054222	G/A	1D	148	+	NA	NA	NA	NA	NA	NA	GG	GG	GG	GG	GG	GG	GG	GG	GG	NN	GG	GG	NN	GG	GG	GG	NN	NN	GG	GG	GG	NN	GG	GG	GG	GG	NN	GG	GG	NN	GG	GG	GG	GG	GG	GG	GG	GG
	1117337	G/T	1D	149	+	NA	NA	NA	NA	NA	NA	AA	AA	AA	AA	AA	AA	AA	NN	AA	AA	AA	TT	TT	AA	AA	AA	AA	AA	AA	AA	TT	AA	NN	AA	AA	AA	AA	NN	AA	AA	AA	AA	AA	AA	AA	AA	TT	AA
	1075721	C/A	1D	150	+	NA	NA	NA	NA	NA	NA	CC	CC	CC	CC	CC	CC	CC	CC	CC	CC	CC	CC	CC	CC	CC	CC	NN	CC	CC	CC	CC	CC	CC	CC	CC	CC	CC	CC	CC	CC	CC	CC	CC	CC	CC	CC	CC	CC
	3064732	A/C	1D	151	+	NA	NA	NA	NA	NA	NA	AA	AA	AA	AA	AA	AA	AA	CC	AA	CC	AA	AA	NN	AA	AA	AA	CC	CC	AA	AA	CC	CC	AA	AA	AA	AA	CC	AA	AA	CC	AA	AA	AA	AA	NN	AA	AA	AA
	2244149	T/C	1D	152	+	NA	NA	NA	NA	NA	NA	TT	TT	TT	TT	TT	TT	TT	TT	NN	CC	TT	TT	NN	TT	TT	TT	NN	CC	TT	TT	TT	CC	TT	TT	TT	TT	CC	NN	TT	CC	TT	NN	TT	TT	NN	TT	TT	TT
	1092616	A/G	1D	153	+	NA	NA	NA	NA	NA	NA	AA	AA	AA	AA	AA	AA	AA	AA	AA	AA	AA	AA	NN	AA	AA	AA	AA	AA	AA	AA	GG	AA	AA	AA	AA	AA	AA	AA	AA	AA	AA	AA	AA	AA	AA	AA	AA	AA
	1670454	A/G	1D	154	+	NA	NA	NA	NA	NA	NA	GG	NN	GG	GG	NN	GG	GG	NN	GG	GG	GG	GG	GG	GG	GG	GG	NN	GG	GG	GG	NN	GG	GG	GG	GG	GG	NN	GG	GG	GG	GG	GG	GG	GG	GG	GG	GG	NN
	3021632	T/G	1D	155	+	NA	NA	NA	NA	NA	NA	CC	CC	CC	CC	NN	CC	CC	NN	CC	CC	CC	CC	CC	CC	CC	CC	NN	CC	CC	CC	NN	CC	CC	CC	CC	CC	NN	CC	CC	CC	CC	CC	CC	CC	CC	CC	CC	NN
	1104328	G/A	1D	156	+	NA	NA	NA	NA	NA	NA	GG	GG	GG	GG	GG	GG	GG	GG	GG	GG	GG	GG	NN	GG	GG	GG	GG	GG	GG	GG	AA	GG	GG	GG	GG	GG	GG	GG	GG	GG	GG	GG	GG	GG	GG	GG	GG	GG
	1101182	C/T	1D	157	+	NA	NA	NA	NA	NA	NA	GG	GG	GG	GG	GG	GG	GG	NN	NN	GG	GG	GG	NN	GG	GG	GG	GG	GG	GG	GG	NN	GG	GG	GG	GG	GG	GG	GG	NN	GG	GG	GG	GG	GG	GG	GG	GG	GG
	1220015	G/T	1D	158	+	NA	NA	NA	NA	NA	NA	GG	GG	GG	GG	GG	GG	GG	NN	TT	GG	GG	GG	NN	GG	GG	GG	GG	GG	GG	GG	TT	GG	GG	GG	GG	GG	GG	GG	GG	GG	GG	GG	GG	GG	GG	GG	NN	GG
	1034997	T/G	1D	159	+	NA	NA	NA	NA	NA	NA	TT	TT	TT	TT	TT	TT	TT	TT	NN	TT	TT	TT	NN	TT	TT	TT	TT	TT	TT	TT	GG	TT	TT	TT	TT	TT	NN	TT	GG	TT	TT	TT	TT	TT	TT	TT	TT	TT
	1033356	G/C	1D	160	+	NA	NA	NA	NA	NA	NA	NN	GG	NN	GG	GG	GG	GG	NN	NN	GG	GG	GG	NN	GG	GG	GG	GG	GG	GG	GG	GG	GG	GG	GG	GG	GG	GG	GG	CC	GG	GG	GG	GG	GG	GG	GG	GG	GG
	1217624	A/C	1D	161	+	NA	NA	NA	NA	NA	NA	AA	AA	AA	AA	AA	AA	AA	NN	CC	AA	AA	AA	NN	AA	AA	AA	NN	AA	AA	AA	AA	NN	AA	AA	NN	AA	AA	AA	AA	AA	AA	AA	NN	AA	AA	AA	NN	AA
	1220095	T/G	1D	162	+	NA	NA	NA	NA	NA	NA	NN	TT	TT	TT	TT	TT	TT	TT	NN	TT	TT	TT	TT	TT	TT	TT	TT	TT	TT	TT	TT	TT	TT	TT	TT	TT	TT	TT	TT	TT	TT	TT	TT	TT	TT	TT	TT	TT
	1087389	C/T	1D	163	+	NA	NA	NA	NA	NA	NA	GG	GG	GG	GG	GG	GG	GG	GG	NN	GG	GG	GG	NN	GG	GG	GG	GG	GG	GG	GG	GG	GG	GG	GG	GG	GG	GG	GG	NN	GG	GG	GG	GG	GG	GG	GG	GG	GG
	4909588	C/A	1D	164	+	NA	NA	NA	NA	NA	NA	CC	CC	NN	CC	CC	CC	CC	CC	AA	CC	CC	CC	NN	CC	CC	CC	CC	CC	CC	CC	CC	CC	CC	CC	CC	CC	NN	CC	CC	CC	CC	CC	NN	CC	CC	CC	CC	CC
	983056	G/A	1D	165	+	NA	NA	NA	NA	NA	NA	GG	GG	GG	GG	GG	GG	GG	GG	NN	GG	GG	GG	GG	GG	GG	GG	NN	GG	GG	GG	GG	GG	GG	GG	GG	GG	GG	GG	AA	GG	GG	GG	GG	GG	GG	GG	GG	GG
	1091966	G/A	1D	166	+	NA	NA	NA	NA	NA	NA	GG	GG	GG	GG	GG	GG	GG	GG	AA	GG	GG	GG	GG	GG	GG	GG	NN	GG	GG	GG	GG	GG	GG	GG	GG	GG	GG	GG	NN	GG	GG	GG	GG	GG	GG	GG	GG	GG
	2252079	T/G	1D	167	+	NA	NA	NA	NA	NA	NA	TT	NN	TT	TT	TT	TT	TT	NN	NN	TT	TT	TT	NN	TT	TT	TT	TT	TT	TT	TT	NN	TT	TT	TT	NN	TT	NN	TT	TT	TT	TT	TT	TT	TT	TT	TT	TT	TT
	3222400	T/C	1D	168	+	NA	NA	NA	NA	NA	NA	TT	TT	TT	TT	TT	TT	TT	TT	NN	TT	TT	TT	TT	TT	TT	TT	TT	TT	TT	TT	TT	TT	TT	TT	TT	TT	TT	TT	TT	TT	TT	TT	TT	NN	TT	TT	TT	TT
	989269	C/G	1D	169	+	NA	NA	NA	NA	NA	NA	AA	AA	GG	AA	AA	AA	AA	NN	AA	AA	AA	AA	NN	AA	AA	AA	AA	AA	AA	AA	AA	AA	AA	AA	AA	AA	AA	NN	AA	AA	AA	AA	AA	AA	AA	AA	AA	AA
	4909424	A/G	1D	170	+	NA	NA	NA	NA	NA	NA	AA	AA	AA	AA	AA	AA	AA	AA	AA	NN	AA	NN	NN	AA	AA	AA	NN	AA	AA	AA	AA	NN	AA	AA	AA	AA	AA	AA	AA	AA	AA	AA	AA	AA	AA	AA	AA	AA
	1006516	A/G	1D	171	+	NA	NA	NA	NA	NA	NA	AA	AA	GG	AA	AA	AA	AA	NN	AA	AA	AA	AA	NN	AA	AA	AA	AA	AA	AA	AA	NN	AA	AA	AA	AA	AA	AA	GG	NN	AA	AA	AA	AA	AA	AA	AA	AA	AA
	1059898	T/C	1D	172	+	NA	NA	NA	NA	NA	NA	TT	TT	CC	TT	TT	TT	TT	NN	TT	TT	TT	TT	NN	TT	TT	TT	TT	TT	TT	TT	TT	TT	TT	TT	TT	TT	TT	NN	CC	TT	TT	TT	TT	TT	TT	TT	TT	NN
	1069967	G/C	1D	173	+	NA	NA	NA	NA	NA	NA	GG	GG	GG	GG	GG	NN	GG	GG	GG	GG	GG	GG	NN	GG	NN	GG	GG	GG	GG	GG	GG	GG	GG	GG	NN	GG	GG	NN	GG	GG	GG	GG	GG	GG	GG	GG	GG	GG
	1716257	T/G	1D	174	+	NA	NA	NA	NA	NA	NA	GG	GG	GG	GG	GG	GG	GG	GG	GG	GG	GG	GG	GG	GG	GG	NN	GG	GG	GG	GG	GG	GG	GG	GG	GG	GG	GG	AA	GG	GG	GG	GG	GG	GG	GG	GG	GG	GG
	978587	G/A	1D	175	+	NA	NA	NA	NA	NA	NA	GG	GG	GG	GG	GG	GG	GG	NN	GG	GG	GG	GG	GG	GG	GG	GG	NN	GG	GG	GG	GG	GG	GG	GG	GG	GG	GG	NN	GG	GG	GG	GG	GG	GG	GG	GG	GG	GG
	1077976	C/T	1D	176	+	NA	NA	NA	NA	NA	NA	CC	CC	CC	CC	CC	CC	CC	CC	CC	CC	CC	NN	NN	CC	NN	CC	CC	CC	CC	CC	CC	CC	CC	CC	CC	CC	CC	CC	CC	CC	CC	CC	NN	NN	CC	CC	NN	NN
	1088286	T/C	1D	177	+	NA	NA	NA	NA	NA	NA	TT	TT	TT	TT	TT	TT	TT	TT	TT	TT	TT	TT	TT	TT	TT	TT	TT	TT	TT	TT	TT	TT	TT	TT	TT	TT	TT	TT	TT	TT	TT	TT	TT	TT	TT	TT	TT	TT
	1092067	T/A	1D	178	+	NA	NA	NA	NA	NA	NA	TT	TT	NN	TT	TT	TT	TT	TT	TT	TT	TT	TT	TT	TT	TT	TT	TT	TT	TT	TT	TT	TT	TT	TT	TT	TT	TT	TT	TT	TT	TT	TT	TT	TT	TT	TT	TT	TT
	1105241	C/A	1D	179	+	NA	NA	NA	NA	NA	NA	CC	CC	CC	CC	CC	CC	CC	NN	NN	CC	CC	CC	NN	CC	CC	CC	NN	CC	CC	CC	CC	CC	CC	CC	CC	CC	CC	NN	CC	CC	CC	CC	NN	CC	CC	CC	CC	CC
	1105590	G/C	1D	180	+	NA	NA	NA	NA	NA	NA	GG	GG	GG	GG	GG	NN	GG	GG	NN	GG	GG	GG	NN	GG	GG	GG	GG	GG	GG	GG	GG	GG	GG	GG	GG	GG	GG	GG	GG	GG	GG	GG	GG	GG	GG	GG	GG	NN
	1129001	T/C	1D	181	+	NA	NA	NA	NA	NA	NA	TT	CC	TT	CC	CC	CC	CC	TT	NN	TT	CC	CC	CC	CC	CC	CC	NN	TT	TT	TT	NN	TT	CC	CC	CC	CC	TT	TT	TT	TT	TT	CC	TT	NN	NN	CC	TT	CC
	2260402	T/C	1D	182	+	NA	NA	NA	NA	NA	NA	CC	CC	CC	CC	CC	CC	CC	NN	CC	CC	CC	CC	NN	CC	CC	CC	NN	CC	CC	CC	CC	CC	NN	CC	CC	NN	CC	CC	CC	CC	CC	CC	CC	CC	CC	CC	CC	CC
	1026120	G/A	1D	183	+	NA	NA	NA	NA	NA	NA	GG	GG	NN	GG	GG	GG	GG	NN	NN	GG	NN	GG	NN	GG	GG	GG	GG	GG	GG	GG	GG	GG	GG	GG	GG	GG	GG	GG	GG	GG	GG	GG	NN	GG	GG	GG	GG	NN
	1033070	G/A	1D	184	+	NA	NA	NA	NA	NA	NA	GG	GG	GG	GG	GG	GG	GG	NN	GG	GG	GG	GG	NN	GG	GG	GG	GG	GG	GG	GG	GG	GG	GG	GG	GG	GG	GG	GG	GG	GG	GG	GG	GG	GG	GG	GG	GG	GG
	1046876	G/T	1D	185	+	NA	NA	NA	NA	NA	NA	GG	GG	GG	GG	GG	GG	GG	NN	GG	GG	GG	GG	NN	GG	GG	GG	GG	GG	GG	GG	GG	GG	GG	GG	GG	GG	GG	TT	GG	GG	GG	GG	GG	GG	GG	GG	GG	GG
	1100868	C/T	1D	186	+	NA	NA	NA	NA	NA	NA	CC	NN	NN	CC	CC	CC	CC	NN	NN	CC	CC	CC	NN	CC	CC	CC	CC	CC	CC	CC	CC	CC	CC	CC	CC	CC	CC	CC	CC	CC	CC	CC	CC	CC	CC	CC	CC	CC
	1108447	A/G	1D	187	+	NA	NA	NA	NA	NA	NA	AA	AA	AA	AA	AA	AA	AA	AA	NN	AA	AA	AA	NN	AA	AA	NN	AA	AA	AA	AA	AA	AA	AA	AA	AA	AA	AA	AA	AA	AA	AA	AA	AA	AA	AA	AA	AA	AA
	1206930	C/G	1D	188	+	NA	NA	NA	NA	NA	NA	CC	CC	CC	CC	CC	CC	CC	NN	CC	CC	CC	CC	NN	CC	CC	CC	NN	CC	CC	CC	CC	CC	CC	CC	CC	CC	CC	CC	CC	CC	CC	CC	CC	CC	CC	CC	CC	CC
	1261870	T/C	1D	189	+	NA	NA	NA	NA	NA	NA	TT	TT	CC	TT	TT	TT	TT	TT	NN	TT	TT	TT	NN	TT	TT	TT	TT	TT	TT	TT	TT	NN	NN	TT	TT	TT	TT	CC	CC	TT	NN	TT	NN	TT	TT	TT	TT	TT
	1101826	T/C	1D	190	+	NA	NA	NA	NA	NA	NA	TT	NN	TT	TT	NN	TT	TT	NN	CC	TT	NN	TT	NN	TT	TT	TT	NN	NN	TT	TT	TT	TT	TT	TT	NN	TT	TT	NN	TT	TT	TT	TT	NN	TT	TT	TT	NN	TT
	1004716	T/C	1D	191	+	NA	NA	NA	NA	NA	NA	TT	TT	TT	TT	TT	TT	TT	TT	TT	TT	TT	TT	TT	TT	TT	TT	TT	TT	TT	TT	TT	TT	TT	TT	TT	TT	TT	TT	TT	TT	TT	TT	NN	TT	TT	TT	TT	TT
	1073749	C/G	1D	192	+	NA	NA	NA	NA	NA	NA	GG	GG	GG	GG	GG	GG	GG	GG	GG	GG	GG	GG	NN	GG	NN	GG	GG	GG	GG	GG	GG	GG	GG	GG	GG	GG	GG	GG	GG	GG	GG	GG	GG	GG	GG	GG	GG	GG
	1163248	C/T	1D	193	+	NA	NA	NA	NA	NA	NA	TT	TT	NN	TT	TT	TT	TT	TT	TT	NN	TT	TT	TT	TT	TT	TT	TT	NN	TT	TT	TT	TT	TT	TT	TT	TT	TT	TT	NN	TT	TT	TT	TT	TT	TT	TT	TT	TT
	1039253	C/G	1D	194	+	NA	NA	NA	NA	NA	NA	CC	CC	GG	CC	CC	CC	CC	NN	CC	CC	CC	CC	NN	CC	CC	CC	CC	CC	CC	CC	CC	CC	CC	CC	CC	CC	CC	CC	GG	CC	CC	CC	CC	CC	CC	CC	CC	CC
	1017559	G/C	1D	195	+	NA	NA	NA	NA	NA	NA	GG	GG	GG	NN	GG	GG	GG	GG	NN	GG	GG	GG	NN	AA	GG	NN	GG	GG	GG	GG	GG	NN	GG	GG	NN	AA	NN	GG	GG	GG	GG	GG	GG	GG	GG	GG	NN	GG
	1103045	G/C	1D	196	+	NA	NA	NA	NA	NA	NA	GG	GG	NN	GG	GG	GG	GG	GG	GG	GG	GG	GG	NN	GG	GG	GG	GG	GG	GG	GG	GG	GG	GG	GG	GG	GG	GG	NN	NN	GG	GG	GG	GG	GG	GG	GG	GG	GG
	1201867	C/G	1D	197	+	NA	NA	NA	NA	NA	NA	CC	CC	CC	CC	CC	CC	CC	CC	NN	CC	CC	CC	CC	CC	CC	NN	CC	CC	CC	CC	NN	CC	CC	CC	CC	CC	CC	GG	GG	CC	CC	CC	NN	CC	CC	CC	CC	CC
	1219612	C/A	1D	198	+	NA	NA	NA	NA	NA	NA	CC	CC	CC	CC	CC	CC	CC	CC	CC	CC	CC	CC	CC	CC	CC	CC	CC	CC	CC	CC	CC	CC	CC	CC	CC	CC	CC	CC	NN	CC	CC	CC	CC	CC	CC	CC	CC	CC
	2243753	A/T	1D	199	+	NA	NA	NA	NA	NA	NA	AA	AA	TT	AA	AA	AA	AA	NN	AA	AA	AA	AA	AA	AA	AA	NN	AA	AA	AA	AA	NN	AA	AA	AA	AA	AA	AA	NN	NN	AA	AA	AA	NN	AA	AA	AA	AA	AA
	3023004	G/A	1D	200	+	NA	NA	NA	NA	NA	NA	AA	AA	AA	AA	AA	AA	AA	AA	AA	AA	AA	AA	AA	AA	AA	AA	AA	AA	AA	AA	AA	AA	AA	AA	AA	AA	AA	TT	TT	AA	AA	AA	AA	AA	AA	AA	AA	AA
	4910730	A/G	1D	201	+	NA	NA	NA	NA	NA	NA	NN	GG	GG	GG	GG	GG	GG	NN	GG	GG	GG	NN	NN	GG	GG	GG	GG	GG	GG	GG	GG	GG	GG	GG	GG	GG	GG	GG	GG	GG	GG	GG	GG	NN	GG	GG	GG	GG
	983198	A/G	1D	202	+	NA	NA	NA	NA	NA	NA	AA	AA	AA	AA	AA	AA	AA	NN	AA	AA	AA	AA	NN	AA	AA	NN	AA	AA	AA	AA	NN	AA	AA	AA	AA	AA	AA	AA	AA	AA	AA	AA	AA	AA	AA	AA	AA	AA
	1228851	A/G	1D	203	+	NA	NA	NA	NA	NA	NA	AA	AA	GG	AA	AA	AA	AA	AA	NN	AA	AA	AA	NN	AA	AA	AA	AA	AA	AA	AA	AA	AA	AA	AA	AA	AA	AA	NN	AA	AA	AA	AA	AA	AA	AA	AA	AA	AA
	1209817	G/C	1D	204	+	NA	NA	NA	NA	NA	NA	GG	GG	GG	GG	GG	GG	GG	GG	GG	GG	GG	GG	NN	GG	GG	GG	NN	GG	GG	GG	GG	GG	GG	GG	GG	GG	GG	GG	GG	GG	GG	GG	GG	GG	GG	GG	GG	GG
	1262017	G/A	1D	205	+	NA	NA	NA	NA	NA	NA	AA	AA	AA	AA	AA	AA	AA	NN	AA	AA	AA	AA	NN	AA	AA	AA	AA	AA	AA	NN	AA	AA	AA	AA	AA	AA	AA	NN	AA	AA	AA	AA	AA	AA	AA	AA	AA	AA
	1113861	C/G	1D	206	+	NA	NA	NA	NA	NA	NA	CC	CC	GG	CC	CC	CC	CC	CC	CC	CC	CC	CC	CC	CC	CC	CC	CC	CC	CC	CC	CC	CC	NN	CC	CC	CC	CC	CC	NN	CC	CC	CC	NN	CC	CC	CC	CC	CC
	1205876	A/G	1D	207	+	NA	NA	NA	NA	NA	NA	AA	NN	AA	AA	AA	AA	AA	AA	NN	AA	AA	AA	NN	AA	AA	AA	AA	AA	AA	AA	AA	AA	AA	AA	AA	NN	AA	NN	AA	AA	AA	AA	AA	AA	AA	AA	AA	AA
	1217134	A/G	1D	208	+	NA	NA	NA	NA	NA	NA	AA	AA	AA	AA	AA	AA	AA	AA	AA	AA	AA	AA	NN	AA	AA	AA	NN	AA	AA	AA	AA	AA	GG	GG	AA	AA	AA	AA	GG	AA	AA	AA	AA	AA	AA	AA	AA	AA
	1218763	C/A	1D	209	+	NA	NA	NA	NA	NA	NA	TT	TT	NN	TT	TT	TT	TT	TT	TT	TT	TT	TT	TT	TT	TT	TT	TT	TT	TT	TT	TT	TT	NN	TT	TT	TT	TT	NN	CC	TT	TT	TT	TT	TT	TT	TT	TT	TT
	1220386	T/C	1D	210	+	NA	NA	NA	NA	NA	NA	TT	TT	TT	TT	TT	TT	TT	NN	TT	TT	TT	NN	NN	TT	TT	TT	NN	TT	TT	TT	TT	TT	TT	NN	TT	TT	TT	TT	TT	TT	TT	TT	TT	TT	TT	TT	TT	TT
	1714665	G/C	1D	211	+	NA	NA	NA	NA	NA	NA	GG	GG	GG	GG	GG	GG	GG	GG	GG	GG	GG	GG	NN	GG	GG	GG	GG	GG	GG	GG	GG	GG	GG	GG	GG	GG	GG	GG	GG	GG	GG	GG	GG	GG	GG	GG	GG	GG
	2243268	G/A	1D	212	+	NA	NA	NA	NA	NA	NA	GG	GG	GG	GG	GG	GG	GG	GG	NN	GG	GG	GG	NN	GG	GG	GG	GG	GG	GG	GG	GG	GG	GG	GG	GG	GG	GG	GG	GG	GG	GG	GG	GG	GG	GG	GG	GG	GG
	2245077	C/G	1D	213	+	NA	NA	NA	NA	NA	NA	CC	CC	NN	CC	CC	CC	CC	NN	CC	CC	CC	CC	NN	CC	CC	CC	CC	CC	CC	CC	CC	CC	CC	CC	CC	CC	CC	CC	CC	CC	CC	CC	CC	CC	CC	CC	CC	NN
	2257877	G/C	1D	214	+	NA	NA	NA	NA	NA	NA	AA	AA	NN	AA	AA	AA	AA	NN	NN	AA	AA	AA	NN	AA	AA	AA	AA	AA	AA	AA	AA	AA	AA	AA	NN	AA	AA	AA	AA	AA	AA	AA	AA	AA	AA	AA	AA	AA
	2304173	G/T	1D	215	+	NA	NA	NA	NA	NA	NA	GG	GG	NN	GG	GG	GG	GG	GG	GG	GG	GG	GG	NN	GG	GG	GG	GG	GG	GG	GG	GG	GG	GG	GG	GG	GG	GG	NN	NN	GG	GG	GG	GG	GG	GG	GG	GG	GG
	3024104	G/C	1D	216	+	NA	NA	NA	NA	NA	NA	CC	CC	CC	CC	CC	NN	CC	CC	CC	CC	CC	CC	NN	CC	CC	CC	CC	CC	CC	CC	CC	CC	NN	CC	CC	NN	CC	CC	NN	CC	CC	CC	NN	CC	CC	CC	CC	CC
	4910327	A/G	1D	217	+	NA	NA	NA	NA	NA	NA	AA	AA	NN	AA	AA	AA	AA	AA	AA	AA	AA	AA	AA	AA	AA	AA	AA	AA	AA	AA	AA	AA	AA	AA	AA	AA	AA	NN	NN	AA	AA	AA	NN	AA	AA	AA	AA	AA
	984947	A/G	1D	218	+	NA	NA	NA	NA	NA	NA	CC	CC	NN	CC	CC	CC	CC	CC	CC	CC	CC	CC	CC	CC	CC	CC	CC	CC	CC	CC	CC	CC	NN	CC	CC	CC	CC	NN	NN	CC	CC	CC	CC	CC	CC	CC	CC	CC
	1051397	A/C	1D	219	+	NA	NA	NA	NA	NA	NA	AA	AA	CC	AA	AA	AA	AA	AA	AA	AA	AA	AA	NN	AA	AA	AA	NN	AA	AA	AA	NN	AA	AA	AA	AA	NN	AA	NN	CC	AA	AA	AA	AA	AA	AA	AA	AA	AA
	997489	G/A	1D	220	+	NA	NA	NA	NA	NA	NA	GG	GG	GG	GG	GG	GG	GG	GG	GG	GG	GG	GG	NN	GG	GG	GG	GG	GG	GG	GG	GG	GG	NN	GG	GG	GG	GG	GG	GG	GG	GG	GG	GG	GG	GG	GG	GG	GG
	1073380	A/T	1D	221	+	NA	NA	NA	NA	NA	NA	TT	TT	TT	TT	TT	TT	TT	TT	TT	TT	TT	TT	NN	TT	TT	TT	TT	TT	TT	TT	TT	TT	TT	TT	TT	TT	TT	TT	TT	TT	TT	TT	TT	TT	TT	TT	TT	TT
	1075008	C/G	1D	222	+	NA	NA	NA	NA	NA	NA	TT	TT	TT	TT	TT	TT	TT	TT	TT	TT	TT	TT	TT	TT	TT	TT	TT	TT	TT	TT	TT	TT	GG	NN	TT	TT	TT	GG	GG	TT	TT	TT	GG	TT	TT	TT	TT	TT
	4909403	T/C	1D	223	+	NA	NA	NA	NA	NA	NA	TT	TT	TT	TT	TT	TT	TT	TT	NN	TT	TT	TT	NN	TT	TT	TT	TT	TT	TT	TT	TT	TT	TT	TT	NN	NN	TT	TT	TT	TT	TT	TT	TT	TT	TT	TT	TT	TT
	1066774	A/G	1D	224	+	NA	NA	NA	NA	NA	NA	AA	GG	NN	GG	GG	GG	AA	GG	GG	GG	GG	AA	GG	NN	AA	AA	GG	GG	GG	AA	AA	GG	NN	NN	NN	GG	GG	NN	NN	AA	AA	GG	AA	GG	NN	NN	AA	AA
	1138862	A/T	2A	1	+	NA	NA	NA	NA	NA	NA	TT	TT	TT	TT	TT	TT	TT	NN	TT	TT	AA	TT	TT	TT	TT	TT	TT	TT	TT	TT	TT	TT	TT	TT	TT	TT	TT	TT	TT	TT	TT	TT	TT	TT	TT	TT	TT	TT
	1696033	C/T	2A	2	+	NA	NA	NA	NA	NA	NA	GG	GG	GG	GG	GG	GG	GG	GG	GG	GG	NN	GG	GG	GG	GG	GG	GG	GG	GG	GG	GG	GG	GG	GG	GG	GG	GG	NN	GG	GG	GG	GG	GG	GG	GG	GG	GG	GG
	984902	G/A	2A	3	+	NA	NA	NA	NA	NA	NA	GG	GG	GG	GG	GG	GG	GG	GG	GG	GG	GG	GG	GG	GG	GG	GG	GG	GG	GG	GG	GG	GG	GG	GG	GG	GG	GG	GG	GG	GG	GG	GG	GG	GG	GG	GG	GG	GG
	1140680	T/C	2A	4	+	NA	NA	NA	NA	NA	NA	CC	NN	TT	TT	CC	TT	TT	CC	CC	TT	CC	CC	CC	CC	TT	TT	TT	TT	TT	CC	NN	TT	CC	CC	NN	TT	NN	TT	CC	CC	CC	TT	CC	TT	CC	TT	CC	CC
	1206128	G/A	2A	5	+	NA	NA	NA	NA	NA	NA	GG	NN	AA	AA	GG	AA	AA	NN	GG	AA	GG	GG	NN	GG	AA	AA	AA	AA	AA	GG	AA	AA	GG	GG	NN	NN	AA	AA	GG	GG	GG	AA	GG	AA	GG	AA	GG	GG
	2249039	C/G	2A	6	+	NA	NA	NA	NA	NA	NA	GG	GG	GG	GG	GG	GG	GG	NN	GG	GG	NN	GG	NN	GG	GG	GG	GG	GG	GG	GG	GG	GG	NN	GG	GG	NN	GG	NN	GG	GG	GG	GG	NN	GG	GG	GG	GG	GG
	1088511	T/C	2A	7	+	NA	NA	NA	NA	NA	NA	CC	NN	TT	TT	CC	TT	TT	CC	CC	TT	CC	CC	CC	CC	TT	TT	TT	TT	TT	CC	NN	TT	CC	CC	NN	TT	NN	TT	CC	CC	CC	TT	CC	TT	CC	TT	CC	CC
	999518	T/C	2A	8	+	NA	NA	NA	NA	NA	NA	TT	TT	TT	TT	TT	TT	TT	TT	TT	TT	CC	TT	NN	TT	TT	TT	NN	TT	TT	TT	TT	TT	TT	TT	TT	TT	TT	TT	TT	TT	TT	TT	TT	TT	TT	TT	TT	TT
	1091536	C/T	2A	9	+	NA	NA	NA	NA	NA	NA	TT	NN	CC	CC	TT	CC	CC	TT	TT	CC	TT	TT	NN	TT	CC	CC	CC	CC	CC	TT	NN	CC	TT	TT	NN	CC	NN	CC	TT	TT	TT	CC	TT	CC	TT	CC	TT	TT
	1205176	G/A	2A	10	+	NA	NA	NA	NA	NA	NA	AA	AA	AA	AA	AA	AA	AA	AA	AA	AA	AA	AA	NN	AA	AA	AA	AA	AA	AA	AA	AA	AA	AA	AA	NN	AA	AA	AA	AA	AA	AA	AA	AA	AA	AA	AA	AA	AA
	1084265	T/A	2A	11	+	NA	NA	NA	NA	NA	NA	AA	NN	TT	TT	AA	TT	TT	AA	AA	TT	AA	AA	AA	AA	TT	TT	TT	TT	TT	AA	NN	TT	AA	AA	NN	TT	NN	TT	AA	AA	AA	TT	AA	TT	AA	TT	AA	AA
	1038630	G/C	2A	12	+	NA	NA	NA	NA	NA	NA	GG	GG	GG	GG	GG	GG	GG	GG	GG	GG	GG	GG	NN	GG	GG	GG	GG	GG	GG	GG	GG	CC	GG	GG	GG	GG	CC	CC	GG	GG	GG	GG	GG	GG	GG	GG	GG	GG
	1279811	A/G	2A	13	+	NA	NA	NA	NA	NA	NA	GG	NN	AA	GG	GG	GG	GG	GG	GG	GG	GG	GG	NN	GG	GG	GG	GG	GG	GG	GG	GG	AA	GG	GG	GG	GG	GG	NN	GG	GG	GG	GG	NN	GG	GG	GG	GG	GG
	1022158	G/A	2A	14	+	NA	NA	NA	NA	NA	NA	GG	AA	AA	AA	GG	AA	AA	GG	GG	AA	GG	GG	NN	GG	AA	AA	GG	AA	AA	GG	AA	GG	NN	GG	GG	GG	GG	GG	GG	GG	GG	AA	GG	AA	GG	GG	GG	GG
	1003109	T/C	2A	15	+	NA	NA	NA	NA	NA	NA	TT	TT	CC	CC	TT	TT	CC	TT	NN	TT	TT	TT	NN	NN	NN	TT	TT	NN	TT	TT	TT	NN	TT	TT	CC	CC	CC	CC	TT	TT	TT	TT	TT	NN	TT	TT	TT	TT
	1212067	A/G	2A	16	+	NA	NA	NA	NA	NA	NA	AA	NN	GG	AA	AA	AA	AA	AA	AA	AA	AA	AA	NN	AA	AA	AA	NN	AA	AA	AA	NN	AA	AA	AA	AA	AA	NN	GG	AA	AA	AA	AA	AA	AA	AA	AA	AA	AA
	3020873	A/G	2A	17	+	NA	NA	NA	NA	NA	NA	AA	AA	GG	GG	AA	AA	GG	AA	AA	AA	AA	AA	NN	AA	NN	AA	NN	AA	AA	AA	AA	NN	AA	AA	GG	GG	GG	NN	AA	AA	AA	AA	AA	GG	AA	AA	AA	AA
	998359	C/T	2A	18	+	NA	NA	NA	NA	NA	NA	CC	CC	TT	TT	CC	CC	TT	CC	CC	CC	CC	CC	NN	CC	NN	CC	CC	CC	CC	CC	CC	NN	CC	CC	TT	TT	TT	TT	CC	CC	CC	CC	CC	TT	CC	CC	CC	CC
	1037819	G/C	2A	19	+	NA	NA	NA	NA	NA	NA	GG	GG	GG	GG	GG	GG	GG	NN	GG	GG	GG	GG	GG	GG	GG	GG	GG	GG	GG	GG	GG	GG	GG	GG	GG	NN	GG	GG	GG	GG	GG	GG	GG	GG	GG	GG	GG	GG
	3064800	C/T	2A	20	+	NA	NA	NA	NA	NA	NA	CC	TT	TT	TT	CC	TT	TT	CC	NN	TT	CC	CC	NN	CC	TT	TT	NN	TT	TT	CC	TT	NN	CC	CC	CC	CC	CC	NN	CC	CC	CC	TT	CC	TT	CC	CC	CC	CC
	982956	G/T	2A	21	+	NA	NA	NA	NA	NA	NA	GG	TT	TT	TT	GG	TT	TT	GG	GG	TT	GG	GG	NN	GG	TT	TT	GG	TT	TT	GG	TT	GG	NN	GG	GG	GG	GG	GG	GG	GG	GG	TT	GG	TT	GG	GG	GG	GG
	1038091	C/T	2A	22	+	NA	NA	NA	NA	NA	NA	CC	CC	TT	CC	CC	CC	CC	CC	CC	NN	CC	CC	NN	CC	CC	CC	NN	CC	TT	CC	CC	TT	CC	CC	CC	CC	CC	TT	CC	CC	CC	CC	CC	CC	CC	CC	CC	CC
	1277633	A/G	2A	23	+	NA	NA	NA	NA	NA	NA	GG	GG	AA	AA	GG	GG	AA	GG	GG	GG	GG	GG	GG	GG	AA	GG	GG	GG	AA	GG	GG	AA	GG	GG	AA	AA	AA	AA	GG	GG	GG	NN	GG	AA	GG	GG	GG	GG
	1667915	A/C	2A	24	+	NA	NA	NA	NA	NA	NA	CC	CC	AA	CC	CC	CC	CC	CC	CC	CC	CC	CC	NN	CC	CC	CC	NN	CC	AA	CC	CC	AA	CC	CC	CC	CC	NN	AA	CC	CC	CC	CC	CC	CC	CC	CC	CC	CC
	1061775	A/T	2A	25	+	NA	NA	NA	NA	NA	NA	AA	AA	AA	AA	AA	AA	AA	AA	AA	AA	AA	AA	AA	AA	AA	AA	AA	AA	AA	AA	NN	AA	AA	AA	AA	AA	AA	AA	AA	AA	AA	AA	AA	AA	AA	AA	AA	AA
	1122848	G/A	2A	26	+	NA	NA	NA	NA	NA	NA	GG	GG	GG	GG	GG	GG	GG	GG	GG	GG	GG	GG	GG	GG	GG	GG	NN	GG	GG	GG	GG	AA	GG	GG	GG	GG	GG	GG	GG	NN	GG	GG	GG	GG	GG	GG	GG	GG
	2252351	G/A	2A	27	+	NA	NA	NA	NA	NA	NA	AA	AA	AA	AA	AA	AA	AA	AA	AA	AA	AA	AA	AA	AA	AA	AA	GG	AA	AA	AA	AA	GG	AA	AA	GG	GG	GG	GG	AA	AA	AA	AA	AA	AA	AA	AA	AA	AA
	2264948	T/A	2A	28	+	NA	NA	NA	NA	NA	NA	TT	AA	AA	AA	TT	AA	AA	TT	TT	AA	TT	TT	TT	TT	AA	AA	AA	AA	AA	TT	AA	AA	NN	TT	TT	TT	TT	AA	TT	TT	TT	AA	NN	AA	TT	TT	TT	TT
	1076875	G/A	2A	29	+	NA	NA	NA	NA	NA	NA	GG	GG	GG	GG	GG	GG	GG	GG	GG	AA	GG	GG	NN	GG	GG	GG	GG	AA	GG	GG	GG	NN	GG	GG	GG	GG	GG	NN	GG	GG	GG	GG	GG	GG	GG	GG	GG	GG
	1292492	T/A	2A	30	+	NA	NA	NA	NA	NA	NA	TT	TT	TT	TT	TT	TT	TT	TT	TT	NN	TT	TT	NN	AA	TT	TT	TT	TT	TT	TT	NN	NN	TT	TT	TT	AA	AA	NN	TT	TT	AA	TT	TT	TT	TT	TT	TT	TT
	1101788	T/G	2A	31	+	NA	NA	NA	NA	NA	NA	TT	TT	TT	TT	TT	TT	TT	TT	TT	NN	TT	TT	NN	GG	TT	TT	TT	TT	TT	TT	TT	NN	TT	TT	TT	GG	GG	NN	TT	TT	GG	TT	TT	TT	TT	TT	TT	TT
	2255628	A/G	2A	32	+	NA	NA	NA	NA	NA	NA	GG	GG	GG	GG	GG	GG	GG	GG	GG	NN	GG	GG	NN	GG	GG	GG	NN	GG	GG	GG	GG	NN	GG	GG	NN	AA	AA	NN	GG	GG	GG	GG	AA	GG	GG	GG	GG	GG
	2263673	A/G	2A	33	+	NA	NA	NA	NA	NA	NA	GG	GG	NN	GG	GG	NN	GG	NN	GG	AA	GG	GG	NN	GG	GG	GG	GG	NN	GG	GG	GG	AA	GG	GG	AA	AA	AA	AA	GG	GG	GG	GG	AA	NN	GG	GG	GG	GG
	3023415	C/T	2A	34	+	NA	NA	NA	NA	NA	NA	CC	CC	CC	CC	CC	CC	CC	CC	CC	TT	CC	CC	CC	CC	CC	CC	NN	NN	CC	CC	CC	TT	CC	CC	CC	TT	TT	TT	CC	CC	CC	CC	TT	CC	CC	CC	CC	CC
	3026365	A/G	2A	35	+	NA	NA	NA	NA	NA	NA	AA	AA	AA	AA	AA	NN	AA	AA	AA	NN	AA	NN	NN	AA	AA	AA	AA	AA	AA	AA	AA	NN	AA	AA	AA	GG	GG	NN	AA	AA	AA	AA	GG	AA	AA	AA	AA	AA
	991804	C/G	2A	36	+	NA	NA	NA	NA	NA	NA	CC	CC	CC	CC	CC	CC	CC	CC	CC	NN	CC	CC	CC	GG	CC	CC	CC	CC	CC	CC	CC	CC	CC	CC	CC	GG	GG	CC	CC	CC	GG	CC	CC	CC	CC	CC	CC	CC
	1127399	C/T	2A	37	+	NA	NA	NA	NA	NA	NA	TT	TT	TT	TT	TT	TT	TT	NN	TT	NN	TT	TT	NN	CC	CC	TT	CC	TT	TT	TT	TT	NN	TT	TT	CC	TT	CC	TT	TT	TT	CC	TT	TT	TT	TT	TT	TT	TT
	1228172	G/A	2A	38	+	NA	NA	NA	NA	NA	NA	TT	TT	TT	TT	TT	TT	TT	TT	TT	TT	TT	TT	NN	CC	CC	NN	TT	TT	TT	TT	NN	TT	TT	TT	TT	TT	TT	NN	TT	TT	CC	TT	NN	TT	TT	TT	TT	TT
	1234571	T/G	2A	39	+	NA	NA	NA	NA	NA	NA	TT	NN	TT	TT	TT	NN	TT	NN	TT	NN	TT	TT	NN	TT	TT	NN	GG	TT	NN	TT	TT	NN	TT	TT	NN	NN	TT	TT	TT	TT	TT	TT	GG	TT	GG	GG	TT	TT
	1026470	A/G	2A	40	+	NA	NA	NA	NA	NA	NA	GG	AA	AA	AA	GG	AA	AA	GG	GG	AA	AA	GG	AA	AA	AA	NN	AA	AA	AA	GG	AA	AA	GG	GG	GG	AA	GG	AA	AA	GG	AA	AA	AA	AA	AA	AA	AA	GG
	1228614	G/A	2A	41	+	NA	NA	NA	NA	NA	NA	GG	GG	GG	GG	GG	GG	GG	GG	GG	GG	GG	GG	NN	CC	CC	CC	NN	GG	GG	GG	CC	GG	GG	GG	GG	NN	CC	NN	GG	GG	CC	GG	GG	GG	GG	GG	GG	GG
	1063013	G/C	2A	42	+	NA	NA	NA	NA	NA	NA	CC	CC	CC	CC	CC	CC	CC	CC	CC	GG	CC	GG	CC	CC	CC	NN	CC	CC	CC	CC	GG	GG	CC	CC	CC	CC	CC	NN	CC	CC	CC	CC	CC	CC	CC	CC	CC	CC
	1094923	A/G	2A	43	+	NA	NA	NA	NA	NA	NA	GG	GG	GG	GG	GG	NN	GG	NN	GG	AA	GG	AA	GG	GG	GG	AA	GG	GG	GG	GG	AA	AA	GG	GG	GG	GG	GG	NN	GG	GG	GG	GG	NN	GG	GG	GG	GG	GG
	1105748	C/G	2A	44	+	NA	NA	NA	NA	NA	NA	CC	CC	CC	CC	CC	CC	CC	CC	CC	GG	CC	GG	CC	CC	CC	NN	CC	CC	CC	CC	GG	GG	CC	CC	CC	CC	CC	NN	CC	CC	CC	CC	CC	CC	CC	CC	CC	CC
	1230245	A/G	2A	45	+	NA	NA	NA	NA	NA	NA	AA	GG	GG	GG	AA	GG	GG	AA	AA	GG	GG	GG	NN	AA	AA	GG	NN	NN	GG	GG	GG	GG	AA	AA	AA	AA	GG	GG	GG	AA	AA	GG	AA	GG	AA	AA	GG	NN
	981946	T/C	2A	46	+	NA	NA	NA	NA	NA	NA	CC	TT	NN	TT	CC	TT	TT	CC	CC	TT	TT	TT	NN	CC	CC	TT	TT	TT	TT	TT	TT	TT	CC	CC	CC	CC	TT	NN	CC	CC	CC	TT	CC	TT	CC	CC	NN	CC
	989003	T/C	2A	47	+	NA	NA	NA	NA	NA	NA	CC	CC	CC	CC	CC	CC	CC	CC	CC	TT	CC	TT	CC	CC	CC	NN	CC	CC	CC	CC	TT	TT	CC	CC	CC	CC	CC	NN	CC	CC	CC	CC	NN	CC	CC	CC	CC	CC
	1098792	G/A	2A	48	+	NA	NA	NA	NA	NA	NA	AA	AA	AA	AA	AA	AA	AA	AA	AA	AA	AA	AA	NN	AA	AA	NN	NN	AA	AA	NN	NN	AA	NN	AA	NN	NN	AA	NN	AA	AA	AA	AA	NN	AA	AA	AA	NN	AA
	1289432	A/T	2A	49	+	NA	NA	NA	NA	NA	NA	AA	AA	AA	AA	AA	AA	AA	AA	AA	TT	AA	TT	NN	AA	AA	TT	AA	AA	AA	AA	TT	TT	AA	AA	AA	AA	AA	AA	AA	AA	AA	AA	AA	AA	AA	AA	AA	AA
	1100269	A/G	2A	50	+	NA	NA	NA	NA	NA	NA	AA	AA	AA	AA	AA	AA	AA	AA	AA	AA	AA	AA	NN	AA	AA	AA	NN	AA	AA	AA	AA	AA	AA	AA	AA	AA	AA	AA	AA	AA	AA	AA	NN	AA	NN	NN	AA	AA
	1115924	G/C	2A	51	+	NA	NA	NA	NA	NA	NA	CC	CC	CC	CC	CC	CC	CC	CC	CC	CC	CC	GG	CC	CC	CC	NN	NN	CC	CC	CC	NN	CC	CC	CC	CC	CC	CC	CC	CC	CC	CC	CC	CC	CC	CC	CC	CC	CC
	1240078	T/C	2A	52	+	NA	NA	NA	NA	NA	NA	TT	TT	TT	TT	TT	TT	TT	TT	TT	TT	TT	TT	TT	TT	TT	TT	TT	TT	TT	TT	TT	TT	TT	TT	TT	TT	TT	CC	TT	TT	TT	TT	TT	TT	TT	TT	TT	TT
	3064660	T/C	2A	53	+	NA	NA	NA	NA	NA	NA	TT	TT	TT	TT	TT	TT	TT	TT	TT	TT	TT	CC	NN	TT	TT	TT	TT	TT	TT	TT	TT	TT	TT	TT	TT	TT	TT	TT	TT	TT	TT	TT	TT	TT	TT	TT	TT	TT
	1067817	C/G	2A	54	+	NA	NA	NA	NA	NA	NA	GG	GG	GG	GG	GG	GG	GG	GG	GG	GG	GG	GG	NN	CC	CC	GG	GG	GG	GG	NN	CC	GG	GG	GG	GG	GG	CC	GG	GG	GG	CC	GG	NN	GG	GG	GG	GG	GG
	1069828	C/T	2A	55	+	NA	NA	NA	NA	NA	NA	TT	TT	TT	TT	TT	TT	TT	TT	TT	TT	TT	TT	NN	CC	CC	TT	NN	TT	TT	TT	CC	TT	TT	TT	TT	TT	CC	TT	TT	TT	CC	TT	NN	TT	TT	TT	TT	TT
	1061562	T/G	2A	56	+	NA	NA	NA	NA	NA	NA	CC	CC	CC	CC	CC	CC	CC	CC	CC	GG	CC	CC	CC	CC	CC	CC	CC	CC	CC	CC	NN	GG	CC	CC	CC	CC	CC	CC	CC	CC	CC	CC	CC	CC	CC	CC	CC	CC
	1094287	T/A	2A	57	+	NA	NA	NA	NA	NA	NA	AA	AA	AA	AA	AA	AA	AA	AA	AA	NN	AA	TT	AA	AA	AA	TT	TT	AA	AA	AA	TT	NN	AA	AA	AA	AA	TT	NN	AA	AA	AA	AA	AA	AA	AA	AA	AA	AA
	1110174	G/A	2A	58	+	NA	NA	NA	NA	NA	NA	GG	GG	GG	GG	GG	GG	GG	GG	GG	GG	GG	GG	GG	GG	GG	GG	GG	GG	GG	GG	GG	GG	GG	GG	GG	GG	GG	GG	GG	GG	GG	GG	GG	GG	GG	GG	GG	GG
	1219652	A/G	2A	59	+	NA	NA	NA	NA	NA	NA	GG	GG	GG	GG	GG	GG	GG	GG	NN	GG	NN	AA	GG	GG	GG	NN	AA	GG	NN	NN	NN	GG	NN	GG	GG	GG	AA	AA	GG	GG	GG	GG	GG	GG	GG	GG	GG	GG
	1228285	T/C	2A	60	+	NA	NA	NA	NA	NA	NA	TT	TT	TT	TT	TT	TT	TT	NN	TT	CC	TT	CC	NN	TT	TT	TT	TT	TT	TT	TT	NN	CC	TT	TT	TT	TT	TT	TT	TT	TT	TT	TT	TT	TT	TT	TT	TT	TT
	1113430	C/G	2A	61	+	NA	NA	NA	NA	NA	NA	CC	CC	CC	CC	CC	CC	CC	CC	CC	GG	CC	GG	NN	CC	CC	NN	CC	CC	CC	CC	GG	GG	CC	CC	CC	CC	CC	NN	CC	CC	CC	CC	CC	CC	CC	CC	CC	CC
	1022934	G/C	2A	62	+	NA	NA	NA	NA	NA	NA	CC	CC	CC	CC	CC	CC	CC	CC	CC	GG	CC	GG	NN	CC	CC	GG	GG	CC	CC	CC	GG	GG	CC	CC	CC	CC	GG	CC	CC	CC	CC	CC	CC	CC	CC	CC	CC	CC
	1039232	C/T	2A	63	+	NA	NA	NA	NA	NA	NA	CC	CC	CC	CC	CC	CC	CC	NN	CC	TT	CC	TT	NN	CC	CC	TT	TT	CC	CC	CC	TT	TT	CC	CC	CC	CC	TT	CC	CC	CC	CC	CC	CC	CC	CC	CC	CC	CC
	1074973	A/G	2A	64	+	NA	NA	NA	NA	NA	NA	AA	AA	AA	AA	AA	AA	AA	AA	AA	GG	AA	GG	NN	NN	AA	GG	GG	AA	AA	AA	GG	GG	AA	AA	AA	AA	GG	AA	AA	AA	AA	AA	AA	AA	AA	AA	AA	AA
	1095667	A/C	2A	65	+	NA	NA	NA	NA	NA	NA	CC	CC	CC	CC	CC	CC	CC	CC	CC	NN	CC	AA	CC	CC	CC	AA	NN	CC	CC	CC	AA	AA	CC	CC	CC	CC	AA	NN	CC	CC	CC	NN	CC	CC	CC	CC	CC	CC
	1111962	T/C	2A	66	+	NA	NA	NA	NA	NA	NA	TT	TT	TT	TT	TT	TT	TT	TT	NN	CC	TT	CC	NN	TT	TT	CC	NN	TT	TT	TT	NN	CC	TT	TT	TT	TT	CC	TT	TT	TT	TT	TT	TT	TT	TT	TT	TT	TT
	2253877	A/G	2A	67	+	NA	NA	NA	NA	NA	NA	AA	AA	AA	AA	AA	AA	AA	AA	AA	GG	AA	GG	NN	AA	AA	GG	GG	AA	AA	AA	GG	GG	AA	AA	AA	AA	GG	NN	AA	AA	AA	AA	AA	AA	AA	AA	AA	AA
	3025548	T/C	2A	68	+	NA	NA	NA	NA	NA	NA	CC	CC	CC	CC	CC	CC	CC	CC	CC	CC	CC	TT	CC	CC	CC	NN	TT	CC	CC	CC	TT	CC	CC	CC	CC	CC	TT	NN	CC	CC	CC	CC	CC	CC	CC	CC	CC	CC
	998851	A/G	2A	69	+	NA	NA	NA	NA	NA	NA	AA	AA	AA	AA	AA	AA	AA	AA	AA	GG	AA	GG	AA	AA	AA	GG	GG	AA	AA	AA	GG	GG	AA	AA	AA	AA	GG	AA	AA	AA	AA	AA	AA	AA	AA	AA	AA	AA
	1095449	G/A	2A	70	+	NA	NA	NA	NA	NA	NA	AA	AA	AA	AA	AA	AA	AA	AA	AA	AA	AA	GG	AA	AA	AA	NN	NN	AA	AA	AA	GG	AA	AA	AA	AA	AA	GG	NN	AA	AA	AA	AA	AA	AA	AA	AA	AA	AA
	1201176	G/A	2A	71	+	NA	NA	NA	NA	NA	NA	GG	GG	NN	GG	GG	GG	GG	GG	GG	AA	GG	AA	GG	GG	NN	AA	AA	GG	GG	GG	AA	AA	GG	GG	GG	GG	AA	GG	GG	GG	GG	GG	GG	GG	GG	GG	NN	GG
	979688	G/T	2A	72	+	NA	NA	NA	NA	NA	NA	TT	TT	TT	TT	TT	NN	TT	TT	TT	GG	TT	GG	NN	TT	TT	GG	GG	TT	TT	TT	GG	GG	TT	TT	TT	TT	GG	TT	TT	TT	TT	TT	NN	TT	TT	TT	TT	TT
	2265364	G/A	2A	73	+	NA	NA	NA	NA	NA	NA	GG	GG	GG	GG	GG	GG	GG	NN	GG	AA	GG	AA	NN	GG	GG	AA	AA	GG	GG	GG	AA	NN	GG	GG	GG	GG	NN	GG	GG	GG	GG	GG	GG	GG	GG	GG	GG	GG
	1004337	C/T	2A	74	+	NA	NA	NA	NA	NA	NA	CC	NN	TT	TT	CC	TT	TT	CC	CC	TT	CC	CC	NN	CC	TT	TT	TT	TT	TT	CC	NN	TT	CC	CC	NN	TT	NN	TT	CC	CC	CC	TT	CC	TT	CC	TT	CC	CC
	3064658	T/C	2A	75	+	NA	NA	NA	NA	NA	NA	CC	CC	CC	CC	CC	CC	CC	CC	CC	TT	CC	TT	NN	CC	CC	TT	TT	CC	CC	CC	TT	TT	CC	CC	CC	CC	TT	CC	CC	NN	CC	CC	CC	CC	CC	CC	CC	CC
	991212	A/G	2A	76	+	NA	NA	NA	NA	NA	NA	GG	GG	GG	GG	GG	GG	GG	GG	GG	AA	GG	AA	GG	GG	GG	NN	GG	GG	GG	GG	AA	AA	GG	GG	GG	GG	GG	NN	GG	GG	GG	GG	NN	GG	GG	GG	GG	GG
	1041769	C/T	2A	77	+	NA	NA	NA	NA	NA	NA	CC	CC	CC	CC	CC	CC	CC	NN	CC	CC	CC	CC	CC	CC	CC	CC	CC	CC	CC	CC	CC	AA	CC	CC	CC	CC	CC	CC	CC	CC	CC	CC	CC	CC	CC	CC	CC	CC
	1083267	G/A	2A	78	+	NA	NA	NA	NA	NA	NA	GG	GG	GG	GG	GG	GG	GG	GG	GG	GG	GG	GG	GG	GG	GG	GG	NN	GG	GG	GG	GG	GG	GG	GG	GG	NN	GG	GG	GG	GG	GG	GG	GG	GG	GG	GG	GG	GG
	1102402	A/G	2A	79	+	NA	NA	NA	NA	NA	NA	NN	AA	NN	AA	AA	AA	AA	AA	AA	NN	AA	NN	AA	AA	AA	AA	NN	AA	AA	AA	AA	GG	AA	AA	AA	AA	AA	AA	AA	AA	AA	AA	NN	AA	AA	AA	AA	AA
	1159200	C/G	2A	80	+	NA	NA	NA	NA	NA	NA	CC	CC	CC	CC	CC	CC	CC	CC	CC	GG	CC	GG	NN	CC	CC	GG	GG	CC	CC	NN	GG	GG	NN	CC	CC	CC	GG	CC	CC	CC	CC	CC	CC	CC	CC	CC	CC	CC
	1201430	G/A	2A	81	+	NA	NA	NA	NA	NA	NA	AA	NN	NN	AA	AA	AA	AA	NN	AA	GG	NN	AA	AA	AA	AA	GG	GG	AA	AA	AA	GG	GG	AA	AA	AA	AA	GG	NN	AA	AA	AA	AA	AA	AA	AA	AA	AA	AA
	1863020	T/A	2A	82	+	NA	NA	NA	NA	NA	NA	TT	TT	TT	TT	TT	TT	TT	TT	TT	NN	TT	NN	NN	TT	TT	AA	AA	TT	TT	TT	AA	NN	TT	TT	TT	TT	AA	TT	TT	TT	TT	TT	TT	TT	NN	TT	TT	TT
	2253618	C/G	2A	83	+	NA	NA	NA	NA	NA	NA	CC	CC	CC	CC	CC	CC	CC	CC	CC	CC	CC	CC	CC	CC	CC	CC	CC	CC	CC	CC	CC	CC	CC	CC	CC	CC	CC	CC	CC	CC	CC	CC	CC	CC	CC	CC	CC	CC
	2256769	G/A	2A	84	+	NA	NA	NA	NA	NA	NA	GG	GG	GG	GG	GG	GG	GG	GG	GG	AA	GG	AA	GG	GG	GG	AA	AA	GG	GG	GG	AA	AA	GG	GG	GG	GG	AA	GG	GG	GG	GG	GG	GG	GG	GG	GG	GG	GG
	2260686	G/A	2A	85	+	NA	NA	NA	NA	NA	NA	AA	AA	AA	AA	AA	AA	AA	AA	AA	NN	AA	GG	NN	AA	AA	GG	NN	AA	AA	AA	GG	NN	AA	AA	AA	NN	GG	NN	AA	AA	AA	AA	AA	AA	AA	AA	AA	AA
	2260959	G/A	2A	86	+	NA	NA	NA	NA	NA	NA	GG	GG	GG	GG	GG	GG	GG	GG	GG	AA	GG	NN	NN	GG	GG	AA	NN	GG	GG	GG	AA	GG	GG	GG	GG	GG	NN	NN	GG	GG	GG	GG	GG	GG	GG	GG	NN	GG
	3064524	G/A	2A	87	+	NA	NA	NA	NA	NA	NA	GG	GG	GG	GG	GG	GG	GG	GG	GG	AA	GG	GG	NN	GG	GG	NN	GG	GG	GG	GG	GG	AA	GG	GG	GG	GG	GG	GG	GG	GG	GG	GG	GG	GG	GG	GG	GG	GG
	4009252	C/G	2A	88	+	NA	NA	NA	NA	NA	NA	AA	AA	AA	AA	AA	AA	AA	NN	AA	NN	AA	AA	AA	AA	AA	NN	AA	AA	AA	AA	AA	NN	AA	AA	AA	NN	AA	AA	AA	NN	AA	AA	AA	AA	AA	AA	AA	AA
	1674778	C/A	2A	89	+	NA	NA	NA	NA	NA	NA	CC	CC	CC	CC	CC	CC	CC	NN	CC	CC	CC	TT	CC	CC	CC	TT	TT	CC	CC	CC	TT	CC	CC	CC	CC	CC	TT	CC	CC	CC	CC	CC	CC	CC	CC	CC	CC	CC
	1698476	A/G	2A	90	+	NA	NA	NA	NA	NA	NA	CC	CC	CC	NN	CC	CC	CC	CC	CC	CC	CC	TT	NN	CC	CC	TT	TT	CC	CC	CC	TT	CC	CC	CC	CC	NN	TT	CC	NN	CC	CC	CC	CC	CC	CC	CC	CC	CC
	1228363	A/G	2A	91	+	NA	NA	NA	NA	NA	NA	AA	AA	AA	AA	AA	AA	AA	AA	AA	AA	AA	NN	AA	AA	AA	GG	NN	AA	AA	AA	GG	AA	AA	AA	AA	AA	GG	AA	AA	AA	AA	AA	NN	AA	AA	AA	AA	AA
	1091747	G/A	2A	92	+	NA	NA	NA	NA	NA	NA	AA	AA	AA	AA	AA	AA	AA	NN	AA	AA	AA	GG	AA	AA	AA	GG	GG	AA	AA	AA	GG	GG	AA	AA	AA	NN	GG	NN	AA	AA	AA	AA	AA	AA	AA	AA	AA	AA
	1097688	C/T	2A	93	+	NA	NA	NA	NA	NA	NA	TT	TT	TT	TT	TT	TT	TT	TT	TT	CC	TT	CC	TT	TT	TT	CC	CC	TT	TT	TT	CC	CC	TT	TT	TT	TT	CC	NN	TT	TT	TT	TT	NN	TT	TT	TT	TT	TT
	1105050	G/A	2A	94	+	NA	NA	NA	NA	NA	NA	GG	NN	GG	GG	GG	GG	GG	GG	NN	GG	GG	GG	GG	GG	GG	GG	GG	GG	GG	GG	GG	GG	GG	GG	GG	GG	GG	GG	GG	GG	GG	GG	GG	GG	GG	GG	GG	GG
	1128502	T/A	2A	95	+	NA	NA	NA	NA	NA	NA	TT	TT	TT	TT	TT	TT	TT	TT	NN	AA	TT	TT	NN	TT	TT	AA	NN	TT	TT	TT	AA	AA	NN	TT	TT	TT	TT	NN	TT	TT	TT	TT	TT	TT	TT	TT	TT	TT
	1150369	C/A	2A	96	+	NA	NA	NA	NA	NA	NA	NN	NN	NN	NN	NN	NN	NN	AA	NN	NN	NN	CC	AA	NN	NN	CC	CC	NN	NN	NN	CC	CC	NN	NN	NN	NN	CC	NN	NN	NN	NN	NN	NN	NN	NN	NN	NN	NN
	1215845	A/G	2A	97	+	NA	NA	NA	NA	NA	NA	GG	GG	GG	GG	GG	GG	GG	GG	GG	GG	GG	AA	NN	GG	GG	AA	AA	GG	GG	GG	AA	AA	GG	GG	GG	GG	AA	GG	GG	GG	GG	GG	GG	GG	GG	GG	GG	GG
	991737	G/A	2A	98	+	NA	NA	NA	NA	NA	NA	GG	GG	GG	GG	NN	GG	GG	NN	GG	GG	GG	GG	NN	GG	NN	GG	AA	GG	GG	GG	AA	AA	GG	GG	GG	GG	NN	GG	GG	GG	GG	GG	GG	GG	GG	GG	GG	GG
	1026485	G/A	2A	99	+	NA	NA	NA	NA	NA	NA	CC	CC	CC	CC	CC	CC	CC	CC	CC	CC	CC	NN	NN	CC	CC	NN	NN	CC	CC	CC	NN	NN	CC	CC	CC	CC	NN	CC	CC	CC	CC	CC	CC	CC	CC	CC	CC	CC
	1060708	C/A	2A	100	+	NA	NA	NA	NA	NA	NA	AA	AA	AA	AA	AA	AA	AA	AA	AA	AA	AA	CC	NN	AA	AA	CC	NN	AA	AA	AA	CC	CC	NN	AA	AA	AA	CC	AA	AA	AA	AA	AA	AA	AA	AA	AA	AA	AA
	984567	C/G	2A	101	+	NA	NA	NA	NA	NA	NA	GG	GG	GG	GG	GG	GG	GG	GG	GG	GG	GG	CC	NN	GG	GG	CC	CC	GG	GG	GG	CC	CC	GG	GG	GG	GG	CC	NN	GG	GG	GG	GG	GG	GG	GG	GG	GG	GG
	1069415	A/G	2A	102	+	NA	NA	NA	NA	NA	NA	GG	GG	NN	GG	GG	GG	GG	GG	GG	GG	GG	GG	GG	GG	GG	AA	AA	GG	GG	GG	AA	NN	GG	GG	GG	GG	AA	AA	GG	GG	GG	GG	GG	GG	GG	GG	GG	GG
	1130567	T/C	2A	103	+	NA	NA	NA	NA	NA	NA	TT	TT	TT	TT	TT	TT	TT	NN	TT	TT	TT	TT	NN	TT	TT	TT	TT	TT	TT	TT	TT	TT	TT	TT	TT	TT	TT	TT	TT	TT	TT	TT	TT	TT	TT	TT	TT	TT
	1229345	T/C	2A	104	+	NA	NA	NA	NA	NA	NA	TT	TT	TT	TT	TT	TT	TT	TT	TT	CC	TT	NN	NN	TT	TT	CC	NN	TT	TT	TT	CC	CC	TT	TT	TT	TT	NN	TT	TT	TT	TT	TT	TT	TT	TT	TT	TT	TT
	2259024	T/C	2A	105	+	NA	NA	NA	NA	NA	NA	TT	TT	TT	TT	TT	TT	TT	TT	TT	NN	TT	CC	TT	TT	TT	CC	CC	TT	TT	TT	CC	NN	TT	TT	TT	TT	CC	TT	TT	TT	TT	TT	TT	TT	TT	TT	TT	TT
	980184	G/A	2A	106	+	NA	NA	NA	NA	NA	NA	AA	AA	AA	AA	AA	AA	AA	AA	AA	AA	AA	NN	AA	AA	AA	AA	AA	AA	AA	AA	AA	AA	AA	AA	AA	AA	AA	AA	AA	AA	AA	AA	AA	AA	AA	AA	AA	AA
	1090010	A/C	2A	107	+	NA	NA	NA	NA	NA	NA	CC	CC	CC	CC	CC	CC	CC	CC	CC	CC	CC	AA	NN	CC	CC	AA	AA	CC	CC	CC	AA	CC	CC	CC	CC	CC	AA	NN	CC	CC	CC	CC	CC	CC	CC	CC	CC	CC
	1001208	G/A	2A	108	+	NA	NA	NA	NA	NA	NA	NN	AA	AA	AA	AA	AA	AA	AA	AA	AA	AA	GG	NN	AA	AA	GG	GG	AA	AA	AA	GG	GG	AA	AA	AA	AA	GG	GG	AA	AA	AA	AA	NN	AA	GG	GG	AA	AA
	1022284	C/T	2A	109	+	NA	NA	NA	NA	NA	NA	TT	TT	TT	TT	TT	TT	TT	TT	TT	NN	TT	TT	TT	TT	TT	CC	CC	TT	TT	TT	CC	NN	TT	TT	TT	TT	CC	TT	TT	TT	TT	TT	TT	TT	TT	TT	TT	TT
	1086242	C/T	2A	110	+	NA	NA	NA	NA	NA	NA	AA	AA	AA	AA	AA	AA	AA	AA	AA	GG	AA	AA	AA	AA	AA	NN	AA	AA	AA	AA	AA	AA	AA	AA	AA	AA	AA	NN	AA	AA	AA	AA	NN	AA	AA	AA	AA	AA
	1208648	A/T	2A	111	+	NA	NA	NA	NA	NA	NA	NN	AA	AA	AA	AA	AA	AA	AA	NN	NN	AA	AA	AA	AA	AA	AA	AA	AA	AA	AA	AA	AA	AA	AA	NN	AA	AA	AA	AA	AA	AA	AA	AA	AA	AA	AA	AA	AA
	1219210	A/G	2A	112	+	NA	NA	NA	NA	NA	NA	GG	GG	GG	GG	GG	GG	GG	GG	GG	GG	GG	GG	NN	GG	GG	NN	AA	GG	GG	GG	AA	GG	GG	GG	GG	GG	AA	NN	GG	GG	GG	GG	GG	GG	GG	GG	GG	GG
	1229102	A/G	2A	113	+	NA	NA	NA	NA	NA	NA	AA	AA	AA	AA	AA	AA	AA	NN	AA	GG	AA	AA	NN	AA	AA	NN	AA	AA	AA	AA	AA	AA	AA	AA	AA	AA	AA	AA	AA	AA	AA	AA	AA	AA	AA	AA	AA	AA
	1277573	T/G	2A	114	+	NA	NA	NA	NA	NA	NA	TT	TT	TT	TT	TT	TT	TT	NN	TT	GG	TT	TT	TT	TT	TT	GG	GG	TT	TT	TT	GG	GG	TT	TT	TT	TT	GG	NN	TT	TT	TT	TT	TT	TT	TT	TT	TT	TT
	2252671	A/C	2A	115	+	NA	NA	NA	NA	NA	NA	AA	AA	AA	AA	AA	AA	AA	AA	AA	CC	AA	AA	AA	AA	AA	AA	CC	AA	AA	AA	AA	CC	AA	AA	AA	AA	CC	NN	AA	AA	AA	AA	NN	AA	AA	AA	AA	AA
	4910264	G/A	2A	116	+	NA	NA	NA	NA	NA	NA	NN	GG	GG	NN	GG	GG	GG	GG	NN	GG	GG	GG	GG	GG	GG	AA	AA	GG	GG	GG	AA	GG	GG	GG	NN	GG	AA	GG	GG	GG	GG	GG	NN	GG	GG	GG	GG	GG
	3955958	A/C	2A	117	+	NA	NA	NA	NA	NA	NA	CC	CC	CC	CC	CC	CC	CC	CC	CC	CC	CC	CC	CC	CC	CC	AA	AA	CC	CC	CC	AA	CC	CC	CC	CC	CC	AA	CC	CC	CC	CC	CC	CC	CC	CC	CC	CC	CC
	1075984	G/A	2A	118	+	NA	NA	NA	NA	NA	NA	NN	GG	GG	GG	GG	GG	GG	GG	NN	GG	GG	GG	NN	GG	GG	GG	GG	GG	NN	NN	NN	GG	GG	GG	GG	GG	GG	GG	GG	GG	GG	NN	GG	GG	GG	GG	GG	NN
	1083104	G/A	2A	119	+	NA	NA	NA	NA	NA	NA	GG	GG	GG	GG	GG	GG	GG	NN	GG	GG	GG	GG	NN	GG	GG	NN	NN	GG	GG	GG	NN	GG	NN	GG	NN	GG	GG	GG	GG	GG	GG	GG	GG	GG	GG	NN	GG	GG
	1069709	A/G	2A	120	+	NA	NA	NA	NA	NA	NA	NN	AA	AA	AA	AA	AA	AA	NN	AA	GG	AA	AA	NN	AA	AA	AA	AA	AA	AA	AA	AA	NN	AA	AA	AA	AA	AA	NN	AA	AA	AA	AA	AA	AA	AA	AA	AA	AA
	1071231	G/A	2A	121	+	NA	NA	NA	NA	NA	NA	AA	AA	AA	AA	AA	AA	AA	NN	NN	AA	AA	AA	NN	AA	AA	NN	AA	AA	AA	AA	GG	AA	AA	AA	AA	AA	AA	AA	AA	AA	AA	AA	AA	AA	AA	AA	AA	AA
	1075950	A/C	2A	122	+	NA	NA	NA	NA	NA	NA	CC	CC	CC	CC	CC	CC	CC	CC	CC	CC	CC	AA	CC	CC	CC	AA	AA	CC	CC	CC	AA	AA	CC	CC	CC	CC	AA	NN	CC	CC	CC	CC	CC	CC	AA	AA	CC	CC
	1083971	C/T	2A	123	+	NA	NA	NA	NA	NA	NA	CC	CC	CC	CC	CC	CC	CC	CC	CC	TT	CC	CC	NN	CC	CC	TT	TT	CC	NN	CC	TT	TT	CC	CC	CC	CC	TT	NN	CC	CC	CC	CC	CC	CC	NN	CC	CC	CC
	1085277	T/C	2A	124	+	NA	NA	NA	NA	NA	NA	CC	CC	CC	CC	CC	CC	CC	CC	NN	CC	CC	CC	NN	CC	CC	TT	TT	CC	CC	CC	TT	CC	CC	CC	CC	CC	TT	CC	CC	CC	CC	CC	NN	CC	CC	CC	CC	CC
	1090149	A/G	2A	125	+	NA	NA	NA	NA	NA	NA	AA	AA	AA	AA	AA	AA	AA	AA	AA	GG	AA	AA	NN	AA	AA	GG	GG	AA	AA	AA	GG	GG	AA	AA	AA	AA	GG	NN	AA	AA	AA	AA	NN	AA	AA	AA	AA	AA
	1097526	A/G	2A	126	+	NA	NA	NA	NA	NA	NA	AA	AA	AA	AA	AA	AA	AA	NN	AA	GG	AA	AA	AA	AA	AA	GG	NN	AA	AA	AA	GG	GG	AA	AA	AA	AA	GG	NN	AA	AA	AA	AA	AA	AA	AA	AA	AA	AA
	1106035	C/T	2A	127	+	NA	NA	NA	NA	NA	NA	GG	GG	GG	GG	GG	GG	GG	GG	GG	NN	NN	GG	GG	GG	GG	GG	GG	GG	GG	GG	GG	NN	GG	GG	GG	GG	GG	GG	GG	GG	GG	GG	GG	GG	GG	GG	GG	GG
	1118289	T/C	2A	128	+	NA	NA	NA	NA	NA	NA	AA	AA	AA	AA	AA	AA	AA	AA	AA	CC	AA	AA	AA	AA	AA	CC	CC	AA	AA	AA	CC	CC	AA	AA	AA	AA	CC	AA	AA	AA	AA	AA	AA	AA	AA	AA	AA	AA
	1124767	C/T	2A	129	+	NA	NA	NA	NA	NA	NA	CC	CC	CC	CC	CC	CC	CC	CC	CC	TT	CC	CC	CC	CC	CC	CC	TT	CC	CC	CC	CC	TT	CC	CC	CC	CC	TT	NN	CC	CC	CC	CC	CC	CC	CC	CC	CC	CC
	1128135	T/C	2A	130	+	NA	NA	NA	NA	NA	NA	TT	TT	TT	TT	TT	TT	TT	NN	TT	NN	TT	NN	TT	TT	TT	CC	CC	TT	TT	TT	CC	NN	TT	TT	TT	TT	CC	TT	TT	TT	TT	TT	TT	TT	NN	NN	TT	TT
	1129233	C/T	2A	131	+	NA	NA	NA	NA	NA	NA	TT	NN	TT	TT	TT	TT	TT	NN	TT	CC	TT	CC	NN	TT	TT	CC	CC	TT	TT	TT	CC	CC	TT	TT	TT	TT	CC	CC	TT	TT	TT	TT	NN	TT	CC	CC	TT	NN
	1129787	G/A	2A	132	+	NA	NA	NA	NA	NA	NA	GG	GG	GG	GG	GG	GG	GG	GG	NN	GG	NN	GG	NN	GG	GG	GG	GG	GG	GG	GG	AA	GG	GG	GG	GG	GG	GG	GG	GG	GG	GG	GG	GG	GG	GG	GG	GG	GG
	1147342	T/C	2A	133	+	NA	NA	NA	NA	NA	NA	NN	CC	CC	CC	CC	CC	CC	NN	CC	TT	CC	CC	NN	CC	CC	TT	TT	CC	CC	CC	TT	TT	CC	CC	NN	CC	TT	NN	CC	CC	CC	CC	CC	CC	CC	CC	CC	CC
	1151752	T/C	2A	134	+	NA	NA	NA	NA	NA	NA	TT	TT	TT	TT	TT	TT	TT	NN	TT	TT	TT	TT	NN	TT	TT	NN	TT	TT	TT	TT	CC	NN	TT	NN	TT	TT	NN	TT	TT	TT	TT	TT	TT	TT	TT	TT	TT	TT
	1204947	C/T	2A	135	+	NA	NA	NA	NA	NA	NA	NN	TT	TT	TT	TT	TT	TT	TT	TT	TT	NN	TT	TT	TT	TT	CC	CC	TT	TT	TT	CC	TT	TT	TT	TT	TT	CC	TT	TT	TT	TT	TT	NN	TT	TT	TT	TT	NN
	1227997	T/C	2A	136	+	NA	NA	NA	NA	NA	NA	TT	TT	TT	TT	TT	TT	TT	TT	TT	NN	TT	TT	NN	TT	TT	CC	NN	TT	TT	TT	CC	NN	TT	TT	TT	TT	CC	NN	TT	TT	TT	TT	TT	TT	TT	TT	TT	TT
	1229595	T/G	2A	137	+	NA	NA	NA	NA	NA	NA	TT	TT	TT	TT	TT	NN	TT	NN	TT	TT	TT	GG	NN	TT	TT	NN	GG	TT	TT	TT	GG	GG	TT	TT	TT	TT	GG	TT	TT	TT	TT	TT	TT	TT	GG	GG	TT	TT
	1235569	T/C	2A	138	+	NA	NA	NA	NA	NA	NA	TT	TT	TT	TT	TT	TT	TT	TT	TT	TT	TT	CC	TT	TT	TT	CC	CC	TT	TT	TT	CC	CC	TT	TT	TT	TT	CC	TT	TT	TT	TT	TT	TT	TT	TT	TT	TT	TT
	1696617	C/T	2A	139	+	NA	NA	NA	NA	NA	NA	TT	TT	TT	TT	TT	TT	TT	TT	TT	TT	TT	CC	TT	TT	TT	CC	CC	TT	TT	TT	CC	CC	TT	TT	TT	TT	CC	NN	TT	TT	TT	TT	TT	TT	CC	CC	TT	TT
	1862406	A/C	2A	140	+	NA	NA	NA	NA	NA	NA	AA	AA	AA	AA	AA	AA	AA	AA	AA	CC	AA	NN	NN	AA	AA	AA	AA	AA	AA	AA	AA	CC	AA	AA	AA	AA	AA	AA	AA	AA	AA	AA	AA	AA	NN	NN	AA	AA
	2252454	A/G	2A	141	+	NA	NA	NA	NA	NA	NA	AA	AA	AA	AA	AA	AA	AA	AA	AA	AA	AA	AA	AA	AA	AA	GG	GG	AA	AA	AA	GG	AA	AA	AA	AA	AA	GG	AA	AA	AA	AA	AA	AA	AA	AA	AA	AA	AA
	2254633	C/T	2A	142	+	NA	NA	NA	NA	NA	NA	CC	CC	CC	CC	CC	CC	CC	CC	CC	TT	CC	TT	CC	CC	CC	TT	NN	CC	CC	CC	TT	TT	CC	CC	CC	CC	TT	TT	CC	CC	CC	CC	CC	CC	TT	TT	CC	CC
	2263493	G/A	2A	143	+	NA	NA	NA	NA	NA	NA	GG	GG	GG	GG	GG	GG	GG	GG	GG	GG	GG	NN	GG	GG	GG	AA	AA	GG	GG	GG	AA	AA	GG	GG	GG	GG	AA	NN	GG	GG	GG	GG	GG	GG	AA	AA	GG	GG
	3064695	T/C	2A	144	+	NA	NA	NA	NA	NA	NA	TT	TT	TT	TT	TT	TT	TT	TT	TT	NN	TT	TT	NN	TT	TT	NN	NN	TT	TT	TT	CC	NN	TT	TT	TT	TT	TT	TT	TT	TT	TT	TT	NN	TT	TT	TT	TT	TT
	4910884	G/T	2A	145	+	NA	NA	NA	NA	NA	NA	GG	GG	GG	GG	GG	GG	GG	NN	GG	NN	GG	GG	NN	GG	GG	TT	NN	GG	GG	GG	TT	NN	GG	GG	GG	GG	TT	GG	GG	GG	GG	GG	GG	GG	GG	GG	GG	GG
	994487	C/T	2A	146	+	NA	NA	NA	NA	NA	NA	TT	TT	TT	TT	TT	TT	TT	TT	TT	TT	TT	CC	NN	TT	TT	CC	CC	TT	TT	TT	CC	CC	TT	TT	TT	TT	CC	NN	TT	TT	TT	TT	TT	TT	CC	CC	TT	TT
	1073641	A/G	2A	147	+	NA	NA	NA	NA	NA	NA	GG	GG	GG	GG	GG	GG	GG	GG	GG	AA	GG	GG	GG	GG	GG	AA	AA	GG	GG	GG	AA	AA	GG	GG	GG	GG	AA	NN	GG	GG	GG	GG	GG	GG	GG	GG	GG	GG
	2255026	A/G	2A	148	+	NA	NA	NA	NA	NA	NA	AA	AA	AA	AA	AA	AA	AA	AA	AA	AA	AA	AA	NN	AA	AA	GG	GG	AA	AA	AA	GG	GG	AA	AA	AA	AA	GG	NN	AA	AA	AA	AA	AA	AA	AA	AA	AA	NN
	3064828	G/C	2A	149	+	NA	NA	NA	NA	NA	NA	GG	GG	GG	GG	GG	GG	GG	GG	GG	NN	GG	GG	GG	GG	GG	CC	NN	GG	GG	GG	CC	NN	GG	GG	GG	GG	CC	GG	GG	GG	GG	GG	GG	GG	GG	GG	GG	GG
	1214378	G/A	2A	150	+	NA	NA	NA	NA	NA	NA	GG	GG	GG	GG	GG	GG	GG	NN	GG	GG	GG	NN	GG	GG	NN	GG	GG	GG	GG	GG	NN	NN	GG	GG	GG	GG	GG	GG	GG	GG	GG	GG	GG	GG	GG	GG	GG	GG
	979169	G/A	2A	151	+	NA	NA	NA	NA	NA	NA	AA	AA	AA	AA	AA	AA	AA	AA	AA	AA	AA	GG	NN	AA	AA	GG	GG	AA	AA	AA	GG	GG	AA	AA	AA	AA	GG	NN	AA	AA	AA	AA	AA	AA	GG	GG	AA	AA
	1036450	A/G	2A	152	+	NA	NA	NA	NA	NA	NA	AA	AA	AA	AA	AA	AA	AA	AA	AA	GG	AA	AA	NN	AA	AA	AA	NN	AA	AA	AA	AA	GG	AA	AA	AA	AA	NN	AA	AA	AA	AA	AA	NN	AA	AA	AA	AA	AA
	1099943	T/G	2A	153	+	NA	NA	NA	NA	NA	NA	GG	GG	GG	GG	GG	GG	GG	GG	GG	GG	GG	GG	GG	GG	GG	GG	GG	GG	GG	GG	GG	GG	GG	GG	GG	GG	GG	GG	GG	GG	GG	GG	GG	GG	GG	GG	GG	GG
	978526	G/A	2A	154	+	NA	NA	NA	NA	NA	NA	AA	AA	AA	AA	AA	AA	AA	AA	AA	AA	AA	GG	AA	NN	AA	GG	GG	AA	AA	AA	GG	AA	AA	AA	AA	AA	GG	AA	AA	AA	AA	AA	AA	AA	AA	AA	AA	AA
	984222	C/T	2A	155	+	NA	NA	NA	NA	NA	NA	CC	CC	CC	CC	CC	CC	CC	CC	CC	TT	CC	CC	CC	CC	CC	TT	CC	CC	CC	CC	CC	CC	CC	CC	CC	CC	CC	CC	CC	CC	CC	CC	CC	CC	CC	CC	CC	CC
	1091069	G/A	2A	156	+	NA	NA	NA	NA	NA	NA	GG	GG	GG	GG	GG	GG	GG	NN	GG	GG	GG	GG	GG	GG	GG	NN	GG	GG	GG	GG	GG	GG	GG	GG	GG	GG	GG	GG	GG	GG	GG	GG	GG	GG	GG	GG	GG	GG
	2300556	G/A	2A	157	+	NA	NA	NA	NA	NA	NA	GG	NN	GG	GG	GG	GG	GG	NN	GG	GG	GG	GG	GG	GG	GG	NN	GG	GG	NN	GG	GG	GG	GG	GG	GG	NN	GG	GG	GG	GG	GG	GG	NN	GG	GG	GG	GG	GG
	3064811	G/A	2A	158	+	NA	NA	NA	NA	NA	NA	GG	GG	NN	GG	GG	GG	GG	GG	GG	GG	NN	GG	NN	GG	NN	NN	GG	GG	GG	GG	GG	GG	GG	GG	GG	NN	GG	GG	GG	GG	GG	GG	NN	GG	GG	GG	GG	GG
	3222159	G/A	2A	159	+	NA	NA	NA	NA	NA	NA	GG	GG	GG	GG	GG	GG	GG	GG	GG	GG	GG	GG	NN	GG	GG	NN	GG	NN	GG	GG	GG	NN	GG	GG	GG	GG	GG	GG	GG	GG	GG	GG	GG	GG	GG	GG	GG	GG
	994673	G/C	2A	160	+	NA	NA	NA	NA	NA	NA	GG	GG	GG	GG	GG	GG	GG	NN	NN	GG	GG	GG	NN	GG	GG	GG	GG	GG	GG	GG	GG	GG	GG	GG	GG	GG	GG	GG	GG	GG	GG	GG	GG	GG	GG	GG	GG	GG
	1063031	A/G	2A	161	+	NA	NA	NA	NA	NA	NA	GG	GG	GG	GG	GG	GG	GG	GG	GG	GG	GG	NN	NN	GG	GG	AA	AA	GG	GG	GG	AA	GG	GG	GG	GG	NN	AA	GG	GG	GG	GG	GG	GG	GG	GG	GG	GG	GG
	1216842	G/C	2A	162	+	NA	NA	NA	NA	NA	NA	GG	GG	GG	GG	GG	GG	GG	GG	GG	GG	GG	GG	NN	GG	GG	GG	GG	GG	GG	GG	GG	GG	GG	GG	GG	GG	GG	GG	GG	GG	GG	GG	GG	GG	GG	GG	GG	GG
	2255128	C/T	2A	163	+	NA	NA	NA	NA	NA	NA	CC	CC	CC	CC	CC	CC	CC	CC	CC	CC	CC	CC	NN	CC	CC	TT	CC	CC	NN	CC	CC	CC	CC	CC	CC	NN	CC	CC	CC	CC	CC	CC	NN	CC	CC	CC	CC	CC
	1101796	A/G	2A	164	+	NA	NA	NA	NA	NA	NA	AA	AA	AA	AA	AA	AA	AA	AA	AA	NN	AA	AA	NN	AA	AA	AA	NN	AA	AA	AA	AA	GG	AA	AA	AA	AA	AA	AA	AA	AA	AA	AA	AA	AA	AA	AA	AA	AA
	992420	C/T	2A	165	+	NA	NA	NA	NA	NA	NA	CC	CC	CC	CC	CC	CC	CC	NN	CC	CC	CC	CC	NN	CC	CC	NN	NN	CC	CC	CC	CC	CC	CC	CC	CC	CC	CC	CC	CC	CC	CC	CC	NN	CC	CC	CC	CC	CC
	1187752	A/T	2A	166	+	NA	NA	NA	NA	NA	NA	AA	AA	AA	AA	AA	AA	AA	AA	NN	TT	AA	AA	NN	AA	AA	AA	AA	AA	AA	AA	AA	TT	AA	AA	AA	AA	AA	TT	AA	AA	AA	AA	AA	AA	AA	AA	AA	AA
	979618	C/A	2A	167	+	NA	NA	NA	NA	NA	NA	CC	CC	CC	CC	CC	CC	CC	CC	CC	CC	CC	CC	CC	CC	CC	NN	CC	CC	CC	CC	NN	CC	CC	CC	CC	CC	CC	CC	CC	CC	CC	CC	CC	CC	CC	CC	CC	CC
	3064550	A/G	2A	168	+	NA	NA	NA	NA	NA	NA	GG	GG	GG	GG	GG	GG	GG	GG	GG	AA	GG	GG	NN	GG	GG	NN	NN	GG	GG	GG	GG	AA	GG	GG	GG	GG	GG	GG	GG	GG	GG	GG	GG	GG	GG	GG	GG	GG
	4909705	A/G	2A	169	+	NA	NA	NA	NA	NA	NA	GG	GG	GG	GG	GG	GG	GG	GG	GG	GG	GG	GG	NN	GG	GG	NN	GG	GG	GG	GG	GG	GG	GG	GG	NN	GG	GG	NN	GG	GG	GG	GG	NN	GG	GG	GG	GG	GG
	988236	G/A	2A	170	+	NA	NA	NA	NA	NA	NA	GG	GG	GG	GG	GG	GG	GG	GG	GG	GG	GG	GG	NN	GG	GG	NN	GG	GG	GG	GG	GG	GG	GG	GG	GG	GG	GG	GG	GG	GG	GG	GG	GG	GG	GG	GG	GG	GG
	1000632	C/T	2A	171	+	NA	NA	NA	NA	NA	NA	TT	TT	TT	TT	TT	TT	TT	TT	TT	CC	TT	TT	TT	TT	TT	NN	NN	TT	TT	TT	TT	CC	TT	TT	TT	TT	TT	TT	TT	TT	TT	TT	TT	TT	TT	TT	TT	NN
	1075438	G/A	2A	172	+	NA	NA	NA	NA	NA	NA	GG	GG	GG	GG	GG	GG	GG	GG	NN	AA	GG	GG	GG	GG	GG	NN	GG	GG	GG	GG	GG	AA	NN	GG	GG	GG	GG	GG	GG	GG	GG	GG	GG	GG	GG	GG	GG	NN
	2281236	G/C	2A	173	+	NA	NA	NA	NA	NA	NA	GG	GG	GG	GG	GG	GG	GG	GG	GG	CC	GG	GG	GG	GG	GG	GG	GG	GG	GG	GG	GG	CC	GG	GG	GG	GG	GG	NN	GG	GG	GG	GG	GG	GG	GG	GG	GG	GG
	3064474	G/C	2A	174	+	NA	NA	NA	NA	NA	NA	CC	CC	CC	CC	CC	CC	CC	CC	CC	GG	CC	CC	CC	CC	CC	NN	CC	CC	CC	CC	CC	GG	CC	CC	CC	CC	CC	NN	CC	CC	CC	CC	CC	CC	CC	CC	CC	CC
	1864326	C/T	2A	175	+	NA	NA	NA	NA	NA	NA	TT	NN	TT	TT	TT	TT	TT	NN	TT	CC	TT	TT	NN	TT	TT	TT	TT	TT	TT	TT	TT	TT	TT	TT	TT	TT	CC	NN	TT	TT	TT	TT	TT	TT	TT	TT	TT	TT
	1027267	A/G	2A	176	+	NA	NA	NA	NA	NA	NA	AA	AA	AA	AA	AA	AA	AA	AA	AA	AA	AA	AA	NN	AA	AA	NN	NN	AA	AA	AA	GG	AA	AA	AA	AA	AA	AA	AA	AA	AA	AA	AA	NN	AA	AA	AA	AA	AA
	1061092	T/A	2A	177	+	NA	NA	NA	NA	NA	NA	TT	TT	TT	TT	TT	TT	TT	TT	TT	TT	TT	TT	TT	TT	TT	TT	TT	TT	TT	TT	TT	TT	TT	TT	TT	TT	TT	TT	TT	TT	TT	TT	TT	TT	TT	TT	TT	TT
	1213989	A/G	2A	178	+	NA	NA	NA	NA	NA	NA	NN	AA	AA	AA	AA	AA	AA	AA	AA	GG	AA	AA	NN	AA	AA	AA	NN	AA	AA	AA	AA	AA	AA	AA	AA	AA	AA	AA	AA	AA	AA	AA	AA	AA	AA	AA	AA	AA
	989756	T/C	2A	179	+	NA	NA	NA	NA	NA	NA	CC	CC	CC	CC	CC	CC	CC	CC	CC	CC	CC	CC	NN	CC	CC	TT	CC	CC	CC	CC	CC	CC	CC	CC	CC	CC	CC	CC	CC	CC	CC	CC	CC	CC	CC	CC	CC	CC
	2252941	T/A	2A	180	+	NA	NA	NA	NA	NA	NA	NN	CC	CC	CC	CC	CC	CC	CC	CC	CC	CC	CC	CC	CC	NN	CC	CC	CC	CC	CC	CC	CC	CC	CC	CC	CC	NN	NN	CC	CC	NN	CC	CC	CC	CC	CC	CC	NN
	1005784	G/C	2A	181	+	NA	NA	NA	NA	NA	NA	GG	GG	GG	GG	GG	GG	GG	GG	GG	GG	GG	GG	NN	GG	GG	GG	GG	GG	GG	GG	GG	GG	GG	GG	GG	GG	GG	NN	GG	GG	GG	GG	NN	GG	GG	GG	GG	GG
	1075823	C/A	2A	182	+	NA	NA	NA	NA	NA	NA	CC	CC	CC	CC	CC	CC	CC	NN	CC	CC	CC	CC	NN	CC	CC	NN	CC	CC	CC	CC	AA	CC	CC	CC	CC	CC	CC	CC	CC	CC	CC	CC	CC	CC	CC	CC	CC	CC
	1077356	G/A	2A	183	+	NA	NA	NA	NA	NA	NA	GG	GG	GG	GG	GG	GG	GG	GG	GG	GG	GG	GG	GG	GG	GG	GG	NN	GG	GG	GG	GG	GG	GG	NN	GG	GG	GG	GG	GG	GG	GG	GG	GG	GG	GG	GG	GG	GG
	1110618	G/T	2A	184	+	NA	NA	NA	NA	NA	NA	GG	GG	GG	GG	GG	GG	GG	GG	GG	NN	GG	GG	NN	GG	GG	GG	GG	GG	GG	GG	GG	GG	GG	GG	GG	GG	GG	GG	GG	GG	GG	NN	GG	GG	GG	GG	GG	GG
	978821	C/G	2A	185	+	NA	NA	NA	NA	NA	NA	CC	CC	CC	CC	CC	CC	CC	CC	CC	CC	CC	CC	NN	CC	CC	CC	CC	CC	CC	NN	CC	CC	CC	CC	CC	NN	CC	NN	CC	CC	CC	CC	CC	CC	CC	CC	CC	CC
	1019498	G/A	2A	186	+	NA	NA	NA	NA	NA	NA	AA	AA	AA	AA	AA	AA	AA	AA	AA	GG	AA	AA	NN	AA	NN	NN	AA	AA	AA	AA	GG	GG	AA	AA	AA	AA	AA	GG	AA	AA	AA	AA	AA	AA	AA	AA	AA	AA
	1010332	G/A	2A	187	+	NA	NA	NA	NA	NA	NA	GG	NN	GG	GG	GG	GG	GG	GG	GG	GG	GG	GG	NN	GG	GG	GG	NN	GG	GG	GG	NN	GG	GG	GG	GG	GG	GG	GG	GG	GG	GG	GG	GG	GG	GG	GG	GG	GG
	1284615	C/G	2A	188	+	NA	NA	NA	NA	NA	NA	GG	GG	GG	GG	GG	GG	GG	NN	GG	GG	GG	GG	NN	GG	GG	GG	CC	GG	GG	GG	GG	GG	GG	GG	GG	GG	GG	GG	GG	GG	GG	GG	GG	GG	GG	GG	GG	GG
	977937	G/A	2A	189	+	NA	NA	NA	NA	NA	NA	GG	GG	AA	GG	GG	GG	GG	GG	GG	AA	GG	GG	GG	GG	GG	GG	GG	GG	GG	GG	GG	AA	GG	GG	GG	NN	GG	AA	GG	GG	GG	GG	GG	GG	GG	GG	GG	GG
	998788	T/C	2A	190	+	NA	NA	NA	NA	NA	NA	TT	TT	TT	TT	TT	TT	TT	TT	TT	TT	NN	CC	TT	TT	TT	TT	NN	TT	TT	TT	TT	TT	TT	TT	TT	TT	TT	TT	TT	TT	TT	TT	TT	TT	TT	TT	TT	TT
	3064488	T/G	2A	191	+	NA	NA	NA	NA	NA	NA	TT	TT	GG	TT	TT	TT	TT	NN	TT	GG	TT	TT	TT	TT	TT	GG	NN	TT	TT	TT	GG	GG	TT	TT	TT	TT	TT	NN	TT	TT	TT	TT	TT	TT	TT	TT	TT	TT
	1009953	C/T	2A	192	+	NA	NA	NA	NA	NA	NA	NN	CC	CC	CC	CC	CC	CC	CC	CC	CC	CC	CC	NN	CC	CC	CC	CC	CC	CC	CC	CC	CC	CC	CC	CC	CC	CC	CC	CC	CC	CC	CC	NN	CC	CC	CC	CC	CC
	1022755	G/A	2A	193	+	NA	NA	NA	NA	NA	NA	AA	AA	GG	AA	AA	AA	AA	GG	GG	GG	AA	AA	AA	AA	AA	NN	AA	AA	AA	AA	AA	GG	AA	AA	AA	AA	AA	AA	AA	AA	AA	AA	AA	AA	AA	AA	AA	AA
	1065797	C/G	2A	194	+	NA	NA	NA	NA	NA	NA	GG	GG	GG	GG	GG	GG	GG	GG	GG	GG	GG	GG	GG	GG	GG	GG	GG	GG	GG	GG	GG	GG	GG	GG	GG	GG	GG	GG	GG	GG	GG	GG	GG	GG	GG	GG	GG	GG
	1217356	T/G	2A	195	+	NA	NA	NA	NA	NA	NA	GG	GG	GG	GG	GG	GG	GG	GG	GG	GG	GG	GG	NN	GG	GG	GG	GG	GG	GG	GG	GG	GG	GG	AA	GG	GG	GG	GG	GG	GG	GG	GG	GG	GG	GG	GG	GG	GG
	2253187	G/A	2A	196	+	NA	NA	NA	NA	NA	NA	GG	GG	AA	GG	GG	AA	AA	GG	GG	AA	GG	GG	AA	AA	NN	GG	NN	AA	AA	GG	GG	GG	GG	GG	AA	GG	GG	GG	GG	GG	AA	GG	GG	GG	GG	GG	GG	GG
	1009386	G/A	2A	197	+	NA	NA	NA	NA	NA	NA	GG	GG	GG	GG	GG	GG	GG	GG	GG	GG	GG	GG	GG	GG	GG	GG	GG	GG	GG	GG	GG	GG	GG	GG	GG	GG	GG	GG	GG	GG	GG	GG	GG	GG	GG	GG	GG	GG
	1089750	A/G	2A	198	+	NA	NA	NA	NA	NA	NA	CC	CC	TT	TT	CC	TT	TT	TT	TT	TT	CC	CC	CC	CC	TT	TT	TT	TT	TT	CC	TT	TT	CC	CC	TT	TT	TT	NN	CC	CC	CC	NN	CC	TT	TT	TT	TT	NN
	1106300	C/A	2A	199	+	NA	NA	NA	NA	NA	NA	AA	AA	CC	CC	AA	CC	CC	NN	CC	CC	AA	AA	NN	CC	CC	CC	CC	CC	CC	AA	CC	CC	AA	AA	CC	CC	CC	CC	AA	AA	CC	CC	AA	CC	CC	CC	CC	AA
	1216386	A/G	2A	200	+	NA	NA	NA	NA	NA	NA	GG	GG	AA	AA	GG	AA	AA	AA	AA	AA	GG	GG	NN	GG	AA	AA	AA	AA	AA	NN	AA	AA	GG	GG	AA	AA	AA	AA	GG	GG	GG	AA	GG	AA	AA	AA	AA	NN
	1072243	T/C	2A	201	+	NA	NA	NA	NA	NA	NA	TT	TT	TT	TT	TT	TT	TT	TT	TT	TT	TT	TT	TT	TT	TT	TT	TT	TT	TT	TT	TT	TT	TT	TT	TT	TT	TT	TT	TT	TT	TT	TT	TT	TT	TT	TT	TT	TT
	1068536	T/C	2A	202	+	NA	NA	NA	NA	NA	NA	CC	CC	TT	TT	CC	TT	TT	TT	TT	TT	CC	CC	CC	CC	TT	TT	TT	TT	TT	CC	TT	TT	NN	CC	TT	TT	TT	TT	NN	CC	CC	TT	CC	TT	TT	TT	TT	NN
	3064424	G/A	2A	203	+	NA	NA	NA	NA	NA	NA	GG	GG	AA	GG	GG	GG	GG	AA	AA	AA	GG	GG	NN	GG	GG	GG	GG	GG	GG	GG	GG	AA	GG	GG	GG	GG	GG	GG	GG	GG	GG	GG	GG	GG	GG	GG	GG	GG
	3034278	T/C	2A	204	+	NA	NA	NA	NA	NA	NA	TT	TT	TT	TT	TT	TT	NN	TT	TT	TT	TT	TT	NN	TT	TT	TT	TT	TT	TT	TT	TT	TT	TT	TT	TT	TT	TT	TT	TT	TT	TT	TT	TT	TT	TT	TT	TT	TT
	3021145	G/A	2A	205	+	NA	NA	NA	NA	NA	NA	GG	GG	GG	GG	GG	GG	GG	NN	GG	GG	GG	GG	NN	GG	GG	GG	GG	GG	GG	GG	GG	GG	GG	GG	GG	GG	GG	GG	GG	GG	GG	GG	GG	GG	GG	GG	GG	GG
	1051900	T/C	2A	206	+	NA	NA	NA	NA	NA	NA	TT	TT	TT	TT	TT	NN	TT	TT	TT	TT	TT	TT	NN	TT	TT	TT	TT	TT	TT	TT	TT	NN	TT	TT	NN	TT	TT	TT	TT	TT	TT	TT	TT	TT	TT	TT	TT	TT
	2254615	A/G	2A	207	+	NA	NA	NA	NA	NA	NA	GG	GG	AA	AA	GG	AA	AA	NN	AA	AA	GG	GG	GG	AA	AA	AA	NN	AA	AA	GG	AA	AA	GG	AA	AA	AA	AA	AA	GG	GG	AA	AA	GG	AA	AA	AA	AA	GG
	994685	T/C	2A	208	+	NA	NA	NA	NA	NA	NA	CC	CC	CC	CC	CC	CC	CC	CC	CC	CC	CC	CC	NN	CC	CC	TT	CC	CC	CC	CC	TT	CC	CC	CC	CC	CC	CC	CC	CC	CC	CC	CC	CC	CC	CC	CC	CC	CC
	990957	A/G	2A	209	+	NA	NA	NA	NA	NA	NA	GG	GG	GG	GG	GG	GG	GG	GG	GG	GG	GG	GG	GG	GG	GG	NN	GG	GG	GG	GG	AA	GG	GG	GG	GG	GG	GG	GG	GG	GG	GG	GG	GG	GG	GG	GG	GG	GG
	1090879	G/A	2A	210	+	NA	NA	NA	NA	NA	NA	GG	GG	GG	AA	GG	AA	AA	GG	GG	GG	GG	GG	GG	AA	AA	GG	AA	AA	AA	GG	NN	GG	GG	AA	AA	NN	GG	NN	GG	GG	AA	AA	GG	AA	GG	GG	AA	GG
	2276076	G/A	2A	211	+	NA	NA	NA	NA	NA	NA	GG	GG	GG	GG	GG	GG	GG	GG	GG	GG	GG	GG	NN	GG	GG	NN	NN	GG	GG	GG	GG	GG	GG	GG	GG	GG	GG	GG	GG	GG	GG	GG	GG	GG	GG	GG	GG	GG
	3064761	G/A	2A	212	+	NA	NA	NA	NA	NA	NA	GG	GG	GG	GG	GG	GG	GG	GG	GG	GG	GG	GG	GG	GG	GG	GG	NN	GG	GG	GG	GG	GG	GG	GG	GG	NN	GG	NN	GG	GG	GG	GG	NN	GG	GG	GG	NN	GG
	1022408	G/A	2A	213	+	NA	NA	NA	NA	NA	NA	GG	GG	GG	GG	GG	GG	GG	NN	GG	GG	GG	GG	GG	GG	GG	GG	GG	GG	GG	GG	GG	GG	GG	GG	GG	GG	GG	GG	GG	GG	GG	GG	GG	GG	GG	GG	GG	GG
	1055319	G/A	2A	214	+	NA	NA	NA	NA	NA	NA	GG	GG	GG	GG	GG	GG	GG	GG	GG	GG	GG	GG	GG	GG	GG	GG	GG	GG	GG	GG	GG	GG	GG	GG	GG	GG	GG	GG	GG	GG	GG	GG	GG	GG	GG	GG	GG	GG
	1072944	G/A	2A	215	+	NA	NA	NA	NA	NA	NA	GG	GG	GG	GG	GG	GG	GG	GG	GG	GG	GG	GG	NN	GG	GG	GG	NN	GG	GG	GG	GG	GG	GG	GG	GG	GG	GG	GG	GG	GG	GG	GG	GG	GG	GG	GG	GG	GG
	1090071	C/G	2A	216	+	NA	NA	NA	NA	NA	NA	NN	GG	AA	NN	GG	NN	NN	AA	NN	NN	GG	NN	NN	NN	NN	GG	GG	GG	GG	GG	NN	AA	NN	NN	GG	NN	AA	GG	NN	NN	NN	NN	GG	NN	AA	AA	GG	GG
	1863057	C/A	2A	217	+	NA	NA	NA	NA	NA	NA	AA	AA	AA	AA	AA	AA	AA	AA	AA	AA	AA	AA	NN	AA	AA	AA	AA	AA	AA	AA	AA	AA	AA	AA	AA	AA	CC	AA	AA	AA	AA	AA	AA	AA	CC	CC	AA	AA
	2248858	C/T	2A	218	+	NA	NA	NA	NA	NA	NA	CC	CC	TT	CC	CC	CC	CC	TT	TT	TT	CC	CC	CC	CC	CC	CC	CC	CC	CC	CC	CC	TT	CC	CC	CC	TT	TT	CC	CC	CC	CC	CC	CC	CC	TT	TT	CC	CC
	2256631	C/T	2A	219	+	NA	NA	NA	NA	NA	NA	CC	CC	TT	CC	CC	CC	CC	TT	TT	TT	CC	CC	CC	CC	CC	CC	CC	CC	CC	CC	NN	NN	CC	CC	CC	TT	TT	NN	CC	CC	CC	CC	CC	CC	TT	TT	CC	CC
	3022109	T/C	2A	220	+	NA	NA	NA	NA	NA	NA	GG	GG	GG	GG	GG	GG	GG	GG	NN	GG	GG	GG	GG	GG	GG	GG	GG	GG	GG	GG	GG	GG	GG	GG	GG	GG	GG	GG	GG	GG	GG	GG	GG	GG	GG	GG	GG	GG
	3025116	T/G	2A	221	+	NA	NA	NA	NA	NA	NA	TT	TT	TT	TT	TT	TT	TT	TT	TT	TT	TT	TT	TT	TT	TT	TT	TT	TT	TT	TT	TT	TT	TT	TT	TT	TT	GG	TT	TT	TT	TT	TT	NN	TT	GG	GG	TT	TT
	3026937	T/A	2A	222	+	NA	NA	NA	NA	NA	NA	TT	TT	TT	TT	TT	TT	TT	NN	TT	TT	TT	TT	TT	TT	TT	TT	NN	TT	TT	TT	TT	TT	TT	TT	TT	TT	AA	NN	TT	TT	TT	TT	TT	TT	AA	AA	TT	TT
	3064381	T/C	2A	223	+	NA	NA	NA	NA	NA	NA	TT	TT	TT	TT	TT	TT	TT	TT	TT	TT	TT	TT	TT	TT	TT	TT	TT	TT	TT	TT	TT	TT	TT	TT	NN	TT	CC	TT	TT	TT	TT	TT	TT	TT	CC	CC	TT	TT
	1147248	C/G	2A	224	+	NA	NA	NA	NA	NA	NA	CC	CC	TT	CC	CC	CC	CC	TT	TT	TT	CC	CC	NN	CC	CC	CC	NN	CC	CC	CC	CC	TT	CC	CC	CC	TT	TT	NN	CC	NN	CC	CC	CC	CC	TT	TT	CC	CC
	991712	G/A	2A	225	+	NA	NA	NA	NA	NA	NA	GG	GG	AA	GG	GG	GG	GG	AA	AA	AA	GG	NN	GG	GG	GG	GG	GG	GG	GG	GG	GG	AA	GG	GG	GG	AA	AA	NN	GG	GG	GG	GG	GG	GG	AA	AA	GG	GG
	1071544	G/A	2A	226	+	NA	NA	NA	NA	NA	NA	GG	GG	GG	GG	GG	GG	GG	GG	GG	GG	GG	GG	GG	GG	GG	GG	GG	GG	GG	GG	GG	GG	GG	GG	GG	GG	GG	GG	GG	GG	GG	GG	GG	GG	GG	GG	GG	GG
	2260600	A/G	2A	227	+	NA	NA	NA	NA	NA	NA	AA	AA	AA	AA	AA	AA	AA	AA	AA	NN	AA	AA	NN	AA	AA	AA	NN	AA	AA	AA	AA	AA	AA	AA	AA	AA	GG	AA	AA	AA	AA	AA	NN	AA	GG	GG	AA	AA
	999939	A/G	2A	228	+	NA	NA	NA	NA	NA	NA	AA	AA	GG	GG	AA	GG	GG	GG	GG	GG	AA	GG	AA	GG	GG	GG	GG	GG	GG	AA	GG	GG	NN	GG	GG	NN	GG	GG	AA	AA	GG	GG	AA	GG	GG	GG	GG	AA
	1053641	C/A	2A	229	+	NA	NA	NA	NA	NA	NA	TT	TT	TT	TT	TT	TT	TT	TT	TT	TT	TT	TT	TT	TT	TT	TT	TT	TT	TT	TT	TT	TT	TT	TT	TT	TT	TT	TT	TT	TT	TT	TT	TT	TT	TT	TT	TT	TT
	3064509	C/T	2A	230	+	NA	NA	NA	NA	NA	NA	TT	TT	CC	CC	TT	CC	CC	CC	CC	CC	TT	CC	NN	CC	CC	CC	CC	CC	CC	TT	CC	CC	TT	CC	CC	CC	CC	CC	TT	TT	CC	CC	TT	CC	CC	CC	NN	TT
	1093211	T/C	2A	231	+	NA	NA	NA	NA	NA	NA	NN	NN	CC	NN	TT	NN	NN	NN	CC	NN	NN	NN	NN	NN	NN	NN	NN	TT	NN	NN	NN	CC	NN	NN	NN	CC	CC	TT	NN	NN	NN	NN	NN	NN	CC	CC	NN	NN
	2260254	C/T	2A	232	+	NA	NA	NA	NA	NA	NA	CC	CC	NN	CC	CC	CC	CC	NN	NN	NN	CC	CC	NN	CC	CC	CC	CC	CC	CC	CC	CC	NN	CC	CC	CC	NN	CC	NN	CC	CC	CC	CC	NN	CC	CC	CC	CC	NN
	1229356	T/C	2A	233	+	NA	NA	NA	NA	NA	NA	CC	NN	CC	TT	CC	TT	TT	NN	CC	CC	CC	TT	CC	TT	TT	TT	TT	TT	TT	CC	TT	CC	CC	TT	TT	CC	CC	TT	CC	NN	TT	TT	CC	TT	CC	CC	NN	CC
	2253029	C/T	2A	234	+	NA	NA	NA	NA	NA	NA	TT	TT	NN	CC	TT	CC	CC	NN	NN	NN	TT	CC	TT	CC	CC	CC	CC	CC	CC	TT	CC	NN	TT	TT	CC	NN	CC	CC	TT	CC	CC	CC	TT	CC	CC	NN	CC	TT
	1864661	T/G	2A	235	+	NA	NA	NA	NA	NA	NA	GG	GG	TT	TT	GG	TT	TT	TT	TT	TT	GG	TT	NN	TT	TT	TT	TT	TT	TT	GG	TT	TT	GG	GG	TT	TT	TT	TT	GG	TT	TT	TT	GG	TT	TT	TT	TT	GG
	3064613	T/A	2A	236	+	NA	NA	NA	NA	NA	NA	AA	AA	NN	GG	AA	GG	GG	GG	NN	NN	AA	GG	AA	GG	GG	GG	GG	GG	GG	AA	GG	NN	AA	AA	GG	NN	GG	GG	AA	GG	GG	GG	AA	GG	GG	NN	GG	AA
	2258278	A/T	2A	237	+	NA	NA	NA	NA	NA	NA	TT	TT	AA	AA	TT	AA	AA	NN	AA	AA	TT	TT	TT	AA	AA	AA	AA	AA	AA	TT	AA	NN	TT	TT	AA	AA	TT	AA	TT	AA	AA	AA	NN	AA	AA	AA	AA	TT
	1275924	C/T	2A	238	+	NA	NA	NA	NA	NA	NA	TT	TT	TT	CC	TT	CC	NN	CC	TT	TT	TT	CC	NN	CC	CC	CC	CC	NN	NN	TT	CC	TT	TT	TT	CC	TT	CC	TT	NN	CC	CC	CC	TT	CC	CC	TT	CC	TT
	1299453	G/C	2A	239	+	NA	NA	NA	NA	NA	NA	GG	GG	CC	GG	GG	GG	GG	NN	CC	CC	GG	CC	GG	GG	GG	GG	NN	GG	GG	GG	GG	CC	GG	GG	GG	NN	CC	NN	GG	CC	GG	GG	GG	GG	GG	CC	GG	GG
	1204588	C/A	2A	240	+	NA	NA	NA	NA	NA	NA	NN	CC	CC	CC	CC	CC	CC	CC	CC	CC	CC	NN	NN	CC	CC	CC	CC	CC	CC	CC	CC	CC	CC	CC	CC	CC	CC	NN	CC	CC	CC	CC	CC	CC	CC	CC	CC	CC
	2276132	T/C	2A	241	+	NA	NA	NA	NA	NA	NA	TT	TT	TT	TT	TT	TT	TT	TT	TT	TT	TT	TT	TT	TT	TT	TT	TT	TT	TT	TT	TT	TT	TT	TT	TT	TT	TT	TT	TT	TT	TT	TT	TT	TT	TT	TT	TT	TT
	4909347	A/C	2A	242	+	NA	NA	NA	NA	NA	NA	NN	CC	CC	CC	CC	CC	CC	NN	NN	AA	CC	CC	NN	CC	CC	CC	NN	CC	CC	CC	CC	CC	CC	CC	CC	CC	CC	NN	CC	CC	CC	CC	CC	NN	CC	CC	CC	CC
	1092204	T/G	2A	243	+	NA	NA	NA	NA	NA	NA	GG	GG	TT	TT	NN	TT	TT	NN	TT	TT	GG	GG	NN	TT	TT	TT	TT	TT	TT	GG	TT	TT	NN	TT	TT	GG	GG	NN	GG	TT	TT	TT	GG	TT	TT	TT	GG	GG
	1127363	C/T	2A	244	+	NA	NA	NA	NA	NA	NA	TT	TT	CC	CC	CC	CC	CC	NN	CC	TT	TT	TT	NN	CC	CC	CC	CC	CC	CC	TT	CC	CC	TT	CC	CC	NN	NN	TT	TT	CC	CC	CC	TT	CC	CC	CC	TT	TT
	1166096	A/G	2A	245	+	NA	NA	NA	NA	NA	NA	AA	AA	GG	GG	GG	GG	GG	GG	GG	AA	AA	AA	NN	GG	GG	AA	GG	GG	GG	AA	AA	GG	NN	GG	GG	AA	AA	AA	AA	AA	GG	GG	AA	NN	AA	GG	AA	AA
	2372250	C/A	2A	246	+	NA	NA	NA	NA	NA	NA	CC	CC	AA	CC	CC	CC	CC	CC	NN	CC	CC	CC	CC	CC	CC	CC	CC	CC	CC	CC	CC	AA	CC	AA	CC	CC	CC	CC	CC	CC	CC	CC	CC	CC	CC	AA	CC	CC
	2256686	C/A	2A	247	+	NA	NA	NA	NA	NA	NA	CC	CC	CC	CC	CC	CC	CC	NN	CC	CC	CC	CC	NN	CC	CC	CC	CC	CC	CC	CC	CC	CC	CC	CC	CC	CC	CC	AA	CC	CC	CC	CC	CC	NN	CC	CC	CC	CC
	3064404	A/G	2A	248	+	NA	NA	NA	NA	NA	NA	NN	AA	NN	NN	NN	NN	NN	NN	AA	AA	AA	AA	AA	NN	NN	GG	NN	NN	NN	NN	GG	NN	AA	NN	AA	AA	NN	AA	NN	NN	NN	AA	AA	NN	NN	NN	AA	AA
	999293	G/A	2A	249	+	NA	NA	NA	NA	NA	NA	GG	GG	GG	GG	GG	GG	GG	GG	GG	GG	GG	GG	GG	GG	NN	GG	GG	GG	GG	GG	GG	GG	GG	GG	GG	NN	GG	GG	GG	GG	GG	GG	GG	AA	GG	GG	GG	GG
	3029249	C/A	2A	250	+	NA	NA	NA	NA	NA	NA	CC	CC	CC	CC	CC	CC	CC	CC	CC	CC	CC	CC	CC	CC	AA	CC	CC	CC	CC	CC	CC	CC	CC	AA	CC	CC	CC	CC	CC	CC	CC	CC	CC	CC	CC	CC	CC	CC
	1010498	A/C	2A	251	+	NA	NA	NA	NA	NA	NA	CC	CC	CC	CC	CC	CC	CC	NN	CC	AA	CC	CC	CC	CC	NN	CC	NN	AA	CC	CC	CC	AA	CC	NN	CC	CC	CC	AA	CC	CC	CC	CC	CC	CC	CC	AA	CC	CC
	1093182	A/G	2A	252	+	NA	NA	NA	NA	NA	NA	GG	GG	GG	GG	GG	GG	GG	GG	GG	GG	GG	GG	NN	GG	GG	GG	GG	GG	GG	GG	GG	GG	GG	GG	GG	GG	GG	GG	GG	GG	GG	GG	GG	GG	GG	GG	GG	GG
	3222539	G/C	2A	253	+	NA	NA	NA	NA	NA	NA	GG	CC	CC	CC	CC	CC	CC	CC	CC	CC	CC	CC	CC	CC	GG	CC	NN	CC	CC	CC	CC	CC	CC	GG	CC	CC	CC	NN	CC	CC	CC	CC	NN	NN	GG	CC	CC	CC
	1068421	T/C	2A	254	+	NA	NA	NA	NA	NA	NA	TT	TT	TT	TT	TT	TT	TT	TT	TT	TT	TT	TT	NN	CC	TT	CC	TT	TT	TT	TT	CC	TT	TT	TT	CC	TT	CC	TT	TT	TT	CC	TT	TT	TT	TT	TT	TT	TT
	1056356	C/T	2A	255	+	NA	NA	NA	NA	NA	NA	CC	CC	CC	CC	CC	CC	CC	CC	CC	CC	CC	CC	NN	TT	CC	TT	CC	CC	CC	CC	TT	TT	CC	CC	TT	CC	TT	CC	CC	CC	NN	CC	CC	CC	CC	TT	CC	CC
	1063107	C/G	2A	256	+	NA	NA	NA	NA	NA	NA	CC	GG	GG	GG	GG	GG	GG	GG	GG	GG	NN	GG	NN	CC	GG	CC	GG	GG	GG	GG	CC	CC	GG	GG	CC	GG	CC	GG	GG	GG	CC	NN	NN	NN	NN	NN	GG	GG
	1138749	A/T	2A	257	+	NA	NA	NA	NA	NA	NA	TT	AA	AA	AA	AA	AA	AA	AA	AA	AA	AA	AA	AA	TT	AA	TT	NN	AA	AA	AA	TT	TT	AA	AA	TT	AA	TT	AA	AA	AA	NN	AA	AA	NN	AA	TT	AA	AA
	2255667	T/C	2A	258	+	NA	NA	NA	NA	NA	NA	CC	CC	CC	CC	CC	CC	CC	CC	CC	CC	CC	CC	CC	CC	CC	CC	CC	CC	CC	CC	CC	CC	CC	CC	CC	CC	CC	CC	CC	CC	CC	CC	CC	CC	NN	CC	CC	CC
	3956868	T/C	2A	259	+	NA	NA	NA	NA	NA	NA	CC	TT	TT	TT	TT	TT	TT	TT	TT	TT	TT	TT	TT	CC	TT	CC	TT	TT	TT	TT	CC	CC	TT	TT	CC	TT	CC	TT	TT	NN	CC	TT	TT	NN	TT	NN	TT	NN
	1094059	C/A	2A	260	+	NA	NA	NA	NA	NA	NA	CC	CC	CC	CC	CC	CC	CC	NN	CC	AA	CC	CC	CC	CC	AA	CC	CC	AA	CC	CC	CC	AA	CC	AA	CC	NN	NN	AA	CC	CC	CC	CC	CC	CC	CC	AA	CC	CC
	3064873	G/C	2A	261	+	NA	NA	NA	NA	NA	NA	NN	AA	AA	AA	AA	AA	AA	AA	AA	AA	AA	AA	AA	AA	AA	AA	AA	AA	AA	AA	AA	GG	AA	AA	AA	AA	AA	NN	AA	NN	NN	AA	AA	AA	AA	AA	AA	AA
	996946	A/G	2A	262	+	NA	NA	NA	NA	NA	NA	AA	AA	AA	AA	AA	AA	AA	AA	AA	AA	AA	AA	AA	AA	AA	AA	NN	AA	AA	AA	AA	AA	AA	AA	AA	AA	AA	AA	AA	AA	AA	AA	NN	AA	AA	AA	AA	AA
	1127704	G/T	2A	263	+	NA	NA	NA	NA	NA	NA	AA	AA	AA	AA	AA	AA	AA	NN	AA	AA	AA	NN	NN	AA	CC	AA	AA	AA	AA	AA	AA	AA	AA	CC	AA	AA	AA	AA	AA	AA	AA	AA	AA	AA	AA	AA	AA	AA
	1190338	C/T	2A	264	+	NA	NA	NA	NA	NA	NA	CC	CC	CC	CC	CC	CC	CC	CC	CC	CC	NN	CC	CC	CC	CC	NN	CC	CC	CC	NN	CC	CC	CC	CC	NN	CC	CC	CC	CC	CC	CC	CC	CC	CC	CC	CC	CC	CC
	1252319	T/C	2A	265	+	NA	NA	NA	NA	NA	NA	NN	CC	CC	CC	CC	CC	CC	NN	CC	CC	CC	CC	NN	TT	CC	TT	CC	NN	CC	CC	TT	NN	CC	CC	TT	CC	TT	CC	CC	CC	TT	CC	NN	CC	CC	TT	NN	CC
	3064936	G/A	2A	266	+	NA	NA	NA	NA	NA	NA	AA	AA	AA	AA	AA	AA	AA	NN	AA	AA	AA	AA	AA	AA	GG	AA	AA	AA	AA	AA	AA	AA	AA	GG	AA	AA	AA	AA	AA	AA	AA	AA	AA	AA	NN	AA	AA	AA
	1133336	C/T	2A	267	+	NA	NA	NA	NA	NA	NA	CC	CC	CC	CC	CC	CC	CC	AA	CC	AA	CC	CC	CC	CC	AA	CC	CC	AA	CC	CC	CC	CC	CC	AA	CC	CC	CC	CC	CC	CC	CC	CC	CC	CC	AA	CC	CC	CC
	3021489	C/A	2A	268	+	NA	NA	NA	NA	NA	NA	CC	CC	CC	CC	CC	CC	CC	NN	CC	NN	CC	CC	CC	CC	NN	CC	CC	NN	CC	CC	CC	CC	CC	NN	CC	CC	CC	CC	CC	CC	CC	CC	CC	CC	CC	CC	CC	CC
	1161059	G/C	2A	269	+	NA	NA	NA	NA	NA	NA	GG	CC	CC	CC	CC	CC	CC	CC	CC	GG	CC	CC	NN	GG	GG	GG	NN	GG	CC	CC	GG	GG	CC	GG	GG	CC	GG	CC	CC	CC	GG	CC	CC	CC	GG	GG	NN	NN
	3064817	T/C	2A	270	+	NA	NA	NA	NA	NA	NA	TT	CC	CC	CC	CC	CC	CC	CC	CC	NN	CC	CC	NN	CC	NN	CC	NN	NN	CC	CC	CC	TT	CC	NN	CC	CC	CC	NN	CC	CC	CC	CC	CC	CC	CC	NN	CC	CC
	1034434	A/C	2A	271	+	NA	NA	NA	NA	NA	NA	AA	NN	CC	CC	NN	CC	CC	AA	CC	AA	CC	CC	NN	CC	AA	CC	CC	AA	CC	CC	CC	AA	NN	AA	NN	NN	CC	CC	CC	CC	CC	CC	CC	CC	CC	AA	CC	CC
	1039214	T/C	2A	272	+	NA	NA	NA	NA	NA	NA	CC	TT	TT	TT	TT	TT	TT	TT	TT	TT	TT	TT	NN	TT	TT	TT	TT	TT	TT	TT	TT	TT	TT	TT	TT	TT	TT	TT	TT	TT	TT	TT	TT	TT	CC	TT	TT	TT
	1062525	C/A	2A	273	+	NA	NA	NA	NA	NA	NA	AA	CC	CC	CC	CC	CC	CC	CC	CC	CC	CC	CC	CC	CC	CC	CC	CC	CC	CC	CC	CC	CC	CC	CC	CC	CC	CC	CC	CC	CC	CC	CC	CC	CC	CC	CC	CC	CC
	1083264	T/C	2A	274	+	NA	NA	NA	NA	NA	NA	TT	TT	TT	NN	TT	NN	TT	TT	TT	TT	TT	TT	NN	TT	TT	TT	TT	TT	TT	TT	TT	TT	TT	TT	TT	TT	TT	NN	TT	TT	TT	TT	TT	TT	TT	TT	TT	TT
	1117207	A/G	2A	275	+	NA	NA	NA	NA	NA	NA	GG	AA	AA	AA	AA	AA	AA	NN	AA	NN	AA	AA	AA	AA	NN	AA	AA	NN	AA	AA	AA	AA	AA	NN	AA	AA	AA	AA	AA	AA	AA	AA	NN	AA	AA	AA	AA	AA
	1021420	G/A	2A	276	+	NA	NA	NA	NA	NA	NA	GG	AA	AA	NN	AA	AA	AA	AA	AA	AA	AA	AA	NN	GG	NN	GG	GG	AA	AA	AA	NN	GG	AA	AA	GG	AA	GG	AA	AA	AA	GG	AA	NN	NN	GG	GG	AA	AA
	1080724	T/C	2A	277	+	NA	NA	NA	NA	NA	NA	CC	CC	CC	CC	CC	CC	CC	CC	CC	CC	CC	CC	CC	CC	TT	CC	CC	CC	CC	CC	CC	TT	CC	CC	CC	CC	CC	NN	CC	CC	CC	CC	CC	CC	TT	TT	CC	CC
	1091012	G/T	2A	278	+	NA	NA	NA	NA	NA	NA	TT	TT	TT	TT	TT	TT	TT	TT	TT	TT	TT	GG	TT	GG	TT	GG	GG	TT	TT	TT	GG	TT	TT	TT	TT	TT	GG	TT	TT	TT	GG	TT	TT	NN	TT	TT	TT	TT
	2262196	A/T	2A	279	+	NA	NA	NA	NA	NA	NA	AA	AA	AA	AA	AA	AA	AA	NN	AA	AA	AA	NN	NN	TT	AA	TT	TT	AA	AA	AA	TT	AA	AA	AA	TT	AA	TT	AA	AA	AA	TT	AA	AA	AA	AA	AA	AA	AA
	2263981	C/G	2A	280	+	NA	NA	NA	NA	NA	NA	NN	GG	GG	GG	GG	GG	GG	GG	GG	CC	GG	NN	GG	CC	CC	CC	CC	CC	GG	GG	CC	CC	GG	CC	CC	GG	CC	CC	GG	GG	CC	GG	GG	NN	CC	CC	GG	GG
	1186413	A/G	2A	281	+	NA	NA	NA	NA	NA	NA	NN	GG	GG	GG	GG	GG	GG	GG	GG	GG	GG	GG	NN	AA	GG	AA	GG	GG	GG	GG	AA	AA	GG	GG	AA	GG	AA	GG	GG	GG	AA	GG	GG	GG	NN	AA	GG	GG
	1106995	G/T	2A	282	+	NA	NA	NA	NA	NA	NA	GG	GG	GG	NN	GG	GG	GG	NN	NN	GG	GG	GG	GG	GG	NN	GG	GG	GG	GG	GG	GG	NN	GG	GG	GG	NN	GG	NN	GG	GG	GG	GG	NN	GG	GG	GG	NN	GG
	1090021	A/C	2A	283	+	NA	NA	NA	NA	NA	NA	NN	NN	CC	CC	CC	CC	CC	CC	CC	NN	CC	CC	NN	CC	CC	CC	CC	NN	CC	CC	CC	CC	CC	CC	AA	CC	CC	CC	CC	CC	CC	CC	CC	CC	CC	CC	NN	CC
	1218651	A/G	2A	284	+	NA	NA	NA	NA	NA	NA	AA	GG	GG	GG	GG	GG	GG	NN	GG	AA	GG	AA	NN	AA	AA	AA	AA	AA	GG	GG	AA	AA	GG	AA	AA	GG	AA	AA	GG	GG	AA	GG	GG	NN	AA	AA	GG	GG
	1667853	T/G	2A	285	+	NA	NA	NA	NA	NA	NA	TT	GG	GG	GG	GG	GG	GG	GG	GG	GG	GG	TT	GG	TT	GG	TT	TT	GG	GG	GG	TT	GG	GG	GG	TT	GG	TT	GG	GG	GG	TT	GG	NN	NN	GG	GG	GG	NN
	2245372	C/T	2A	286	+	NA	NA	NA	NA	NA	NA	TT	CC	TT	CC	TT	TT	CC	NN	TT	TT	TT	TT	NN	NN	CC	CC	CC	TT	TT	TT	CC	TT	CC	TT	CC	CC	CC	TT	NN	TT	TT	CC	TT	CC	TT	TT	CC	TT
	1103548	A/G	2A	287	+	NA	NA	NA	NA	NA	NA	AA	AA	AA	AA	AA	AA	AA	AA	AA	AA	AA	AA	NN	AA	AA	AA	AA	AA	AA	NN	AA	AA	AA	AA	AA	NN	AA	AA	AA	AA	AA	AA	AA	AA	AA	NN	AA	AA
	1282247	T/G	2A	288	+	NA	NA	NA	NA	NA	NA	GG	NN	NN	NN	NN	NN	NN	NN	NN	NN	NN	GG	GG	GG	NN	GG	GG	NN	GG	NN	GG	GG	NN	NN	GG	NN	GG	GG	NN	NN	GG	NN	TT	NN	NN	GG	NN	NN
	1092979	T/A	2A	289	+	NA	NA	NA	NA	NA	NA	AA	TT	TT	TT	AA	TT	TT	NN	AA	AA	AA	AA	TT	NN	TT	TT	TT	AA	AA	AA	TT	AA	AA	AA	TT	TT	TT	AA	AA	TT	AA	TT	AA	TT	AA	AA	TT	AA
	1088421	C/A	2A	290	+	NA	NA	NA	NA	NA	NA	AA	CC	CC	CC	AA	CC	CC	NN	AA	AA	AA	AA	CC	NN	CC	CC	CC	AA	AA	AA	CC	AA	CC	AA	CC	CC	CC	AA	NN	CC	AA	CC	AA	CC	AA	AA	CC	AA
	1089339	C/G	2A	291	+	NA	NA	NA	NA	NA	NA	GG	CC	CC	CC	GG	CC	CC	CC	GG	GG	GG	GG	NN	NN	CC	CC	CC	GG	GG	GG	CC	GG	CC	GG	CC	CC	CC	GG	NN	CC	GG	CC	NN	CC	GG	GG	CC	GG
	1091806	G/T	2A	292	+	NA	NA	NA	NA	NA	NA	TT	GG	TT	GG	TT	TT	GG	TT	TT	TT	TT	TT	NN	NN	GG	GG	NN	TT	TT	TT	GG	GG	TT	TT	NN	GG	GG	TT	TT	TT	TT	GG	GG	GG	TT	TT	GG	TT
	1098973	C/G	2A	293	+	NA	NA	NA	NA	NA	NA	GG	CC	CC	CC	GG	CC	CC	GG	GG	GG	GG	GG	CC	NN	CC	GG	CC	GG	GG	GG	CC	GG	NN	GG	GG	GG	GG	GG	NN	CC	GG	CC	GG	CC	GG	GG	GG	GG
	1103422	G/C	2A	294	+	NA	NA	NA	NA	NA	NA	CC	GG	CC	GG	CC	CC	GG	GG	CC	CC	CC	CC	NN	NN	GG	GG	NN	CC	CC	CC	GG	GG	GG	CC	GG	GG	GG	CC	NN	CC	CC	GG	GG	GG	CC	CC	GG	CC
	2242354	A/C	2A	295	+	NA	NA	NA	NA	NA	NA	CC	AA	AA	AA	CC	AA	AA	NN	CC	CC	CC	CC	AA	NN	AA	AA	AA	CC	CC	CC	AA	CC	AA	CC	AA	AA	CC	CC	NN	AA	CC	AA	CC	AA	CC	CC	AA	CC
	984698	G/C	2A	296	+	NA	NA	NA	NA	NA	NA	CC	GG	GG	GG	CC	GG	GG	NN	CC	CC	CC	CC	GG	NN	GG	GG	GG	CC	CC	CC	GG	CC	GG	CC	GG	GG	GG	CC	NN	GG	CC	GG	CC	GG	CC	CC	GG	CC
	1209389	A/G	2A	297	+	NA	NA	NA	NA	NA	NA	GG	AA	AA	AA	AA	AA	AA	NN	AA	AA	AA	GG	NN	GG	AA	GG	GG	AA	AA	AA	NN	GG	AA	AA	GG	AA	GG	NN	AA	AA	GG	AA	AA	NN	AA	GG	AA	AA
	2258430	A/G	2A	298	+	NA	NA	NA	NA	NA	NA	NN	GG	GG	GG	GG	GG	GG	GG	GG	GG	GG	AA	NN	AA	GG	AA	AA	GG	GG	GG	AA	AA	NN	GG	NN	GG	AA	AA	GG	GG	AA	GG	GG	GG	GG	AA	GG	GG
	3026936	A/G	2A	299	+	NA	NA	NA	NA	NA	NA	AA	AA	AA	AA	AA	AA	AA	NN	AA	NN	AA	AA	NN	AA	NN	AA	NN	NN	AA	AA	AA	AA	AA	NN	AA	AA	AA	NN	AA	AA	AA	AA	AA	AA	AA	AA	AA	AA
	1019771	A/G	2A	300	+	NA	NA	NA	NA	NA	NA	NN	NN	AA	AA	AA	AA	AA	GG	AA	NN	AA	AA	AA	AA	NN	AA	AA	NN	AA	AA	AA	NN	AA	NN	AA	AA	AA	AA	AA	NN	AA	AA	AA	AA	AA	AA	AA	AA
	1030510	T/C	2A	301	+	NA	NA	NA	NA	NA	NA	CC	TT	TT	TT	TT	TT	TT	NN	TT	CC	TT	CC	NN	CC	CC	CC	CC	CC	TT	TT	CC	CC	TT	TT	CC	TT	CC	CC	TT	TT	CC	TT	TT	NN	TT	CC	TT	TT
	1052066	T/C	2A	302	+	NA	NA	NA	NA	NA	NA	CC	TT	TT	TT	TT	TT	TT	TT	TT	TT	TT	CC	TT	CC	TT	CC	CC	TT	TT	TT	CC	NN	TT	TT	CC	TT	CC	CC	TT	TT	CC	TT	TT	NN	TT	TT	TT	TT
	1070859	C/T	2A	303	+	NA	NA	NA	NA	NA	NA	TT	CC	CC	CC	CC	CC	NN	NN	CC	CC	CC	TT	NN	TT	CC	TT	NN	CC	CC	CC	TT	TT	CC	CC	TT	CC	TT	TT	CC	CC	TT	CC	CC	NN	CC	TT	CC	CC
	1087996	G/A	2A	304	+	NA	NA	NA	NA	NA	NA	GG	GG	GG	GG	GG	GG	GG	GG	GG	GG	GG	GG	NN	GG	GG	GG	NN	GG	GG	NN	GG	GG	GG	GG	GG	GG	GG	GG	GG	GG	GG	GG	GG	GG	GG	GG	GG	GG
	1089389	G/T	2A	305	+	NA	NA	NA	NA	NA	NA	GG	TT	TT	TT	TT	TT	TT	NN	TT	GG	TT	GG	TT	GG	GG	GG	GG	GG	TT	TT	GG	GG	TT	NN	GG	TT	GG	GG	TT	TT	GG	TT	TT	NN	NN	GG	TT	TT
	1218562	A/G	2A	306	+	NA	NA	NA	NA	NA	NA	GG	AA	AA	AA	AA	AA	AA	AA	AA	AA	AA	GG	NN	GG	AA	GG	GG	AA	AA	AA	GG	GG	AA	AA	NN	AA	GG	GG	AA	AA	GG	AA	AA	NN	AA	NN	AA	AA
	1228050	A/C	2A	307	+	NA	NA	NA	NA	NA	NA	AA	AA	AA	AA	AA	AA	AA	AA	AA	AA	AA	AA	NN	NN	AA	AA	AA	AA	AA	AA	AA	AA	AA	AA	AA	AA	AA	AA	AA	AA	NN	AA	AA	NN	AA	AA	AA	AA
	2278270	G/A	2A	308	+	NA	NA	NA	NA	NA	NA	AA	GG	GG	GG	GG	GG	GG	GG	GG	GG	GG	AA	NN	AA	GG	AA	AA	GG	GG	GG	AA	GG	GG	GG	AA	GG	AA	GG	GG	GG	AA	GG	GG	NN	AA	GG	GG	GG
	3026345	C/G	2A	309	+	NA	NA	NA	NA	NA	NA	GG	CC	CC	CC	CC	CC	CC	NN	CC	GG	CC	GG	CC	GG	GG	GG	GG	GG	CC	CC	GG	GG	CC	GG	GG	CC	GG	GG	CC	CC	GG	CC	CC	NN	GG	NN	CC	CC
	3027058	A/G	2A	310	+	NA	NA	NA	NA	NA	NA	AA	GG	GG	GG	GG	GG	NN	GG	GG	AA	GG	AA	NN	AA	NN	AA	AA	AA	GG	GG	AA	AA	GG	NN	AA	AA	AA	AA	GG	NN	AA	GG	GG	AA	AA	AA	GG	GG
	3064857	C/T	2A	311	+	NA	NA	NA	NA	NA	NA	TT	CC	CC	CC	CC	CC	CC	CC	CC	CC	CC	TT	CC	TT	CC	TT	TT	CC	CC	CC	TT	TT	CC	CC	NN	CC	TT	CC	CC	CC	TT	CC	CC	NN	CC	TT	CC	CC
	986208	G/A	2A	312	+	NA	NA	NA	NA	NA	NA	AA	GG	GG	GG	GG	GG	GG	GG	GG	GG	GG	AA	GG	AA	GG	AA	AA	GG	GG	GG	AA	AA	GG	GG	AA	GG	AA	AA	GG	GG	AA	GG	GG	NN	GG	AA	GG	GG
	1238701	C/G	2A	313	+	NA	NA	NA	NA	NA	NA	GG	CC	CC	CC	GG	CC	CC	GG	GG	GG	GG	GG	NN	NN	CC	CC	CC	GG	GG	GG	CC	GG	GG	GG	CC	CC	CC	GG	GG	CC	GG	CC	GG	CC	GG	GG	CC	GG
	1024346	T/C	2A	314	+	NA	NA	NA	NA	NA	NA	CC	CC	CC	CC	CC	CC	CC	CC	CC	TT	CC	CC	CC	CC	TT	CC	NN	TT	CC	CC	CC	CC	CC	TT	CC	CC	CC	CC	CC	CC	CC	CC	CC	CC	CC	CC	CC	CC
	1128880	T/A	2A	315	+	NA	NA	NA	NA	NA	NA	TT	AA	NN	TT	TT	NN	TT	NN	NN	TT	AA	TT	NN	TT	TT	TT	TT	TT	AA	TT	TT	TT	AA	AA	TT	NN	TT	TT	AA	TT	TT	TT	TT	TT	TT	NN	TT	TT
	995632	A/G	2A	316	+	NA	NA	NA	NA	NA	NA	GG	AA	AA	NN	NN	AA	GG	NN	GG	AA	AA	GG	NN	GG	GG	GG	NN	AA	AA	GG	GG	GG	AA	NN	GG	GG	GG	AA	AA	AA	GG	NN	GG	AA	GG	NN	GG	GG
	981071	G/C	2A	317	+	NA	NA	NA	NA	NA	NA	GG	CC	CC	CC	CC	CC	CC	NN	CC	GG	CC	GG	CC	GG	GG	GG	NN	GG	CC	CC	GG	GG	CC	GG	GG	CC	GG	GG	CC	CC	GG	CC	CC	NN	GG	GG	CC	CC
	2243090	G/A	2A	318	+	NA	NA	NA	NA	NA	NA	AA	GG	GG	GG	AA	GG	GG	GG	AA	AA	AA	AA	GG	NN	GG	GG	GG	AA	AA	NN	GG	AA	NN	AA	GG	GG	GG	AA	NN	GG	AA	GG	AA	GG	AA	AA	GG	AA
	1087767	G/C	2A	319	+	NA	NA	NA	NA	NA	NA	NN	NN	GG	GG	NN	AA	NN	GG	AA	GG	NN	NN	AA	NN	NN	GG	AA	GG	AA	AA	NN	AA	AA	NN	AA	AA	AA	GG	NN	AA	NN	NN	AA	GG	NN	GG	AA	AA
	1096228	G/C	2A	320	+	NA	NA	NA	NA	NA	NA	GG	GG	GG	GG	GG	GG	GG	CC	GG	GG	GG	CC	GG	NN	NN	GG	GG	GG	GG	GG	GG	GG	GG	NN	NN	GG	GG	GG	GG	GG	NN	GG	GG	NN	GG	GG	GG	GG
	3034011	A/G	2A	321	+	NA	NA	NA	NA	NA	NA	TT	TT	TT	TT	TT	TT	TT	TT	TT	TT	TT	TT	TT	TT	TT	NN	TT	TT	TT	TT	TT	TT	TT	TT	TT	TT	TT	TT	TT	TT	TT	TT	TT	TT	TT	TT	TT	TT
	1068080	C/T	2A	322	+	NA	NA	NA	NA	NA	NA	CC	CC	CC	CC	CC	CC	CC	TT	CC	CC	CC	CC	NN	NN	NN	CC	CC	CC	CC	CC	CC	CC	CC	NN	NN	NN	CC	CC	CC	CC	NN	CC	CC	CC	CC	CC	CC	CC
	1089205	C/G	2A	323	+	NA	NA	NA	NA	NA	NA	CC	CC	CC	CC	CC	CC	NN	CC	CC	NN	CC	CC	CC	CC	GG	CC	CC	NN	CC	CC	NN	CC	CC	CC	CC	CC	CC	CC	CC	CC	CC	CC	CC	CC	CC	NN	CC	CC
	1103270	G/A	2A	324	+	NA	NA	NA	NA	NA	NA	GG	GG	GG	GG	GG	GG	GG	GG	GG	NN	GG	GG	NN	GG	NN	NN	GG	NN	GG	GG	NN	GG	GG	GG	GG	GG	GG	GG	GG	GG	GG	GG	GG	GG	GG	NN	GG	GG
	1128817	A/G	2A	325	+	NA	NA	NA	NA	NA	NA	TT	TT	TT	TT	TT	TT	TT	NN	TT	NN	TT	TT	TT	TT	TT	NN	TT	TT	TT	TT	NN	TT	TT	TT	TT	TT	TT	TT	TT	TT	TT	TT	TT	TT	TT	NN	TT	TT
	1224481	G/C	2A	326	+	NA	NA	NA	NA	NA	NA	CC	GG	GG	GG	GG	NN	GG	GG	CC	NN	NN	NN	GG	NN	NN	GG	NN	NN	CC	CC	GG	CC	GG	NN	NN	CC	CC	NN	NN	NN	NN	NN	GG	NN	NN	NN	CC	CC
	1243075	A/G	2A	327	+	NA	NA	NA	NA	NA	NA	AA	AA	NN	NN	AA	AA	CC	NN	AA	AA	AA	NN	NN	AA	CC	NN	AA	AA	AA	AA	NN	AA	AA	AA	AA	AA	AA	AA	AA	NN	AA	AA	NN	AA	AA	AA	AA	AA
	2276049	T/C	2A	328	+	NA	NA	NA	NA	NA	NA	TT	TT	TT	TT	TT	TT	TT	NN	TT	TT	TT	TT	NN	TT	TT	TT	TT	TT	TT	TT	TT	NN	TT	TT	TT	TT	TT	NN	TT	TT	TT	TT	TT	TT	TT	TT	TT	TT
	2277553	G/T	2A	329	+	NA	NA	NA	NA	NA	NA	GG	GG	GG	GG	GG	GG	NN	NN	GG	NN	GG	GG	NN	GG	TT	GG	GG	NN	GG	GG	NN	GG	GG	GG	GG	GG	GG	GG	GG	GG	GG	GG	NN	GG	GG	NN	GG	GG
	1099561	A/G	2A	330	+	NA	NA	NA	NA	NA	NA	AA	AA	AA	AA	AA	AA	AA	NN	AA	NN	AA	AA	AA	AA	AA	AA	AA	NN	AA	AA	AA	AA	AA	AA	AA	AA	AA	AA	AA	AA	AA	AA	AA	AA	AA	AA	AA	AA
	3029919	G/A	2A	331	+	NA	NA	NA	NA	NA	NA	GG	GG	GG	GG	GG	GG	GG	GG	GG	GG	GG	GG	NN	GG	GG	GG	GG	GG	GG	GG	AA	AA	GG	GG	GG	GG	GG	GG	GG	GG	GG	GG	GG	GG	AA	AA	GG	GG
	3024097	C/A	2A	332	+	NA	NA	NA	NA	NA	NA	CC	CC	CC	CC	AA	CC	CC	CC	CC	CC	AA	CC	CC	AA	CC	CC	CC	CC	CC	AA	CC	AA	CC	CC	AA	CC	CC	CC	AA	CC	AA	CC	CC	CC	CC	CC	CC	CC
	1093233	T/C	2A	333	+	NA	NA	NA	NA	NA	NA	TT	TT	TT	NN	CC	TT	CC	TT	TT	TT	TT	TT	TT	CC	CC	CC	CC	TT	TT	CC	TT	CC	TT	TT	TT	TT	CC	TT	TT	TT	TT	TT	TT	TT	CC	TT	TT	TT
	3222183	A/G	2A	334	+	NA	NA	NA	NA	NA	NA	GG	AA	AA	NN	AA	AA	GG	AA	AA	AA	GG	GG	AA	AA	GG	GG	GG	AA	AA	AA	AA	AA	AA	GG	GG	NN	GG	NN	GG	AA	GG	AA	AA	GG	AA	AA	GG	AA
	1252085	T/A	2A	335	+	NA	NA	NA	NA	NA	NA	TT	TT	TT	TT	TT	TT	TT	NN	TT	NN	TT	TT	TT	TT	NN	TT	TT	NN	TT	TT	AA	AA	TT	NN	TT	TT	TT	NN	TT	TT	TT	TT	TT	TT	AA	NN	TT	TT
	1089727	A/G	2A	336	+	NA	NA	NA	NA	NA	NA	AA	GG	AA	AA	AA	AA	AA	AA	GG	GG	GG	AA	NN	AA	AA	NN	AA	GG	GG	AA	AA	NN	AA	AA	AA	AA	AA	AA	NN	GG	AA	AA	GG	AA	AA	GG	AA	AA
	1090622	A/G	2A	337	+	NA	NA	NA	NA	NA	NA	AA	GG	NN	AA	AA	AA	AA	NN	GG	GG	GG	AA	NN	AA	AA	AA	AA	NN	GG	AA	AA	AA	GG	NN	AA	AA	AA	AA	GG	AA	AA	AA	GG	AA	AA	GG	AA	AA
	1107082	A/G	2A	338	+	NA	NA	NA	NA	NA	NA	AA	GG	NN	AA	AA	AA	AA	NN	GG	GG	GG	AA	AA	AA	AA	AA	AA	GG	GG	AA	AA	AA	GG	NN	AA	AA	AA	AA	GG	AA	AA	AA	GG	AA	AA	NN	AA	AA
	1125483	C/T	2A	339	+	NA	NA	NA	NA	NA	NA	CC	TT	CC	CC	CC	CC	CC	NN	TT	TT	TT	CC	NN	CC	CC	CC	NN	TT	TT	CC	CC	CC	NN	CC	CC	CC	CC	CC	NN	CC	CC	CC	NN	CC	CC	TT	CC	CC
	1227230	T/A	2A	340	+	NA	NA	NA	NA	NA	NA	AA	CC	AA	AA	AA	AA	AA	AA	CC	CC	CC	AA	AA	AA	AA	AA	AA	CC	CC	AA	AA	AA	NN	AA	AA	AA	AA	AA	NN	AA	AA	AA	CC	AA	AA	CC	AA	AA
	995051	C/T	2A	341	+	NA	NA	NA	NA	NA	NA	TT	AA	NN	TT	TT	TT	TT	NN	AA	AA	AA	TT	TT	TT	TT	TT	TT	AA	AA	TT	TT	TT	AA	TT	TT	TT	TT	TT	AA	AA	TT	TT	NN	NN	TT	AA	TT	TT
	998651	G/C	2A	342	+	NA	NA	NA	NA	NA	NA	GG	CC	GG	GG	GG	GG	GG	NN	CC	CC	CC	GG	NN	GG	GG	GG	GG	CC	CC	GG	GG	GG	NN	GG	GG	GG	GG	GG	NN	CC	GG	GG	CC	GG	GG	CC	GG	GG
	1251323	T/A	2A	343	+	NA	NA	NA	NA	NA	NA	TT	AA	TT	TT	TT	TT	TT	TT	AA	AA	NN	TT	TT	TT	TT	NN	TT	AA	AA	TT	TT	TT	NN	TT	TT	TT	TT	TT	AA	TT	TT	TT	AA	TT	TT	NN	TT	NN
	1018914	T/C	2B	1	+	NA	NA	NA	NA	NA	NA	TT	TT	TT	TT	TT	TT	TT	TT	TT	NN	TT	NN	TT	TT	TT	TT	CC	NN	TT	TT	TT	TT	TT	TT	TT	TT	TT	TT	TT	TT	TT	TT	TT	TT	TT	TT	TT	TT
	1020781	G/C	2B	2	+	NA	NA	NA	NA	NA	NA	TT	TT	TT	TT	TT	TT	TT	TT	TT	NN	TT	TT	TT	TT	TT	TT	NN	NN	TT	TT	TT	TT	TT	TT	TT	TT	TT	TT	TT	TT	TT	TT	TT	TT	TT	TT	TT	TT
	1066465	G/A	2B	3	+	NA	NA	NA	NA	NA	NA	GG	GG	AA	GG	GG	AA	NN	GG	GG	GG	GG	GG	GG	GG	AA	GG	NN	GG	NN	GG	GG	GG	GG	GG	GG	GG	GG	NN	GG	NN	GG	GG	NN	NN	GG	GG	GG	GG
	3064517	G/A	2B	4	+	NA	NA	NA	NA	NA	NA	GG	GG	GG	GG	GG	GG	GG	GG	GG	GG	GG	GG	GG	GG	GG	GG	GG	GG	GG	GG	GG	GG	GG	GG	GG	GG	GG	GG	GG	GG	GG	GG	GG	AA	GG	GG	GG	GG
	987584	C/T	2B	5	+	NA	NA	NA	NA	NA	NA	CC	CC	CC	CC	CC	CC	CC	CC	CC	CC	CC	NN	CC	CC	CC	CC	TT	CC	CC	CC	CC	CC	CC	CC	CC	CC	CC	CC	CC	CC	CC	CC	CC	CC	CC	CC	CC	CC
	1864355	C/G	2B	6	+	NA	NA	NA	NA	NA	NA	GG	GG	NN	GG	GG	CC	CC	GG	GG	GG	GG	GG	GG	GG	CC	GG	GG	GG	NN	GG	GG	GG	GG	GG	GG	GG	GG	GG	GG	CC	GG	GG	CC	CC	GG	GG	GG	GG
	1102369	T/A	2B	7	+	NA	NA	NA	NA	NA	NA	TT	TT	TT	TT	TT	NN	NN	TT	TT	TT	TT	TT	NN	TT	TT	TT	TT	TT	TT	TT	TT	TT	NN	TT	TT	TT	TT	TT	TT	TT	TT	TT	TT	AA	TT	TT	TT	TT
	993917	T/C	2B	8	+	NA	NA	NA	NA	NA	NA	CC	CC	NN	CC	CC	NN	TT	TT	CC	TT	CC	NN	CC	CC	NN	CC	TT	TT	NN	CC	TT	CC	CC	CC	TT	CC	CC	CC	CC	NN	CC	CC	CC	TT	CC	NN	NN	CC
	1090737	G/C	2B	9	+	NA	NA	NA	NA	NA	NA	GG	GG	GG	GG	GG	GG	GG	GG	GG	GG	GG	GG	GG	GG	GG	GG	NN	GG	GG	GG	GG	GG	GG	GG	GG	GG	GG	GG	GG	GG	GG	GG	GG	GG	GG	GG	GG	GG
	1094458	T/G	2B	10	+	NA	NA	NA	NA	NA	NA	TT	TT	TT	TT	TT	TT	TT	TT	TT	TT	TT	TT	NN	TT	TT	TT	GG	TT	TT	TT	TT	TT	TT	TT	NN	TT	TT	NN	NN	TT	TT	TT	TT	GG	TT	TT	TT	TT
	1020241	A/G	2B	11	+	NA	NA	NA	NA	NA	NA	GG	AA	GG	GG	AA	GG	GG	AA	GG	AA	AA	GG	GG	GG	GG	GG	NN	AA	GG	AA	AA	GG	NN	AA	AA	AA	GG	AA	AA	GG	GG	AA	GG	NN	GG	AA	AA	GG
	1097808	G/A	2B	12	+	NA	NA	NA	NA	NA	NA	GG	GG	GG	GG	GG	GG	GG	GG	NN	GG	GG	GG	NN	GG	GG	GG	AA	GG	GG	GG	GG	GG	GG	GG	GG	GG	GG	GG	GG	GG	GG	GG	GG	GG	GG	GG	GG	GG
	1233451	G/C	2B	13	+	NA	NA	NA	NA	NA	NA	GG	GG	GG	GG	GG	GG	GG	GG	GG	GG	GG	GG	NN	GG	GG	GG	NN	NN	GG	GG	GG	GG	GG	GG	NN	GG	GG	GG	GG	GG	GG	GG	GG	GG	GG	GG	GG	GG
	2262475	G/C	2B	14	+	NA	NA	NA	NA	NA	NA	CC	GG	GG	CC	GG	GG	GG	GG	GG	GG	GG	CC	CC	CC	GG	CC	CC	GG	GG	GG	GG	NN	GG	GG	GG	GG	CC	GG	GG	CC	CC	GG	NN	NN	CC	GG	GG	CC
	1026699	C/T	2B	15	+	NA	NA	NA	NA	NA	NA	CC	CC	CC	CC	CC	CC	TT	TT	CC	TT	CC	CC	NN	CC	CC	CC	CC	TT	CC	CC	TT	NN	CC	CC	CC	CC	CC	CC	CC	CC	CC	CC	CC	NN	CC	TT	TT	NN
	1138588	T/C	2B	16	+	NA	NA	NA	NA	NA	NA	TT	CC	TT	TT	CC	TT	TT	CC	NN	CC	CC	TT	TT	TT	TT	TT	TT	CC	TT	CC	CC	TT	NN	CC	CC	CC	TT	CC	CC	TT	TT	CC	TT	TT	TT	CC	CC	TT
	1105975	C/T	2B	17	+	NA	NA	NA	NA	NA	NA	CC	TT	TT	CC	TT	TT	TT	CC	CC	TT	TT	CC	CC	CC	NN	CC	CC	TT	TT	TT	CC	NN	TT	TT	CC	CC	CC	TT	TT	CC	CC	TT	CC	CC	CC	CC	CC	CC
	3034152	T/A	2B	18	+	NA	NA	NA	NA	NA	NA	TT	AA	AA	TT	AA	AA	AA	AA	NN	AA	AA	TT	NN	TT	NN	TT	TT	AA	AA	NN	AA	NN	AA	AA	AA	AA	TT	AA	AA	NN	TT	AA	TT	NN	TT	AA	AA	TT
	988728	A/G	2B	19	+	NA	NA	NA	NA	NA	NA	GG	GG	GG	GG	GG	GG	GG	NN	GG	GG	GG	GG	GG	GG	NN	GG	NN	GG	GG	GG	GG	GG	GG	GG	GG	GG	GG	GG	GG	GG	GG	GG	GG	GG	NN	GG	GG	GG
	994813	C/T	2B	20	+	NA	NA	NA	NA	NA	NA	TT	CC	NN	NN	CC	CC	CC	NN	NN	CC	CC	TT	NN	TT	NN	TT	TT	CC	CC	CC	NN	NN	CC	CC	TT	TT	TT	CC	CC	TT	TT	CC	TT	TT	TT	TT	NN	TT
	3064463	C/T	2B	21	+	NA	NA	NA	NA	NA	NA	CC	CC	CC	CC	CC	CC	CC	NN	CC	CC	CC	CC	CC	CC	CC	CC	CC	CC	CC	CC	NN	CC	CC	CC	CC	CC	CC	CC	CC	CC	CC	CC	NN	CC	CC	CC	NN	CC
	1059415	G/T	2B	22	+	NA	NA	NA	NA	NA	NA	CC	CC	CC	CC	CC	CC	CC	GG	CC	CC	CC	CC	CC	CC	CC	CC	CC	CC	CC	CC	GG	CC	CC	CC	NN	CC	CC	CC	CC	CC	CC	CC	CC	CC	CC	NN	GG	NN
	1001607	T/C	2B	23	+	NA	NA	NA	NA	NA	NA	TT	TT	TT	TT	TT	TT	CC	TT	TT	NN	TT	TT	TT	TT	TT	TT	NN	TT	TT	TT	TT	CC	NN	TT	TT	TT	TT	NN	TT	TT	TT	TT	TT	TT	TT	TT	TT	TT
	1087672	G/A	2B	24	+	NA	NA	NA	NA	NA	NA	AA	GG	NN	AA	GG	GG	GG	NN	NN	GG	GG	AA	NN	AA	NN	NN	AA	GG	GG	GG	NN	NN	GG	GG	AA	AA	AA	GG	GG	AA	NN	GG	AA	AA	AA	AA	NN	AA
	991366	T/C	2B	25	+	NA	NA	NA	NA	NA	NA	CC	CC	CC	CC	CC	CC	CC	CC	CC	CC	CC	CC	CC	CC	CC	CC	CC	CC	CC	CC	CC	CC	CC	CC	CC	CC	CC	CC	CC	CC	CC	CC	CC	CC	CC	CC	CC	CC
	986329	C/T	2B	26	+	NA	NA	NA	NA	NA	NA	TT	TT	TT	TT	TT	TT	TT	TT	TT	TT	TT	TT	NN	TT	TT	TT	NN	TT	TT	TT	TT	TT	TT	TT	NN	TT	TT	NN	TT	TT	TT	TT	TT	TT	TT	TT	TT	TT
	1023751	C/G	2B	27	+	NA	NA	NA	NA	NA	NA	GG	GG	GG	GG	GG	GG	CC	GG	GG	NN	GG	GG	NN	GG	GG	GG	GG	GG	GG	GG	GG	GG	GG	GG	GG	GG	GG	GG	GG	GG	GG	GG	GG	GG	GG	GG	GG	GG
	2254625	G/C	2B	28	+	NA	NA	NA	NA	NA	NA	GG	CC	GG	GG	CC	CC	GG	GG	CC	CC	CC	GG	NN	GG	GG	GG	NN	CC	CC	CC	GG	GG	GG	CC	GG	NN	GG	CC	CC	GG	GG	CC	NN	GG	GG	GG	NN	GG
	2278188	G/A	2B	29	+	NA	NA	NA	NA	NA	NA	GG	AA	GG	GG	AA	AA	GG	GG	AA	AA	AA	GG	GG	GG	NN	GG	GG	AA	AA	AA	GG	GG	GG	AA	GG	GG	GG	AA	AA	GG	GG	AA	GG	GG	GG	GG	GG	GG
	3064619	T/A	2B	30	+	NA	NA	NA	NA	NA	NA	NN	AA	TT	TT	AA	AA	TT	TT	AA	AA	AA	TT	TT	TT	NN	TT	TT	AA	AA	AA	TT	TT	TT	AA	TT	TT	TT	AA	AA	TT	TT	AA	NN	TT	TT	TT	TT	TT
	1004475	T/G	2B	31	+	NA	NA	NA	NA	NA	NA	TT	CC	TT	TT	CC	CC	TT	TT	CC	CC	CC	TT	TT	TT	NN	TT	TT	CC	CC	CC	TT	TT	TT	CC	TT	TT	TT	CC	CC	TT	TT	CC	TT	TT	TT	NN	TT	TT
	2257519	T/C	2B	32	+	NA	NA	NA	NA	NA	NA	TT	TT	TT	CC	TT	TT	TT	TT	TT	TT	TT	CC	NN	CC	NN	CC	CC	TT	TT	TT	TT	CC	CC	TT	CC	TT	CC	TT	TT	NN	CC	TT	TT	CC	CC	CC	CC	TT
	2255595	A/G	2B	33	+	NA	NA	NA	NA	NA	NA	NN	GG	GG	AA	GG	GG	GG	GG	GG	GG	GG	AA	GG	GG	NN	AA	AA	GG	GG	GG	GG	AA	AA	GG	AA	NN	AA	GG	GG	AA	GG	GG	NN	AA	AA	AA	AA	NN
	1146001	A/G	2B	34	+	NA	NA	NA	NA	NA	NA	GG	GG	AA	GG	GG	AA	GG	GG	NN	NN	GG	GG	NN	GG	GG	GG	NN	AA	AA	AA	NN	AA	GG	AA	AA	GG	GG	NN	AA	GG	GG	GG	GG	GG	GG	GG	NN	GG
	1010107	G/A	2B	35	+	NA	NA	NA	NA	NA	NA	AA	AA	AA	AA	AA	AA	AA	AA	AA	AA	AA	GG	AA	GG	AA	GG	AA	AA	AA	AA	AA	AA	GG	AA	GG	AA	AA	AA	AA	GG	GG	AA	GG	NN	AA	AA	GG	NN
	1017116	G/A	2B	36	+	NA	NA	NA	NA	NA	NA	GG	GG	GG	GG	GG	GG	AA	GG	GG	GG	GG	GG	NN	AA	GG	GG	GG	GG	GG	GG	GG	GG	GG	GG	GG	GG	GG	GG	GG	GG	AA	GG	GG	GG	GG	GG	GG	GG
	1127429	G/A	2B	37	+	NA	NA	NA	NA	NA	NA	TT	TT	TT	TT	TT	TT	CC	TT	TT	TT	TT	NN	TT	NN	TT	NN	TT	TT	TT	TT	TT	TT	NN	TT	NN	TT	TT	TT	TT	NN	NN	TT	NN	CC	TT	TT	NN	NN
	1207009	G/T	2B	38	+	NA	NA	NA	NA	NA	NA	GG	GG	GG	GG	GG	GG	TT	GG	GG	GG	GG	GG	NN	GG	GG	GG	GG	GG	GG	GG	GG	GG	GG	GG	GG	GG	GG	GG	GG	GG	GG	GG	GG	TT	GG	GG	GG	GG
	3023900	G/C	2B	39	+	NA	NA	NA	NA	NA	NA	TT	TT	TT	TT	TT	TT	CC	TT	TT	TT	TT	NN	NN	NN	TT	NN	NN	TT	TT	TT	NN	TT	NN	TT	NN	TT	TT	TT	TT	NN	NN	TT	TT	CC	TT	TT	NN	NN
	1002784	C/A	2B	40	+	NA	NA	NA	NA	NA	NA	CC	CC	AA	CC	CC	AA	CC	CC	CC	NN	CC	CC	AA	CC	CC	CC	CC	AA	AA	AA	CC	CC	CC	AA	AA	CC	CC	CC	AA	CC	CC	CC	CC	CC	CC	CC	CC	CC
	1057743	T/A	2B	41	+	NA	NA	NA	NA	NA	NA	TT	TT	AA	TT	TT	AA	TT	TT	TT	TT	TT	TT	AA	TT	TT	TT	NN	AA	AA	AA	TT	AA	NN	AA	AA	TT	NN	TT	AA	TT	TT	TT	TT	TT	TT	TT	TT	TT
	984282	T/A	2B	42	+	NA	NA	NA	NA	NA	NA	TT	TT	TT	TT	TT	TT	TT	TT	TT	TT	TT	AA	NN	AA	TT	AA	TT	TT	TT	TT	TT	TT	NN	TT	AA	TT	TT	TT	TT	AA	AA	TT	AA	TT	TT	TT	AA	AA
	1216635	A/C	2B	43	+	NA	NA	NA	NA	NA	NA	AA	AA	AA	AA	AA	AA	AA	AA	AA	AA	AA	CC	NN	CC	CC	CC	AA	AA	AA	CC	CC	CC	CC	AA	CC	AA	AA	NN	AA	CC	CC	AA	CC	AA	CC	AA	CC	NN
	1072287	T/A	2B	44	+	NA	NA	NA	NA	NA	NA	TT	TT	TT	TT	TT	TT	TT	TT	TT	TT	TT	TT	TT	TT	TT	TT	TT	TT	TT	AA	AA	TT	TT	TT	TT	TT	TT	TT	TT	NN	TT	TT	TT	TT	TT	TT	TT	TT
	3064568	A/G	2B	45	+	NA	NA	NA	NA	NA	NA	GG	GG	AA	GG	GG	GG	GG	AA	GG	GG	GG	GG	AA	GG	GG	GG	NN	GG	GG	GG	GG	GG	GG	GG	GG	GG	GG	GG	GG	GG	GG	GG	GG	GG	GG	GG	GG	GG
	1089242	A/G	2B	46	+	NA	NA	NA	NA	NA	NA	AA	NN	AA	AA	AA	AA	AA	AA	AA	AA	AA	AA	AA	AA	AA	AA	AA	AA	AA	GG	GG	AA	AA	AA	AA	AA	AA	AA	AA	AA	AA	AA	AA	AA	AA	AA	AA	AA
	1082824	T/C	2B	47	+	NA	NA	NA	NA	NA	NA	CC	NN	CC	CC	NN	NN	CC	CC	CC	CC	CC	CC	CC	CC	CC	CC	CC	NN	NN	CC	CC	CC	CC	NN	CC	CC	CC	CC	CC	CC	CC	CC	CC	CC	CC	CC	CC	CC
	1160644	G/A	2B	48	+	NA	NA	NA	NA	NA	NA	GG	AA	GG	GG	AA	AA	GG	GG	AA	AA	AA	GG	GG	GG	AA	GG	NN	AA	AA	AA	AA	GG	NN	AA	GG	GG	GG	AA	GG	GG	GG	AA	GG	GG	GG	NN	GG	GG
	1203745	T/G	2B	49	+	NA	NA	NA	NA	NA	NA	TT	TT	GG	TT	TT	TT	TT	NN	TT	TT	TT	TT	GG	TT	TT	TT	TT	TT	TT	GG	GG	TT	TT	TT	TT	TT	TT	TT	TT	TT	TT	TT	TT	TT	TT	TT	TT	TT
	1085716	G/A	2B	50	+	NA	NA	NA	NA	NA	NA	GG	GG	AA	GG	GG	GG	GG	AA	GG	GG	GG	NN	NN	GG	GG	GG	GG	GG	GG	AA	AA	GG	GG	GG	GG	GG	GG	GG	GG	GG	GG	GG	GG	GG	GG	GG	GG	GG
	1093835	A/G	2B	51	+	NA	NA	NA	NA	NA	NA	AA	AA	NN	AA	AA	AA	AA	NN	AA	AA	AA	AA	NN	AA	NN	AA	NN	AA	AA	AA	NN	AA	AA	AA	AA	NN	AA	AA	AA	AA	AA	AA	AA	AA	AA	AA	AA	AA
	1026561	T/C	2B	52	+	NA	NA	NA	NA	NA	NA	CC	TT	TT	CC	TT	TT	CC	TT	TT	TT	TT	CC	TT	CC	TT	TT	CC	TT	TT	TT	TT	TT	CC	TT	CC	CC	CC	TT	CC	CC	CC	TT	CC	CC	TT	NN	CC	CC
	1019298	T/G	2B	53	+	NA	NA	NA	NA	NA	NA	GG	GG	GG	GG	GG	GG	GG	GG	NN	GG	GG	TT	GG	GG	GG	GG	GG	GG	GG	GG	TT	GG	GG	GG	GG	GG	GG	GG	GG	TT	GG	GG	GG	GG	TT	GG	GG	GG
	1047040	C/G	2B	54	+	NA	NA	NA	NA	NA	NA	GG	GG	GG	GG	GG	GG	GG	GG	GG	GG	GG	CC	NN	GG	GG	GG	GG	GG	GG	GG	GG	GG	GG	GG	GG	GG	GG	GG	GG	GG	GG	GG	GG	GG	GG	GG	GG	GG
	1061674	G/C	2B	55	+	NA	NA	NA	NA	NA	NA	GG	GG	GG	GG	GG	GG	GG	GG	GG	GG	GG	GG	NN	GG	GG	GG	GG	GG	GG	GG	GG	GG	GG	GG	GG	GG	GG	GG	GG	GG	GG	GG	GG	GG	GG	GG	GG	GG
	1089780	C/T	2B	56	+	NA	NA	NA	NA	NA	NA	TT	TT	TT	TT	TT	TT	TT	TT	TT	TT	TT	CC	TT	TT	TT	TT	TT	TT	TT	TT	CC	TT	TT	TT	TT	TT	TT	TT	TT	CC	TT	TT	TT	TT	TT	TT	TT	TT
	3021307	C/T	2B	57	+	NA	NA	NA	NA	NA	NA	NN	CC	CC	CC	CC	CC	CC	CC	CC	CC	CC	NN	NN	CC	CC	CC	CC	CC	CC	CC	CC	CC	NN	CC	NN	NN	CC	CC	CC	CC	CC	CC	CC	CC	CC	CC	CC	CC
	4910041	T/C	2B	58	+	NA	NA	NA	NA	NA	NA	CC	NN	CC	CC	CC	CC	CC	CC	CC	CC	CC	TT	CC	CC	NN	CC	NN	CC	CC	CC	CC	CC	CC	CC	CC	NN	CC	CC	CC	CC	CC	CC	NN	CC	CC	CC	CC	CC
	981649	T/C	2B	59	+	NA	NA	NA	NA	NA	NA	TT	TT	TT	TT	TT	TT	TT	TT	TT	TT	TT	TT	TT	TT	TT	TT	TT	TT	TT	TT	TT	TT	TT	TT	TT	TT	TT	TT	TT	TT	TT	TT	TT	TT	TT	TT	TT	TT
	4910292	C/T	2B	60	+	NA	NA	NA	NA	NA	NA	CC	CC	CC	CC	CC	CC	CC	CC	CC	CC	CC	TT	CC	CC	NN	CC	NN	CC	CC	CC	TT	CC	CC	CC	CC	CC	CC	CC	CC	NN	CC	CC	CC	CC	CC	CC	CC	NN
	1086743	A/T	2B	61	+	NA	NA	NA	NA	NA	NA	AA	AA	AA	AA	AA	AA	AA	AA	NN	AA	AA	TT	NN	AA	AA	AA	NN	AA	AA	AA	NN	AA	NN	AA	AA	AA	AA	AA	AA	TT	AA	AA	AA	AA	AA	AA	AA	AA
	1066471	T/G	2B	62	+	NA	NA	NA	NA	NA	NA	GG	TT	GG	TT	TT	GG	TT	GG	NN	GG	NN	NN	TT	GG	TT	TT	GG	GG	GG	GG	NN	GG	GG	GG	TT	NN	GG	GG	GG	TT	GG	GG	GG	TT	TT	GG	NN	TT
	982432	C/T	2B	63	+	NA	NA	NA	NA	NA	NA	TT	CC	TT	CC	CC	TT	CC	TT	TT	TT	TT	CC	NN	TT	CC	CC	TT	TT	TT	TT	CC	TT	TT	TT	NN	NN	TT	TT	TT	CC	TT	TT	NN	CC	CC	TT	TT	CC
	1200085	G/A	2B	64	+	NA	NA	NA	NA	NA	NA	GG	GG	NN	GG	GG	AA	GG	AA	AA	AA	AA	GG	NN	GG	GG	GG	GG	AA	AA	AA	GG	GG	GG	AA	GG	GG	GG	AA	NN	GG	GG	AA	GG	GG	GG	GG	GG	GG
	3020982	A/G	2B	65	+	NA	NA	NA	NA	NA	NA	GG	GG	GG	GG	NN	GG	GG	GG	GG	GG	GG	GG	NN	GG	GG	AA	NN	GG	GG	GG	NN	GG	GG	GG	GG	NN	GG	GG	GG	GG	GG	GG	GG	GG	GG	GG	GG	AA
	3024851	G/A	2B	66	+	NA	NA	NA	NA	NA	NA	TT	TT	TT	TT	TT	TT	TT	TT	TT	TT	TT	TT	NN	TT	TT	TT	TT	TT	TT	TT	TT	TT	TT	TT	NN	TT	TT	TT	TT	NN	TT	TT	NN	TT	TT	TT	TT	TT
	1093586	C/T	2B	67	+	NA	NA	NA	NA	NA	NA	CC	CC	TT	TT	CC	TT	CC	TT	TT	TT	TT	CC	CC	CC	CC	CC	NN	TT	TT	TT	NN	TT	CC	TT	CC	CC	TT	TT	CC	CC	CC	TT	CC	TT	NN	NN	CC	CC
	3935335	T/C	2B	68	+	NA	NA	NA	NA	NA	NA	TT	CC	NN	CC	CC	TT	CC	NN	TT	TT	TT	NN	CC	TT	CC	CC	TT	TT	TT	TT	NN	TT	TT	TT	NN	CC	CC	NN	TT	NN	TT	TT	TT	CC	CC	TT	TT	CC
	1167610	C/T	2B	69	+	NA	NA	NA	NA	NA	NA	CC	CC	CC	CC	TT	CC	CC	NN	NN	CC	CC	CC	NN	CC	CC	CC	CC	CC	CC	CC	CC	CC	CC	CC	CC	CC	NN	CC	CC	CC	CC	CC	CC	CC	CC	CC	CC	TT
	1130816	T/G	2B	70	+	NA	NA	NA	NA	NA	NA	CC	TT	CC	CC	TT	CC	TT	CC	CC	CC	CC	CC	NN	CC	TT	TT	NN	CC	CC	NN	CC	CC	CC	CC	CC	TT	CC	CC	CC	CC	CC	CC	CC	CC	CC	CC	CC	TT
	1148814	G/C	2B	71	+	NA	NA	NA	NA	NA	NA	GG	GG	CC	CC	GG	CC	GG	CC	NN	CC	CC	GG	GG	GG	GG	GG	GG	CC	CC	CC	CC	CC	GG	CC	GG	GG	CC	CC	GG	CC	GG	CC	GG	CC	CC	CC	GG	GG
	1008164	C/A	2B	72	+	NA	NA	NA	NA	NA	NA	AA	AA	CC	CC	AA	CC	AA	CC	CC	CC	CC	AA	AA	AA	AA	AA	AA	CC	CC	CC	CC	CC	AA	CC	AA	AA	CC	CC	AA	CC	AA	CC	AA	CC	CC	CC	AA	AA
	1035585	T/C	2B	73	+	NA	NA	NA	NA	NA	NA	CC	CC	TT	TT	CC	TT	CC	TT	TT	TT	TT	CC	NN	CC	CC	CC	NN	TT	TT	TT	TT	TT	NN	TT	CC	CC	TT	TT	CC	TT	CC	TT	CC	TT	TT	TT	CC	CC
	1066619	C/G	2B	74	+	NA	NA	NA	NA	NA	NA	CC	CC	GG	GG	NN	GG	CC	NN	GG	GG	GG	CC	CC	CC	CC	CC	GG	GG	GG	GG	CC	NN	CC	GG	CC	CC	CC	GG	CC	CC	CC	GG	CC	GG	CC	CC	CC	NN
	3022917	A/G	2B	75	+	NA	NA	NA	NA	NA	NA	GG	GG	AA	AA	GG	AA	GG	AA	AA	AA	AA	GG	GG	GG	GG	GG	NN	AA	AA	AA	GG	NN	GG	AA	GG	GG	GG	AA	GG	GG	GG	AA	GG	AA	GG	GG	GG	GG
	1129023	C/G	2B	76	+	NA	NA	NA	NA	NA	NA	NN	GG	CC	CC	GG	CC	GG	CC	NN	CC	CC	GG	GG	GG	GG	GG	NN	CC	CC	CC	CC	CC	GG	CC	GG	GG	CC	CC	GG	CC	GG	CC	NN	CC	CC	CC	GG	GG
	1041389	T/C	2B	77	+	NA	NA	NA	NA	NA	NA	CC	CC	TT	TT	NN	TT	CC	NN	TT	TT	TT	CC	NN	CC	CC	CC	TT	TT	TT	TT	CC	TT	CC	TT	CC	CC	TT	TT	CC	CC	CC	TT	CC	TT	TT	CC	CC	NN
	1092746	A/G	2B	78	+	NA	NA	NA	NA	NA	NA	GG	GG	AA	AA	NN	AA	GG	AA	AA	AA	AA	GG	NN	GG	GG	GG	AA	AA	AA	AA	GG	AA	NN	AA	GG	GG	AA	AA	GG	NN	GG	AA	GG	AA	AA	GG	GG	NN
	985860	C/T	2B	79	+	NA	NA	NA	NA	NA	NA	CC	CC	TT	TT	NN	TT	CC	TT	TT	TT	TT	CC	CC	CC	CC	CC	TT	TT	TT	TT	CC	TT	CC	TT	CC	CC	TT	TT	CC	NN	CC	TT	CC	TT	TT	CC	CC	NN
	2254355	C/T	2B	80	+	NA	NA	NA	NA	NA	NA	CC	CC	CC	CC	NN	CC	CC	CC	CC	CC	CC	CC	NN	CC	CC	TT	NN	CC	CC	CC	NN	CC	CC	CC	CC	CC	NN	CC	CC	NN	CC	CC	CC	CC	CC	CC	CC	NN
	1096142	C/T	2B	81	+	NA	NA	NA	NA	NA	NA	TT	TT	TT	TT	CC	TT	CC	TT	TT	TT	TT	TT	TT	TT	CC	TT	NN	TT	TT	TT	CC	TT	TT	TT	TT	TT	TT	TT	TT	CC	TT	TT	TT	TT	TT	TT	TT	CC
	993422	G/T	2B	82	+	NA	NA	NA	NA	NA	NA	TT	TT	TT	NN	NN	TT	TT	TT	TT	TT	TT	TT	NN	TT	TT	TT	NN	TT	TT	NN	TT	TT	TT	TT	TT	TT	TT	TT	TT	TT	TT	TT	TT	TT	TT	TT	NN	TT
	2280790	C/T	2B	83	+	NA	NA	NA	NA	NA	NA	NN	AA	GG	GG	GG	GG	GG	GG	GG	GG	GG	GG	GG	GG	GG	AA	GG	GG	GG	GG	GG	GG	GG	GG	NN	GG	GG	NN	GG	GG	GG	GG	NN	GG	AA	AA	GG	NN
	1103901	T/C	2B	84	+	NA	NA	NA	NA	NA	NA	TT	CC	TT	TT	TT	TT	TT	TT	TT	TT	TT	CC	NN	TT	TT	CC	TT	TT	TT	TT	TT	TT	TT	TT	TT	TT	TT	TT	TT	TT	TT	TT	TT	TT	NN	CC	TT	TT
	1055088	T/G	2B	85	+	NA	NA	NA	NA	NA	NA	TT	TT	TT	TT	TT	TT	NN	NN	TT	TT	TT	GG	TT	TT	NN	TT	TT	TT	TT	TT	NN	TT	TT	TT	TT	TT	TT	NN	TT	NN	TT	TT	TT	TT	TT	TT	TT	TT
	1093255	A/C	2B	86	+	NA	NA	NA	NA	NA	NA	GG	GG	GG	GG	GG	NN	GG	NN	GG	GG	GG	NN	NN	GG	GG	GG	NN	GG	GG	GG	GG	GG	NN	GG	GG	GG	GG	GG	GG	GG	GG	GG	NN	GG	GG	GG	GG	GG
	3028596	A/G	2B	87	+	NA	NA	NA	NA	NA	NA	GG	GG	GG	GG	GG	GG	NN	GG	GG	GG	GG	AA	GG	GG	NN	GG	GG	GG	GG	GG	NN	GG	GG	GG	GG	GG	GG	GG	GG	NN	GG	GG	GG	GG	GG	GG	GG	GG
	985214	A/G	2B	88	+	NA	NA	NA	NA	NA	NA	GG	AA	NN	GG	AA	GG	GG	GG	GG	GG	GG	AA	GG	GG	GG	GG	NN	GG	GG	AA	GG	GG	GG	GG	GG	GG	GG	GG	GG	GG	GG	GG	GG	GG	AA	GG	GG	GG
	1025958	A/G	2B	89	+	NA	NA	NA	NA	NA	NA	GG	AA	GG	GG	AA	GG	GG	GG	GG	GG	GG	AA	GG	GG	GG	GG	NN	GG	GG	AA	GG	GG	GG	GG	GG	GG	GG	GG	GG	GG	GG	GG	GG	GG	AA	GG	GG	GG
	1204183	C/T	2B	90	+	NA	NA	NA	NA	NA	NA	TT	CC	TT	TT	CC	TT	TT	TT	TT	TT	TT	CC	NN	TT	TT	TT	NN	TT	TT	CC	TT	TT	TT	TT	TT	TT	TT	TT	TT	TT	TT	TT	TT	TT	CC	NN	TT	TT
	1228659	A/T	2B	91	+	NA	NA	NA	NA	NA	NA	AA	TT	AA	AA	AA	AA	AA	NN	AA	AA	AA	AA	NN	AA	AA	TT	AA	AA	AA	AA	AA	AA	AA	AA	AA	AA	AA	AA	AA	AA	AA	AA	AA	AA	TT	AA	AA	AA
	986475	A/G	2B	92	+	NA	NA	NA	NA	NA	NA	GG	AA	GG	GG	GG	GG	GG	NN	GG	GG	GG	AA	GG	GG	GG	GG	NN	GG	GG	GG	GG	GG	NN	GG	GG	GG	GG	GG	GG	GG	GG	GG	GG	GG	GG	GG	GG	GG
	3026327	C/A	2B	93	+	NA	NA	NA	NA	NA	NA	CC	AA	CC	CC	CC	CC	CC	CC	CC	CC	CC	CC	NN	CC	CC	CC	CC	CC	CC	CC	CC	CC	CC	CC	CC	CC	CC	CC	CC	CC	CC	CC	CC	CC	CC	CC	CC	CC
	1033438	G/A	2B	94	+	NA	NA	NA	NA	NA	NA	AA	GG	AA	AA	AA	AA	AA	AA	AA	AA	AA	GG	AA	AA	AA	GG	AA	AA	AA	AA	AA	AA	AA	AA	AA	AA	AA	AA	AA	AA	AA	AA	AA	AA	GG	AA	AA	AA
	1034464	A/G	2B	95	+	NA	NA	NA	NA	NA	NA	GG	AA	GG	GG	GG	GG	GG	GG	GG	GG	GG	AA	GG	GG	GG	AA	GG	GG	GG	GG	GG	GG	GG	GG	GG	GG	GG	GG	GG	GG	GG	GG	GG	GG	AA	NN	GG	GG
	1090923	G/A	2B	96	+	NA	NA	NA	NA	NA	NA	AA	GG	AA	AA	AA	AA	AA	NN	AA	AA	AA	GG	NN	AA	AA	GG	AA	AA	AA	AA	AA	AA	AA	AA	AA	AA	AA	NN	AA	AA	AA	AA	NN	AA	GG	GG	AA	AA
	1092251	T/A	2B	97	+	NA	NA	NA	NA	NA	NA	AA	TT	AA	AA	AA	NN	AA	NN	AA	NN	AA	TT	AA	AA	AA	TT	AA	AA	AA	AA	AA	AA	AA	AA	NN	NN	NN	AA	NN	AA	AA	AA	NN	AA	TT	AA	AA	AA
	1095023	T/C	2B	98	+	NA	NA	NA	NA	NA	NA	CC	TT	CC	CC	CC	CC	CC	CC	CC	CC	CC	TT	NN	CC	CC	TT	CC	CC	CC	CC	CC	CC	CC	CC	CC	CC	CC	CC	CC	CC	CC	CC	CC	CC	TT	NN	CC	CC
	1101637	T/C	2B	99	+	NA	NA	NA	NA	NA	NA	TT	TT	TT	TT	TT	TT	TT	TT	TT	TT	TT	TT	NN	TT	TT	TT	NN	TT	TT	NN	TT	NN	TT	TT	TT	TT	TT	TT	NN	TT	TT	TT	TT	TT	TT	CC	TT	TT
	1217853	C/G	2B	100	+	NA	NA	NA	NA	NA	NA	GG	CC	GG	GG	GG	GG	GG	GG	GG	GG	GG	NN	NN	GG	GG	CC	GG	GG	GG	GG	GG	GG	GG	GG	GG	GG	GG	NN	NN	GG	GG	GG	NN	GG	CC	NN	GG	CC
	1267090	G/T	2B	101	+	NA	NA	NA	NA	NA	NA	TT	GG	TT	TT	TT	TT	TT	NN	TT	TT	TT	NN	NN	TT	TT	NN	NN	TT	TT	TT	TT	TT	TT	TT	TT	TT	NN	NN	TT	TT	TT	NN	TT	TT	GG	GG	NN	TT
	1863466	A/G	2B	102	+	NA	NA	NA	NA	NA	NA	GG	AA	GG	GG	GG	GG	GG	GG	GG	GG	GG	NN	NN	GG	GG	AA	GG	GG	GG	GG	GG	GG	GG	GG	GG	GG	GG	NN	GG	GG	GG	GG	GG	GG	GG	NN	GG	GG
	1230189	G/A	2B	103	+	NA	NA	NA	NA	NA	NA	AA	GG	NN	AA	GG	AA	AA	NN	AA	AA	AA	GG	AA	AA	AA	AA	NN	AA	AA	GG	AA	AA	AA	AA	AA	AA	AA	AA	AA	AA	AA	AA	NN	AA	GG	AA	AA	AA
	2256042	G/A	2B	104	+	NA	NA	NA	NA	NA	NA	GG	GG	GG	GG	AA	GG	AA	GG	GG	GG	GG	GG	NN	GG	AA	GG	NN	GG	GG	GG	AA	GG	GG	GG	GG	GG	GG	GG	GG	NN	GG	GG	NN	GG	GG	NN	GG	GG
	1001535	A/C	2B	105	+	NA	NA	NA	NA	NA	NA	AA	AA	AA	AA	CC	AA	CC	NN	AA	AA	AA	CC	NN	AA	CC	AA	CC	AA	AA	AA	CC	AA	AA	AA	AA	AA	AA	AA	AA	CC	AA	AA	AA	AA	CC	CC	AA	AA
	1078841	C/A	2B	106	+	NA	NA	NA	NA	NA	NA	CC	CC	CC	CC	AA	NN	AA	CC	CC	CC	CC	CC	CC	CC	AA	CC	NN	CC	CC	NN	AA	CC	CC	CC	CC	CC	CC	CC	CC	AA	CC	CC	CC	CC	CC	NN	CC	CC
	1111027	C/T	2B	107	+	NA	NA	NA	NA	NA	NA	CC	CC	CC	CC	TT	CC	TT	CC	CC	CC	CC	NN	CC	CC	TT	CC	NN	CC	CC	CC	TT	CC	CC	CC	CC	CC	CC	CC	CC	NN	CC	CC	CC	CC	NN	NN	CC	CC
	1173915	G/T	2B	108	+	NA	NA	NA	NA	NA	NA	GG	GG	GG	GG	TT	GG	TT	GG	GG	GG	GG	NN	NN	GG	TT	GG	NN	GG	GG	GG	TT	GG	GG	GG	GG	NN	NN	GG	NN	TT	GG	GG	GG	GG	GG	TT	GG	GG
	1182884	A/C	2B	109	+	NA	NA	NA	NA	NA	NA	AA	AA	AA	AA	NN	AA	NN	AA	AA	AA	AA	AA	NN	AA	NN	AA	AA	AA	AA	AA	NN	AA	AA	AA	AA	AA	AA	AA	AA	NN	AA	AA	AA	AA	AA	NN	AA	AA
	3064921	T/C	2B	110	+	NA	NA	NA	NA	NA	NA	TT	TT	TT	TT	CC	TT	CC	NN	TT	TT	TT	CC	TT	TT	CC	TT	TT	TT	TT	TT	CC	TT	NN	TT	TT	TT	TT	TT	TT	CC	TT	TT	TT	TT	CC	CC	TT	TT
	3023865	C/T	2B	111	+	NA	NA	NA	NA	NA	NA	CC	CC	CC	CC	CC	CC	TT	NN	TT	CC	CC	CC	NN	CC	TT	CC	TT	CC	CC	CC	TT	NN	CC	CC	CC	NN	CC	NN	CC	CC	CC	CC	CC	CC	CC	CC	TT	NN
	1050593	A/G	2B	112	+	NA	NA	NA	NA	NA	NA	AA	AA	AA	AA	AA	AA	AA	NN	AA	AA	AA	GG	NN	AA	AA	AA	AA	AA	AA	AA	NN	AA	AA	AA	AA	AA	AA	AA	AA	AA	AA	AA	AA	AA	GG	AA	AA	AA
	1205884	C/T	2B	113	+	NA	NA	NA	NA	NA	NA	CC	CC	CC	CC	TT	CC	CC	NN	NN	NN	CC	CC	NN	CC	NN	NN	NN	CC	CC	TT	CC	CC	CC	CC	NN	CC	CC	CC	CC	CC	CC	CC	NN	CC	CC	CC	NN	CC
	1052694	C/A	2B	114	+	NA	NA	NA	NA	NA	NA	CC	CC	CC	CC	AA	CC	AA	CC	CC	CC	CC	CC	CC	CC	AA	CC	NN	CC	CC	CC	AA	CC	CC	CC	CC	CC	CC	CC	CC	AA	CC	CC	CC	CC	CC	AA	CC	CC
	1126012	C/G	2B	115	+	NA	NA	NA	NA	NA	NA	GG	GG	GG	GG	CC	GG	CC	GG	NN	GG	GG	CC	GG	GG	CC	GG	NN	GG	GG	GG	CC	GG	GG	GG	GG	GG	GG	GG	GG	CC	GG	GG	NN	GG	CC	CC	GG	GG
	1092239	G/T	2B	116	+	NA	NA	NA	NA	NA	NA	TT	TT	GG	GG	GG	GG	GG	NN	GG	GG	GG	GG	NN	TT	GG	TT	GG	GG	GG	TT	GG	GG	TT	GG	TT	TT	GG	GG	TT	GG	TT	GG	TT	GG	GG	TT	TT	TT
	3022687	A/G	2B	117	+	NA	NA	NA	NA	NA	NA	GG	GG	AA	AA	AA	AA	AA	AA	AA	AA	AA	AA	GG	GG	NN	GG	AA	AA	AA	GG	AA	AA	GG	AA	GG	GG	AA	AA	GG	AA	GG	NN	GG	AA	AA	GG	GG	GG
	2282697	A/G	2B	118	+	NA	NA	NA	NA	NA	NA	GG	GG	GG	GG	AA	GG	AA	GG	GG	GG	GG	GG	NN	GG	AA	GG	AA	GG	GG	GG	AA	GG	GG	GG	GG	GG	GG	GG	GG	AA	GG	GG	GG	GG	GG	NN	GG	GG
	1008709	G/A	2B	119	+	NA	NA	NA	NA	NA	NA	AA	AA	AA	AA	AA	AA	GG	AA	AA	AA	AA	AA	AA	AA	GG	AA	GG	AA	AA	GG	GG	AA	AA	AA	AA	NN	AA	AA	AA	AA	AA	AA	AA	AA	AA	NN	GG	NN
	1039896	C/G	2B	120	+	NA	NA	NA	NA	NA	NA	CC	CC	GG	GG	GG	GG	GG	NN	GG	GG	GG	CC	CC	CC	GG	GG	GG	GG	GG	CC	GG	GG	CC	GG	CC	CC	GG	GG	CC	GG	CC	GG	CC	GG	GG	NN	GG	CC
	3064870	G/A	2B	121	+	NA	NA	NA	NA	NA	NA	AA	AA	GG	GG	GG	GG	GG	GG	GG	GG	GG	AA	NN	AA	GG	GG	GG	GG	GG	AA	GG	GG	NN	GG	AA	AA	GG	GG	AA	GG	AA	GG	AA	GG	GG	GG	GG	AA
	1696684	A/G	2B	122	+	NA	NA	NA	NA	NA	NA	AA	AA	AA	AA	GG	AA	GG	AA	AA	AA	AA	AA	AA	AA	GG	AA	GG	AA	AA	AA	GG	AA	AA	AA	AA	AA	AA	AA	AA	GG	AA	AA	AA	AA	AA	NN	GG	AA
	2277182	A/C	2B	123	+	NA	NA	NA	NA	NA	NA	CC	CC	AA	AA	AA	AA	AA	AA	AA	AA	AA	CC	NN	CC	AA	AA	NN	AA	AA	CC	AA	AA	CC	AA	CC	CC	AA	AA	NN	AA	CC	AA	CC	AA	AA	NN	AA	CC
	1128199	A/G	2B	124	+	NA	NA	NA	NA	NA	NA	AA	AA	AA	AA	GG	AA	GG	AA	AA	AA	AA	AA	NN	AA	GG	AA	GG	AA	AA	AA	GG	AA	AA	AA	AA	AA	AA	AA	AA	GG	AA	AA	AA	AA	AA	NN	GG	AA
	1020900	C/A	2B	125	+	NA	NA	NA	NA	NA	NA	CC	CC	CC	CC	CC	CC	AA	CC	CC	CC	CC	CC	NN	CC	AA	CC	NN	CC	CC	CC	NN	CC	CC	CC	CC	CC	CC	CC	CC	AA	CC	CC	CC	CC	CC	NN	CC	CC
	1382798	T/C	2B	126	+	NA	NA	NA	NA	NA	NA	CC	CC	CC	CC	CC	CC	CC	CC	CC	CC	CC	CC	NN	NN	CC	CC	NN	NN	CC	CC	CC	CC	CC	CC	CC	CC	CC	CC	CC	CC	NN	CC	CC	CC	CC	CC	NN	CC
	1002952	T/C	2B	127	+	NA	NA	NA	NA	NA	NA	TT	TT	CC	CC	CC	CC	TT	CC	CC	CC	CC	CC	NN	TT	TT	CC	TT	CC	CC	TT	TT	CC	TT	CC	TT	TT	CC	CC	TT	CC	TT	CC	TT	CC	CC	CC	TT	TT
	1004525	A/G	2B	128	+	NA	NA	NA	NA	NA	NA	GG	NN	GG	GG	GG	GG	AA	NN	NN	GG	GG	NN	GG	GG	NN	GG	NN	GG	GG	AA	AA	GG	GG	GG	GG	AA	GG	GG	GG	GG	GG	GG	NN	GG	GG	NN	AA	NN
	1109645	A/G	2B	129	+	NA	NA	NA	NA	NA	NA	AA	AA	AA	AA	AA	AA	NN	AA	AA	AA	AA	AA	NN	AA	GG	AA	GG	AA	AA	GG	GG	AA	AA	AA	AA	GG	AA	AA	AA	AA	AA	AA	NN	AA	AA	NN	GG	AA
	1125541	C/G	2B	130	+	NA	NA	NA	NA	NA	NA	CC	CC	CC	CC	CC	CC	GG	NN	CC	CC	NN	NN	NN	CC	GG	CC	GG	CC	CC	GG	CC	CC	CC	CC	NN	NN	CC	CC	CC	CC	CC	CC	CC	CC	CC	NN	GG	CC
	1127831	T/G	2B	131	+	NA	NA	NA	NA	NA	NA	TT	TT	TT	TT	TT	TT	TT	TT	TT	TT	TT	TT	TT	TT	TT	TT	TT	TT	TT	TT	TT	TT	TT	TT	TT	TT	TT	TT	TT	TT	TT	TT	TT	TT	TT	TT	TT	TT
	2280466	G/A	2B	132	+	NA	NA	NA	NA	NA	NA	AA	AA	AA	AA	AA	NN	GG	AA	AA	AA	AA	AA	AA	AA	GG	AA	GG	AA	AA	GG	NN	AA	AA	AA	AA	GG	AA	AA	AA	AA	AA	AA	AA	AA	AA	NN	GG	AA
	3027945	T/G	2B	133	+	NA	NA	NA	NA	NA	NA	CC	CC	CC	CC	CC	CC	CC	CC	CC	CC	CC	CC	CC	CC	CC	CC	CC	CC	CC	CC	CC	CC	CC	CC	CC	AA	CC	CC	CC	CC	CC	CC	NN	CC	CC	NN	CC	CC
	994877	C/G	2B	134	+	NA	NA	NA	NA	NA	NA	GG	GG	GG	GG	GG	GG	CC	GG	GG	GG	GG	GG	NN	GG	CC	GG	NN	GG	GG	CC	CC	GG	GG	GG	GG	CC	GG	GG	GG	GG	GG	GG	NN	GG	GG	NN	CC	GG
	3064802	G/C	2B	135	+	NA	NA	NA	NA	NA	NA	GG	CC	CC	CC	CC	CC	GG	CC	CC	CC	CC	GG	NN	GG	GG	GG	GG	CC	CC	GG	GG	CC	GG	CC	GG	NN	GG	CC	GG	GG	GG	CC	GG	CC	CC	CC	GG	GG
	1209087	C/G	2B	136	+	NA	NA	NA	NA	NA	NA	GG	GG	GG	GG	NN	GG	CC	GG	GG	GG	GG	CC	GG	GG	CC	CC	CC	GG	GG	NN	CC	GG	GG	GG	GG	NN	CC	NN	GG	CC	GG	GG	GG	GG	GG	NN	CC	NN
	988548	T/A	2B	137	+	NA	NA	NA	NA	NA	NA	AA	AA	AA	AA	AA	AA	TT	AA	TT	AA	AA	AA	NN	AA	TT	AA	TT	AA	AA	TT	TT	AA	AA	AA	NN	TT	AA	NN	AA	AA	AA	AA	NN	AA	AA	NN	TT	AA
	1224158	A/G	2B	138	+	NA	NA	NA	NA	NA	NA	AA	AA	AA	AA	AA	NN	GG	AA	AA	AA	AA	GG	NN	AA	NN	GG	GG	AA	AA	GG	GG	AA	AA	AA	AA	AA	GG	AA	AA	GG	AA	AA	AA	AA	AA	AA	GG	AA
	1234869	T/C	2B	139	+	NA	NA	NA	NA	NA	NA	TT	TT	TT	TT	TT	TT	TT	NN	NN	TT	TT	NN	NN	TT	TT	TT	NN	TT	TT	TT	TT	TT	TT	TT	TT	NN	TT	TT	TT	TT	TT	TT	NN	TT	TT	NN	NN	TT
	2289195	T/C	2B	140	+	NA	NA	NA	NA	NA	NA	TT	CC	CC	CC	CC	CC	TT	CC	CC	CC	NN	TT	NN	TT	TT	TT	NN	CC	CC	TT	TT	CC	TT	CC	TT	TT	TT	CC	TT	TT	TT	CC	TT	CC	CC	NN	TT	TT
	2259170	T/C	2B	141	+	NA	NA	NA	NA	NA	NA	TT	CC	CC	CC	CC	CC	TT	CC	NN	CC	CC	NN	TT	TT	TT	TT	NN	CC	CC	TT	TT	CC	TT	CC	TT	NN	NN	NN	TT	TT	TT	NN	TT	CC	CC	CC	NN	TT
	1105759	G/A	2B	142	+	NA	NA	NA	NA	NA	NA	AA	NN	AA	AA	AA	AA	GG	AA	AA	AA	AA	GG	AA	AA	GG	GG	GG	AA	AA	GG	GG	AA	AA	AA	AA	GG	GG	AA	AA	GG	AA	AA	AA	AA	NN	NN	GG	AA
	1152695	A/G	2B	143	+	NA	NA	NA	NA	NA	NA	GG	GG	GG	GG	GG	GG	AA	NN	NN	GG	GG	GG	GG	GG	NN	NN	NN	GG	GG	NN	NN	GG	GG	GG	GG	AA	GG	GG	GG	GG	GG	GG	GG	GG	GG	NN	NN	GG
	1110201	T/C	2B	144	+	NA	NA	NA	NA	NA	NA	TT	TT	TT	TT	TT	TT	CC	NN	TT	TT	TT	TT	NN	TT	CC	TT	CC	TT	TT	CC	CC	TT	TT	TT	TT	NN	TT	TT	TT	TT	TT	TT	TT	TT	TT	NN	CC	TT
	1767024	G/A	2B	145	+	NA	NA	NA	NA	NA	NA	GG	NN	GG	GG	GG	GG	AA	GG	NN	GG	GG	NN	NN	GG	AA	AA	AA	GG	GG	AA	AA	GG	GG	GG	GG	NN	NN	NN	GG	GG	GG	GG	NN	GG	GG	GG	AA	GG
	1066568	A/G	2B	146	+	NA	NA	NA	NA	NA	NA	GG	GG	GG	GG	GG	GG	AA	GG	GG	GG	GG	AA	GG	GG	AA	AA	AA	GG	GG	AA	AA	GG	GG	GG	GG	NN	AA	GG	GG	AA	GG	GG	GG	GG	GG	GG	AA	GG
	1086078	C/G	2B	147	+	NA	NA	NA	NA	NA	NA	CC	CC	CC	CC	CC	CC	NN	CC	CC	CC	CC	CC	NN	CC	NN	CC	CC	CC	CC	CC	NN	CC	CC	CC	CC	GG	CC	CC	CC	CC	CC	CC	NN	CC	CC	NN	CC	CC
	1164950	C/A	2B	148	+	NA	NA	NA	NA	NA	NA	TT	TT	TT	TT	TT	TT	CC	TT	CC	TT	NN	TT	TT	TT	CC	CC	CC	TT	TT	CC	CC	TT	TT	TT	TT	TT	TT	TT	TT	TT	TT	TT	TT	TT	TT	NN	CC	TT
	1186401	G/A	2B	149	+	NA	NA	NA	NA	NA	NA	CC	CC	CC	CC	CC	CC	GG	NN	GG	CC	CC	NN	NN	CC	GG	GG	GG	NN	CC	GG	GG	CC	CC	CC	CC	NN	CC	CC	CC	CC	CC	CC	NN	CC	CC	CC	GG	CC
	3064556	A/C	2B	150	+	NA	NA	NA	NA	NA	NA	AA	AA	AA	AA	AA	AA	CC	AA	AA	AA	AA	AA	NN	AA	CC	AA	CC	AA	AA	CC	CC	AA	AA	AA	AA	CC	AA	AA	AA	AA	AA	AA	AA	AA	AA	NN	CC	AA
	1863013	A/C	2B	151	+	NA	NA	NA	NA	NA	NA	AA	AA	AA	AA	AA	AA	CC	AA	AA	AA	AA	AA	AA	AA	CC	AA	CC	AA	NN	CC	CC	AA	AA	AA	AA	CC	AA	AA	AA	AA	AA	AA	AA	AA	AA	NN	CC	AA
	3028740	T/C	2B	152	+	NA	NA	NA	NA	NA	NA	CC	NN	TT	NN	TT	TT	CC	TT	TT	TT	TT	CC	CC	CC	CC	CC	CC	TT	TT	CC	CC	NN	CC	TT	CC	CC	CC	TT	CC	CC	CC	NN	CC	NN	TT	NN	CC	CC
	1135506	T/C	2B	153	+	NA	NA	NA	NA	NA	NA	NN	GG	GG	GG	GG	GG	NN	GG	GG	GG	GG	GG	NN	GG	NN	GG	NN	GG	GG	NN	TT	GG	GG	GG	GG	NN	GG	GG	GG	GG	GG	GG	GG	GG	GG	GG	NN	GG
	1128337	C/A	2B	154	+	NA	NA	NA	NA	NA	NA	AA	AA	AA	AA	AA	AA	CC	AA	CC	AA	AA	AA	NN	AA	CC	CC	CC	AA	AA	CC	CC	AA	AA	AA	AA	AA	AA	AA	AA	AA	AA	AA	AA	AA	AA	AA	CC	AA
	992759	T/G	2B	155	+	NA	NA	NA	NA	NA	NA	GG	GG	GG	GG	GG	GG	GG	NN	GG	GG	NN	GG	NN	GG	GG	NN	NN	NN	GG	GG	GG	GG	GG	GG	GG	GG	GG	GG	GG	GG	GG	GG	NN	GG	GG	GG	GG	GG
	1107259	A/G	2B	156	+	NA	NA	NA	NA	NA	NA	GG	GG	GG	GG	GG	GG	GG	GG	GG	GG	GG	GG	GG	GG	GG	GG	GG	GG	GG	GG	GG	GG	GG	GG	GG	GG	GG	GG	GG	GG	GG	GG	GG	GG	GG	GG	GG	GG
	1116434	T/C	2B	157	+	NA	NA	NA	NA	NA	NA	TT	TT	TT	TT	TT	TT	TT	TT	TT	TT	TT	TT	NN	TT	TT	TT	NN	TT	TT	TT	TT	TT	TT	TT	TT	NN	TT	NN	TT	TT	TT	TT	NN	TT	TT	TT	NN	TT
	1247535	G/A	2B	158	+	NA	NA	NA	NA	NA	NA	GG	AA	AA	AA	AA	AA	GG	AA	GG	AA	AA	NN	GG	AA	AA	GG	GG	AA	AA	GG	GG	GG	AA	AA	GG	GG	GG	NN	AA	GG	AA	AA	GG	AA	GG	GG	GG	NN
	1276341	C/A	2B	159	+	NA	NA	NA	NA	NA	NA	CC	CC	CC	CC	CC	CC	CC	CC	CC	CC	CC	CC	CC	CC	CC	CC	CC	CC	CC	CC	CC	CC	CC	CC	CC	NN	CC	CC	CC	CC	CC	CC	CC	CC	CC	CC	CC	CC
	986581	T/G	2B	160	+	NA	NA	NA	NA	NA	NA	GG	GG	GG	GG	GG	GG	TT	GG	TT	GG	NN	GG	NN	GG	GG	TT	TT	GG	GG	TT	TT	TT	GG	GG	GG	TT	GG	GG	GG	TT	GG	GG	GG	GG	TT	TT	TT	NN
	1094449	G/A	2B	161	+	NA	NA	NA	NA	NA	NA	TT	TT	TT	TT	TT	TT	CC	TT	CC	TT	TT	TT	NN	TT	TT	TT	CC	TT	TT	CC	CC	TT	TT	TT	TT	CC	TT	TT	TT	TT	TT	TT	TT	TT	TT	CC	CC	TT
	1127001	T/A	2B	162	+	NA	NA	NA	NA	NA	NA	TT	NN	TT	TT	TT	TT	TT	TT	TT	TT	TT	AA	NN	TT	TT	NN	TT	TT	TT	NN	NN	TT	TT	TT	TT	NN	AA	TT	TT	TT	TT	TT	TT	TT	TT	TT	TT	NN
	1190819	G/A	2B	163	+	NA	NA	NA	NA	NA	NA	GG	GG	GG	GG	GG	GG	GG	NN	NN	GG	GG	AA	GG	NN	GG	GG	GG	GG	GG	GG	NN	GG	NN	GG	GG	GG	AA	GG	NN	GG	GG	NN	NN	GG	GG	GG	GG	GG
	1020912	T/C	2B	164	+	NA	NA	NA	NA	NA	NA	TT	CC	CC	CC	CC	CC	TT	CC	TT	CC	NN	CC	TT	CC	CC	TT	TT	CC	CC	TT	TT	TT	CC	CC	TT	TT	TT	CC	CC	TT	CC	CC	TT	CC	TT	TT	TT	TT
	2257090	A/G	2B	165	+	NA	NA	NA	NA	NA	NA	AA	GG	GG	GG	GG	GG	AA	GG	AA	GG	GG	GG	NN	GG	GG	AA	NN	GG	GG	AA	AA	AA	GG	GG	AA	AA	GG	GG	GG	AA	GG	GG	AA	GG	AA	AA	AA	AA
	3064434	A/G	2B	166	+	NA	NA	NA	NA	NA	NA	AA	GG	GG	GG	GG	GG	GG	GG	GG	GG	GG	GG	AA	GG	GG	GG	GG	GG	GG	GG	GG	GG	GG	GG	AA	GG	AA	GG	GG	GG	GG	GG	AA	GG	GG	GG	GG	AA
	1056778	A/G	2B	167	+	NA	NA	NA	NA	NA	NA	AA	AA	AA	AA	AA	GG	AA	AA	AA	NN	AA	GG	AA	GG	GG	AA	AA	GG	AA	AA	AA	AA	GG	AA	AA	AA	NN	AA	NN	AA	GG	GG	AA	AA	AA	AA	AA	AA
	1155494	G/A	2B	168	+	NA	NA	NA	NA	NA	NA	AA	AA	AA	AA	AA	AA	GG	AA	GG	AA	AA	AA	NN	AA	AA	AA	GG	AA	AA	GG	GG	AA	AA	AA	AA	AA	AA	AA	AA	AA	AA	AA	NN	AA	AA	AA	GG	AA
	1166660	G/C	2B	169	+	NA	NA	NA	NA	NA	NA	GG	GG	GG	GG	GG	CC	GG	NN	GG	CC	GG	GG	GG	CC	CC	GG	NN	CC	GG	GG	GG	GG	NN	GG	GG	GG	GG	GG	NN	GG	CC	CC	GG	GG	GG	GG	GG	GG
	1042631	G/C	2B	170	+	NA	NA	NA	NA	NA	NA	GG	CC	CC	CC	CC	CC	GG	CC	GG	CC	CC	GG	NN	CC	CC	GG	GG	CC	CC	GG	GG	GG	CC	CC	GG	GG	GG	CC	CC	GG	CC	CC	GG	CC	GG	GG	GG	GG
	1107558	A/T	2B	171	+	NA	NA	NA	NA	NA	NA	AA	TT	TT	TT	TT	TT	AA	TT	AA	TT	TT	AA	NN	TT	TT	AA	AA	TT	TT	AA	AA	AA	TT	TT	AA	AA	AA	TT	TT	AA	TT	TT	NN	TT	AA	AA	AA	AA
	1130392	T/C	2B	172	+	NA	NA	NA	NA	NA	NA	TT	TT	NN	TT	TT	TT	CC	TT	TT	TT	TT	TT	NN	TT	TT	TT	NN	TT	TT	TT	CC	TT	TT	TT	TT	TT	TT	TT	TT	TT	TT	TT	TT	TT	TT	TT	TT	TT
	2252726	T/C	2B	173	+	NA	NA	NA	NA	NA	NA	TT	TT	TT	TT	TT	TT	CC	TT	TT	TT	TT	TT	NN	TT	TT	TT	NN	TT	TT	TT	CC	TT	TT	TT	TT	TT	TT	NN	TT	TT	TT	TT	NN	TT	TT	TT	TT	TT
	990063	T/C	2B	174	+	NA	NA	NA	NA	NA	NA	TT	TT	TT	TT	TT	CC	TT	TT	TT	CC	NN	TT	TT	CC	CC	TT	TT	CC	TT	TT	TT	TT	CC	TT	TT	TT	TT	TT	NN	TT	CC	CC	TT	TT	TT	TT	TT	TT
	988088	G/A	2B	175	+	NA	NA	NA	NA	NA	NA	GG	GG	GG	GG	GG	GG	GG	GG	GG	GG	NN	AA	GG	GG	GG	GG	GG	GG	GG	GG	GG	GG	GG	GG	GG	GG	AA	GG	GG	GG	GG	GG	GG	GG	GG	GG	GG	GG
	1863181	G/A	2B	176	+	NA	NA	NA	NA	NA	NA	GG	GG	GG	GG	GG	AA	AA	GG	NN	GG	GG	GG	GG	AA	GG	GG	GG	GG	GG	GG	AA	GG	AA	GG	GG	GG	GG	GG	NN	GG	AA	GG	GG	GG	GG	GG	GG	GG
	1102805	C/G	2B	177	+	NA	NA	NA	NA	NA	NA	GG	GG	GG	GG	GG	GG	GG	GG	CC	GG	GG	GG	NN	GG	GG	GG	NN	GG	GG	CC	GG	GG	GG	GG	GG	CC	GG	GG	GG	GG	GG	GG	GG	GG	GG	GG	CC	GG
	995190	C/A	2B	178	+	NA	NA	NA	NA	NA	NA	NN	NN	CC	CC	CC	AA	CC	CC	CC	AA	CC	CC	NN	AA	AA	CC	NN	AA	CC	CC	CC	CC	AA	CC	CC	CC	NN	CC	AA	CC	AA	AA	NN	CC	CC	CC	CC	CC
	1102573	G/A	2B	179	+	NA	NA	NA	NA	NA	NA	GG	GG	GG	GG	GG	AA	GG	GG	GG	AA	GG	GG	GG	GG	AA	GG	GG	AA	GG	GG	GG	GG	GG	GG	GG	GG	GG	GG	GG	GG	GG	AA	GG	GG	GG	GG	GG	GG
	1104343	A/G	2B	180	+	NA	NA	NA	NA	NA	NA	NN	NN	NN	NN	NN	AA	NN	AA	NN	AA	NN	CC	NN	AA	AA	NN	NN	AA	NN	NN	NN	NN	AA	NN	CC	NN	NN	NN	AA	NN	AA	AA	CC	NN	NN	NN	NN	NN
	1107117	A/G	2B	181	+	NA	NA	NA	NA	NA	NA	CC	CC	CC	CC	CC	CC	NN	CC	GG	CC	CC	CC	GG	CC	CC	CC	GG	CC	CC	GG	NN	CC	CC	CC	CC	GG	CC	CC	CC	CC	CC	CC	NN	CC	CC	CC	GG	CC
	1124944	G/A	2B	182	+	NA	NA	NA	NA	NA	NA	GG	AA	AA	AA	AA	AA	AA	AA	AA	AA	AA	GG	GG	AA	AA	GG	AA	AA	AA	AA	AA	GG	AA	AA	GG	NN	GG	AA	NN	GG	AA	AA	NN	AA	GG	AA	AA	GG
	1051058	A/C	2B	183	+	NA	NA	NA	NA	NA	NA	AA	AA	AA	AA	AA	CC	AA	AA	NN	NN	NN	NN	NN	AA	AA	NN	NN	NN	AA	NN	AA	NN	AA	AA	AA	NN	AA	AA	AA	AA	AA	NN	AA	AA	AA	CC	AA	AA
	1073193	C/A	2B	184	+	NA	NA	NA	NA	NA	NA	AA	AA	AA	AA	AA	CC	CC	NN	CC	CC	CC	CC	CC	AA	CC	CC	NN	CC	AA	CC	CC	CC	AA	AA	AA	NN	CC	NN	AA	CC	AA	CC	AA	AA	CC	AA	CC	NN
	984789	C/T	2B	185	+	NA	NA	NA	NA	NA	NA	TT	TT	TT	TT	TT	TT	TT	TT	CC	TT	TT	CC	NN	TT	TT	TT	CC	TT	TT	CC	TT	TT	TT	TT	TT	CC	TT	TT	TT	TT	TT	TT	TT	TT	TT	TT	CC	TT
	998462	T/C	2B	186	+	NA	NA	NA	NA	NA	NA	CC	CC	NN	CC	CC	CC	NN	NN	NN	CC	CC	GG	NN	CC	CC	CC	CC	CC	CC	NN	NN	CC	CC	CC	CC	NN	CC	CC	CC	NN	CC	CC	CC	CC	CC	CC	NN	CC
	2275530	T/G	2B	187	+	NA	NA	NA	NA	NA	NA	AA	NN	NN	NN	AA	NN	NN	AA	AA	AA	AA	AA	AA	AA	AA	AA	AA	NN	AA	AA	NN	AA	AA	AA	AA	NN	NN	NN	AA	AA	AA	AA	NN	AA	AA	AA	AA	AA
	1003628	T/C	2B	188	+	NA	NA	NA	NA	NA	NA	CC	NN	CC	CC	CC	NN	CC	CC	CC	CC	NN	NN	CC	CC	NN	NN	CC	NN	CC	CC	CC	CC	CC	CC	CC	CC	NN	CC	CC	NN	CC	NN	NN	CC	NN	CC	CC	CC
	1047092	A/G	2B	189	+	NA	NA	NA	NA	NA	NA	GG	AA	AA	AA	AA	AA	GG	AA	GG	GG	AA	AA	GG	GG	GG	AA	GG	GG	AA	GG	GG	AA	GG	AA	GG	GG	AA	AA	NN	AA	GG	GG	GG	AA	AA	AA	GG	GG
	1055060	A/G	2B	190	+	NA	NA	NA	NA	NA	NA	GG	AA	AA	AA	AA	AA	GG	AA	GG	GG	AA	AA	NN	GG	GG	AA	NN	GG	AA	GG	GG	AA	GG	AA	GG	GG	AA	NN	NN	AA	GG	GG	NN	AA	AA	AA	GG	GG
	1078757	T/C	2B	191	+	NA	NA	NA	NA	NA	NA	CC	TT	TT	TT	TT	TT	CC	TT	CC	CC	TT	TT	NN	CC	CC	TT	CC	CC	TT	CC	CC	TT	CC	TT	CC	CC	TT	TT	NN	TT	CC	CC	CC	TT	TT	TT	CC	CC
	1093481	C/T	2B	192	+	NA	NA	NA	NA	NA	NA	TT	CC	CC	CC	CC	CC	TT	CC	TT	TT	CC	CC	NN	TT	TT	CC	TT	TT	CC	TT	TT	CC	TT	CC	TT	TT	CC	CC	NN	CC	TT	TT	TT	CC	CC	CC	TT	TT
	1103746	G/A	2B	193	+	NA	NA	NA	NA	NA	NA	AA	GG	GG	GG	GG	GG	AA	GG	AA	AA	GG	GG	NN	AA	AA	GG	AA	AA	GG	AA	AA	GG	AA	GG	AA	AA	GG	GG	AA	GG	AA	AA	AA	GG	GG	GG	AA	AA
	1126787	T/C	2B	194	+	NA	NA	NA	NA	NA	NA	CC	TT	TT	TT	TT	TT	CC	TT	CC	CC	TT	TT	CC	CC	CC	TT	CC	CC	TT	CC	CC	TT	CC	TT	CC	CC	TT	TT	NN	TT	CC	CC	CC	TT	TT	TT	CC	CC
	1128879	G/C	2B	195	+	NA	NA	NA	NA	NA	NA	GG	CC	CC	CC	CC	CC	GG	CC	GG	GG	CC	CC	GG	GG	GG	CC	GG	GG	CC	GG	GG	CC	GG	CC	GG	GG	CC	CC	NN	CC	GG	GG	GG	CC	CC	CC	GG	GG
	2258610	A/C	2B	196	+	NA	NA	NA	NA	NA	NA	CC	AA	AA	AA	AA	AA	CC	AA	CC	CC	AA	AA	CC	CC	CC	AA	CC	CC	AA	CC	CC	AA	NN	AA	CC	CC	AA	AA	NN	AA	CC	CC	CC	AA	AA	AA	CC	CC
	3064449	A/G	2B	197	+	NA	NA	NA	NA	NA	NA	GG	AA	AA	AA	AA	AA	GG	AA	GG	GG	AA	AA	NN	GG	GG	AA	GG	GG	AA	GG	GG	AA	GG	AA	GG	GG	AA	AA	NN	AA	GG	GG	GG	AA	AA	AA	NN	GG
	3064801	G/C	2B	198	+	NA	NA	NA	NA	NA	NA	CC	GG	GG	GG	GG	GG	CC	GG	NN	CC	GG	GG	NN	CC	CC	GG	NN	CC	GG	NN	CC	GG	CC	GG	CC	NN	GG	GG	NN	GG	CC	CC	CC	GG	GG	GG	NN	CC
	3064852	G/A	2B	199	+	NA	NA	NA	NA	NA	NA	NN	AA	AA	AA	AA	NN	NN	AA	NN	NN	NN	GG	NN	GG	NN	NN	NN	NN	AA	GG	GG	NN	NN	GG	GG	AA	NN	AA	NN	NN	NN	NN	NN	AA	NN	AA	NN	GG
	981941	G/C	2B	200	+	NA	NA	NA	NA	NA	NA	TT	TT	TT	TT	TT	TT	TT	TT	TT	TT	NN	NN	NN	TT	TT	TT	TT	TT	TT	TT	NN	TT	TT	TT	TT	TT	TT	TT	TT	NN	TT	TT	TT	TT	TT	TT	TT	TT
	993617	G/C	2B	201	+	NA	NA	NA	NA	NA	NA	NN	GG	GG	GG	GG	GG	CC	GG	CC	CC	GG	GG	NN	CC	CC	GG	CC	CC	GG	CC	CC	GG	CC	GG	CC	CC	GG	GG	CC	GG	CC	CC	CC	GG	GG	GG	CC	CC
	997145	C/T	2B	202	+	NA	NA	NA	NA	NA	NA	TT	CC	CC	CC	CC	CC	TT	CC	TT	TT	CC	CC	TT	TT	TT	CC	TT	TT	CC	TT	TT	CC	NN	CC	TT	TT	CC	CC	NN	CC	TT	TT	TT	CC	CC	CC	TT	TT
	1082485	C/A	2B	203	+	NA	NA	NA	NA	NA	NA	GG	GG	GG	GG	GG	GG	GG	GG	AA	GG	GG	GG	NN	GG	GG	GG	NN	GG	GG	AA	GG	GG	GG	GG	GG	AA	GG	GG	GG	GG	GG	GG	GG	GG	GG	GG	AA	GG
	1089521	A/G	2B	204	+	NA	NA	NA	NA	NA	NA	CC	CC	CC	CC	CC	CC	CC	CC	GG	CC	CC	CC	GG	CC	CC	CC	GG	CC	CC	GG	CC	CC	CC	CC	CC	GG	CC	CC	CC	NN	CC	CC	CC	CC	CC	CC	GG	CC
	1093009	G/T	2B	205	+	NA	NA	NA	NA	NA	NA	TT	TT	TT	TT	TT	TT	TT	TT	NN	TT	TT	TT	NN	TT	TT	TT	TT	TT	TT	NN	TT	TT	TT	TT	TT	NN	TT	TT	TT	TT	NN	TT	TT	TT	TT	NN	NN	TT
	1013903	A/G	2B	206	+	NA	NA	NA	NA	NA	NA	GG	AA	AA	AA	AA	AA	GG	AA	GG	GG	AA	AA	GG	GG	GG	AA	GG	GG	AA	GG	GG	AA	GG	AA	GG	GG	AA	AA	NN	AA	GG	GG	GG	AA	AA	AA	GG	GG
	1125937	T/C	2B	207	+	NA	NA	NA	NA	NA	NA	CC	TT	TT	TT	TT	TT	CC	TT	CC	CC	TT	TT	NN	CC	CC	TT	CC	CC	TT	CC	CC	TT	NN	TT	CC	CC	TT	TT	NN	TT	CC	CC	CC	TT	TT	TT	NN	CC
	1150573	T/C	2B	208	+	NA	NA	NA	NA	NA	NA	CC	TT	TT	TT	TT	TT	CC	TT	CC	CC	TT	TT	NN	CC	CC	TT	CC	NN	TT	CC	CC	TT	NN	TT	CC	NN	TT	TT	CC	TT	CC	CC	CC	TT	TT	TT	CC	CC
	1694825	C/T	2B	209	+	NA	NA	NA	NA	NA	NA	TT	CC	CC	CC	CC	CC	TT	CC	NN	TT	CC	CC	NN	TT	TT	CC	TT	TT	CC	TT	TT	CC	TT	CC	TT	TT	CC	CC	CC	CC	TT	TT	NN	CC	CC	CC	TT	TT
	2326994	A/G	2B	210	+	NA	NA	NA	NA	NA	NA	GG	AA	AA	AA	AA	AA	GG	AA	GG	GG	AA	AA	GG	GG	GG	AA	GG	GG	AA	GG	GG	AA	NN	AA	GG	GG	AA	AA	NN	AA	GG	GG	GG	AA	AA	AA	GG	GG
	1667363	C/T	2B	211	+	NA	NA	NA	NA	NA	NA	CC	CC	CC	CC	CC	CC	CC	CC	CC	TT	CC	CC	NN	CC	CC	CC	CC	NN	CC	CC	CC	CC	CC	CC	CC	CC	CC	CC	CC	CC	CC	TT	CC	CC	CC	CC	CC	CC
	1125655	A/G	2B	212	+	NA	NA	NA	NA	NA	NA	GG	AA	NN	AA	AA	AA	GG	NN	NN	GG	GG	AA	NN	GG	GG	AA	GG	GG	AA	NN	GG	AA	GG	AA	GG	GG	AA	NN	GG	AA	GG	GG	GG	AA	AA	AA	GG	GG
	1082514	T/G	2B	213	+	NA	NA	NA	NA	NA	NA	TT	GG	GG	GG	GG	GG	TT	GG	TT	TT	NN	GG	NN	TT	TT	GG	TT	TT	GG	TT	TT	GG	TT	GG	TT	TT	GG	GG	NN	GG	TT	TT	TT	GG	GG	GG	TT	TT
	2261940	T/C	2B	214	+	NA	NA	NA	NA	NA	NA	TT	TT	TT	TT	TT	TT	TT	TT	TT	TT	TT	TT	NN	TT	TT	TT	TT	TT	TT	TT	TT	TT	NN	TT	TT	TT	TT	TT	TT	TT	TT	TT	TT	TT	TT	CC	TT	TT
	993562	G/A	2B	215	+	NA	NA	NA	NA	NA	NA	AA	GG	GG	GG	GG	GG	AA	GG	GG	GG	GG	GG	NN	AA	AA	GG	GG	GG	GG	GG	AA	GG	AA	GG	AA	GG	GG	GG	AA	GG	AA	AA	AA	GG	GG	GG	GG	AA
	1205940	A/G	2B	216	+	NA	NA	NA	NA	NA	NA	GG	AA	AA	AA	AA	AA	GG	AA	GG	NN	AA	AA	GG	GG	GG	AA	GG	NN	AA	GG	GG	AA	GG	AA	GG	GG	AA	AA	NN	AA	GG	NN	GG	AA	AA	AA	GG	GG
	1113792	T/G	2B	217	+	NA	NA	NA	NA	NA	NA	CC	CC	NN	CC	CC	NN	CC	CC	CC	CC	CC	CC	CC	CC	CC	CC	NN	CC	CC	NN	CC	CC	CC	CC	CC	NN	CC	CC	CC	CC	CC	CC	CC	CC	CC	CC	CC	CC
	1075489	G/A	2B	218	+	NA	NA	NA	NA	NA	NA	GG	GG	GG	GG	GG	GG	GG	GG	NN	GG	GG	GG	NN	GG	GG	GG	NN	GG	GG	AA	GG	GG	GG	GG	GG	AA	GG	GG	GG	GG	GG	GG	GG	GG	GG	NN	AA	GG
	982886	T/C	2B	219	+	NA	NA	NA	NA	NA	NA	CC	TT	TT	TT	TT	TT	TT	TT	CC	TT	TT	TT	NN	CC	TT	TT	NN	TT	TT	CC	TT	TT	CC	TT	CC	CC	TT	TT	NN	CC	CC	TT	CC	TT	TT	CC	CC	CC
	1080025	C/T	2B	220	+	NA	NA	NA	NA	NA	NA	TT	CC	CC	TT	CC	CC	CC	CC	TT	CC	CC	CC	TT	TT	CC	CC	NN	CC	CC	TT	TT	CC	TT	CC	TT	TT	CC	CC	NN	CC	NN	CC	TT	CC	CC	NN	TT	TT
	1070201	G/A	2B	221	+	NA	NA	NA	NA	NA	NA	AA	GG	NN	AA	GG	GG	GG	NN	AA	GG	GG	NN	NN	AA	GG	GG	NN	NN	GG	NN	GG	GG	AA	GG	AA	AA	GG	GG	AA	GG	AA	GG	AA	GG	GG	AA	AA	AA
	1090446	T/C	2B	222	+	NA	NA	NA	NA	NA	NA	CC	TT	TT	CC	TT	TT	TT	TT	CC	TT	TT	TT	NN	CC	TT	TT	NN	TT	TT	CC	TT	TT	CC	TT	CC	CC	TT	TT	NN	TT	CC	TT	NN	TT	TT	CC	CC	CC
	996514	T/G	2B	223	+	NA	NA	NA	NA	NA	NA	TT	TT	TT	TT	TT	TT	TT	TT	TT	TT	TT	TT	NN	TT	TT	TT	NN	TT	TT	TT	TT	TT	TT	TT	TT	TT	TT	TT	TT	TT	TT	TT	TT	TT	TT	TT	TT	TT
	1068997	A/G	2B	224	+	NA	NA	NA	NA	NA	NA	GG	GG	GG	AA	NN	GG	GG	GG	NN	GG	GG	GG	NN	GG	GG	GG	NN	GG	GG	AA	AA	GG	GG	GG	GG	GG	GG	GG	GG	AA	GG	GG	NN	GG	GG	GG	AA	NN
	1141012	T/C	2B	225	+	NA	NA	NA	NA	NA	NA	CC	TT	TT	TT	TT	TT	CC	TT	CC	CC	TT	TT	NN	CC	CC	TT	CC	CC	TT	CC	CC	TT	CC	TT	CC	CC	TT	TT	NN	TT	CC	CC	CC	TT	TT	TT	CC	CC
	1211847	G/A	2B	226	+	NA	NA	NA	NA	NA	NA	AA	GG	GG	GG	GG	GG	AA	GG	GG	AA	GG	GG	GG	AA	AA	GG	AA	AA	GG	GG	AA	GG	AA	GG	AA	GG	GG	GG	NN	GG	AA	AA	AA	GG	GG	GG	GG	AA
	2253534	A/C	2B	227	+	NA	NA	NA	NA	NA	NA	CC	AA	AA	AA	AA	AA	CC	AA	CC	CC	AA	AA	CC	CC	CC	AA	CC	CC	AA	CC	CC	AA	CC	AA	CC	CC	AA	AA	NN	AA	CC	CC	CC	AA	AA	AA	CC	CC
	2257603	G/A	2B	228	+	NA	NA	NA	NA	NA	NA	AA	GG	GG	GG	GG	GG	AA	GG	AA	AA	GG	GG	NN	AA	AA	NN	AA	AA	GG	AA	AA	GG	AA	GG	NN	AA	GG	GG	NN	GG	AA	AA	AA	GG	GG	GG	NN	AA
	3026475	C/G	2B	229	+	NA	NA	NA	NA	NA	NA	GG	CC	CC	CC	CC	CC	GG	CC	GG	GG	CC	CC	GG	GG	GG	CC	GG	GG	CC	GG	GG	CC	GG	CC	GG	GG	CC	CC	NN	NN	GG	GG	GG	CC	CC	CC	GG	GG
	3064848	A/G	2B	230	+	NA	NA	NA	NA	NA	NA	GG	AA	AA	AA	AA	AA	GG	AA	GG	AA	AA	AA	GG	GG	GG	AA	GG	AA	AA	GG	GG	AA	GG	AA	GG	GG	AA	AA	NN	AA	GG	AA	GG	AA	AA	AA	GG	GG
	1100505	G/A	2B	231	+	NA	NA	NA	NA	NA	NA	GG	GG	GG	GG	GG	GG	GG	GG	GG	GG	GG	GG	GG	GG	GG	GG	GG	GG	GG	GG	GG	GG	GG	GG	GG	GG	GG	GG	GG	AA	GG	GG	GG	GG	GG	GG	GG	GG
	1125372	G/A	2B	232	+	NA	NA	NA	NA	NA	NA	GG	GG	NN	AA	GG	GG	GG	NN	AA	GG	GG	GG	NN	GG	NN	GG	NN	GG	GG	AA	GG	GG	NN	GG	GG	AA	GG	GG	GG	AA	GG	NN	NN	GG	GG	AA	AA	GG
	1230893	A/G	2B	233	+	NA	NA	NA	NA	NA	NA	CC	CC	NN	CC	CC	NN	CC	CC	CC	CC	CC	CC	NN	CC	CC	CC	NN	CC	NN	CC	CC	CC	CC	CC	CC	CC	CC	NN	CC	TT	CC	CC	NN	CC	CC	CC	CC	CC
	2258620	T/C	2B	234	+	NA	NA	NA	NA	NA	NA	TT	TT	TT	CC	TT	TT	TT	TT	CC	TT	TT	TT	CC	TT	TT	TT	TT	TT	TT	CC	CC	TT	TT	TT	TT	TT	TT	TT	TT	CC	TT	TT	TT	TT	TT	CC	CC	TT
	1083025	T/C	2B	235	+	NA	NA	NA	NA	NA	NA	TT	TT	TT	CC	TT	TT	TT	TT	CC	TT	TT	TT	NN	TT	NN	TT	TT	TT	TT	CC	CC	TT	TT	TT	TT	CC	TT	TT	TT	TT	TT	TT	TT	TT	TT	NN	CC	TT
	1058706	C/T	2B	236	+	NA	NA	NA	NA	NA	NA	CC	CC	CC	CC	CC	CC	CC	CC	NN	CC	CC	CC	NN	CC	CC	CC	CC	CC	CC	CC	CC	CC	CC	CC	CC	CC	CC	CC	CC	CC	CC	CC	CC	CC	CC	CC	NN	CC
	1060960	G/A	2B	237	+	NA	NA	NA	NA	NA	NA	GG	AA	AA	GG	AA	AA	AA	AA	GG	AA	AA	AA	AA	GG	AA	AA	NN	AA	AA	AA	AA	AA	GG	AA	GG	NN	AA	AA	NN	AA	GG	AA	GG	AA	AA	NN	GG	GG
	1067126	A/G	2B	238	+	NA	NA	NA	NA	NA	NA	AA	AA	AA	GG	AA	AA	AA	AA	GG	AA	AA	AA	GG	AA	AA	AA	NN	AA	AA	GG	GG	AA	AA	AA	NN	GG	AA	AA	AA	AA	AA	AA	AA	AA	AA	NN	GG	AA
	1068936	G/T	2B	239	+	NA	NA	NA	NA	NA	NA	GG	GG	GG	NN	GG	GG	GG	GG	NN	GG	GG	GG	NN	GG	GG	GG	NN	GG	GG	NN	NN	GG	GG	GG	GG	NN	GG	GG	GG	GG	GG	GG	GG	NN	GG	TT	TT	GG
	1072431	G/A	2B	240	+	NA	NA	NA	NA	NA	NA	GG	GG	GG	AA	GG	GG	GG	GG	AA	GG	GG	GG	AA	GG	GG	GG	NN	GG	GG	AA	AA	GG	GG	GG	GG	AA	GG	GG	GG	GG	GG	GG	GG	GG	GG	AA	AA	GG
	1072553	G/A	2B	241	+	NA	NA	NA	NA	NA	NA	GG	GG	GG	GG	GG	GG	GG	GG	GG	GG	GG	GG	GG	GG	GG	GG	GG	GG	GG	GG	GG	GG	GG	GG	GG	GG	GG	GG	GG	AA	GG	GG	GG	GG	GG	GG	GG	GG
	1079807	C/T	2B	242	+	NA	NA	NA	NA	NA	NA	GG	GG	GG	GG	GG	GG	GG	GG	GG	GG	GG	GG	GG	GG	GG	GG	GG	GG	GG	GG	GG	GG	GG	GG	GG	GG	GG	GG	GG	TT	GG	GG	GG	GG	GG	GG	GG	GG
	1084509	T/C	2B	243	+	NA	NA	NA	NA	NA	NA	TT	TT	TT	TT	TT	TT	TT	TT	TT	TT	TT	TT	TT	TT	TT	TT	NN	TT	TT	TT	TT	TT	TT	TT	TT	TT	TT	TT	TT	CC	TT	TT	TT	TT	TT	TT	TT	TT
	1084681	T/C	2B	244	+	NA	NA	NA	NA	NA	NA	TT	TT	TT	TT	TT	TT	TT	NN	TT	TT	TT	TT	TT	TT	TT	TT	TT	TT	TT	TT	TT	TT	TT	TT	TT	TT	TT	TT	TT	TT	TT	TT	TT	TT	TT	TT	TT	TT
	1084904	G/A	2B	245	+	NA	NA	NA	NA	NA	NA	GG	GG	GG	AA	GG	GG	GG	GG	AA	GG	GG	GG	AA	GG	GG	GG	AA	GG	GG	AA	AA	GG	GG	GG	GG	AA	GG	GG	GG	NN	GG	GG	NN	GG	GG	AA	AA	NN
	1091776	G/A	2B	246	+	NA	NA	NA	NA	NA	NA	CC	CC	CC	CC	CC	CC	CC	CC	CC	CC	CC	CC	NN	CC	CC	CC	CC	CC	CC	CC	GG	CC	CC	CC	CC	GG	CC	CC	CC	NN	CC	CC	CC	CC	CC	GG	CC	CC
	1091817	G/T	2B	247	+	NA	NA	NA	NA	NA	NA	GG	GG	GG	TT	GG	GG	GG	GG	TT	GG	GG	GG	TT	GG	GG	GG	GG	GG	GG	TT	TT	GG	GG	GG	GG	GG	GG	GG	GG	TT	GG	GG	GG	GG	GG	GG	TT	GG
	1107071	T/C	2B	248	+	NA	NA	NA	NA	NA	NA	TT	TT	TT	TT	TT	TT	TT	TT	TT	TT	TT	TT	CC	TT	TT	TT	TT	TT	TT	TT	CC	TT	TT	TT	TT	CC	TT	TT	TT	NN	TT	TT	TT	TT	TT	TT	TT	TT
	1110032	G/C	2B	249	+	NA	NA	NA	NA	NA	NA	GG	CC	CC	GG	CC	CC	CC	CC	GG	CC	CC	CC	NN	GG	CC	CC	GG	CC	CC	CC	CC	CC	GG	CC	GG	CC	CC	CC	NN	GG	GG	CC	GG	CC	CC	GG	GG	GG
	1114138	G/A	2B	250	+	NA	NA	NA	NA	NA	NA	GG	GG	GG	GG	GG	GG	GG	GG	GG	GG	GG	GG	NN	GG	GG	GG	GG	GG	GG	NN	NN	GG	GG	GG	GG	GG	GG	GG	GG	GG	GG	GG	GG	GG	GG	NN	GG	GG
	1121362	G/A	2B	251	+	NA	NA	NA	NA	NA	NA	GG	GG	GG	GG	GG	GG	GG	GG	GG	GG	GG	GG	NN	GG	GG	GG	GG	GG	GG	GG	GG	GG	GG	GG	GG	GG	GG	GG	GG	GG	GG	GG	GG	GG	GG	AA	GG	GG
	1126009	G/A	2B	252	+	NA	NA	NA	NA	NA	NA	GG	AA	NN	GG	AA	AA	AA	NN	GG	AA	AA	AA	NN	GG	NN	AA	GG	AA	AA	GG	AA	AA	GG	AA	GG	AA	AA	AA	AA	GG	GG	AA	GG	AA	AA	GG	GG	GG
	1195034	C/T	2B	253	+	NA	NA	NA	NA	NA	NA	GG	GG	NN	TT	NN	GG	GG	GG	TT	GG	GG	GG	NN	GG	GG	GG	TT	GG	GG	TT	GG	GG	GG	GG	GG	GG	GG	GG	GG	TT	GG	GG	NN	GG	GG	TT	TT	GG
	1195353	T/C	2B	254	+	NA	NA	NA	NA	NA	NA	TT	TT	TT	NN	TT	TT	TT	TT	NN	TT	TT	TT	TT	TT	TT	TT	NN	TT	TT	NN	TT	TT	TT	TT	TT	TT	TT	TT	TT	CC	TT	TT	TT	TT	TT	TT	NN	TT
	1203048	A/T	2B	255	+	NA	NA	NA	NA	NA	NA	AA	AA	AA	AA	AA	AA	AA	AA	AA	AA	AA	AA	TT	AA	AA	AA	AA	AA	AA	AA	TT	AA	AA	AA	AA	TT	AA	AA	AA	AA	AA	AA	AA	AA	AA	NN	AA	AA
	1204842	A/T	2B	256	+	NA	NA	NA	NA	NA	NA	AA	AA	AA	TT	AA	AA	AA	NN	NN	AA	AA	AA	NN	AA	AA	AA	NN	AA	AA	TT	TT	AA	AA	AA	AA	TT	AA	AA	AA	AA	AA	AA	AA	AA	AA	TT	TT	AA
	1256282	T/A	2B	257	+	NA	NA	NA	NA	NA	NA	AA	AA	AA	NN	AA	AA	AA	AA	NN	AA	AA	AA	NN	AA	AA	AA	NN	AA	AA	AA	AA	AA	AA	AA	AA	AA	AA	AA	AA	AA	AA	AA	NN	AA	AA	AA	NN	AA
	2255859	A/T	2B	258	+	NA	NA	NA	NA	NA	NA	AA	AA	AA	AA	AA	AA	AA	AA	AA	AA	AA	AA	AA	AA	AA	AA	AA	AA	AA	AA	AA	NN	AA	AA	AA	NN	AA	AA	AA	AA	AA	AA	AA	AA	AA	TT	AA	AA
	2257343	G/T	2B	259	+	NA	NA	NA	NA	NA	NA	GG	GG	GG	GG	GG	GG	GG	GG	NN	GG	GG	GG	NN	GG	GG	GG	GG	GG	GG	GG	GG	GG	GG	GG	GG	NN	GG	GG	NN	GG	GG	GG	GG	GG	GG	TT	GG	GG
	2275955	G/A	2B	260	+	NA	NA	NA	NA	NA	NA	NN	AA	AA	AA	AA	AA	AA	AA	AA	AA	AA	AA	NN	AA	AA	AA	NN	AA	AA	CC	CC	AA	AA	AA	AA	CC	AA	AA	AA	AA	AA	AA	AA	AA	AA	AA	AA	NN
	2276166	G/A	2B	261	+	NA	NA	NA	NA	NA	NA	GG	NN	GG	GG	GG	GG	GG	GG	GG	GG	GG	GG	GG	GG	GG	GG	GG	GG	GG	GG	GG	GG	GG	GG	GG	GG	GG	GG	GG	GG	GG	GG	NN	GG	GG	GG	GG	GG
	3030025	A/T	2B	262	+	NA	NA	NA	NA	NA	NA	AA	AA	AA	TT	AA	AA	AA	AA	TT	AA	AA	AA	TT	AA	AA	AA	NN	AA	AA	TT	TT	AA	AA	AA	AA	TT	AA	NN	AA	AA	AA	AA	AA	AA	AA	TT	TT	AA
	3064889	G/T	2B	263	+	NA	NA	NA	NA	NA	NA	GG	GG	GG	GG	GG	GG	GG	GG	GG	GG	GG	GG	GG	GG	GG	GG	NN	GG	GG	GG	GG	GG	GG	GG	GG	GG	GG	GG	GG	GG	GG	GG	GG	GG	GG	GG	GG	GG
	981048	C/T	2B	264	+	NA	NA	NA	NA	NA	NA	CC	CC	CC	CC	CC	CC	CC	CC	CC	CC	CC	CC	TT	CC	CC	CC	CC	CC	CC	CC	TT	CC	CC	CC	CC	TT	CC	CC	CC	NN	CC	CC	CC	CC	CC	CC	CC	CC
	984849	C/G	2B	265	+	NA	NA	NA	NA	NA	NA	CC	CC	CC	GG	CC	CC	CC	CC	GG	CC	CC	CC	NN	CC	CC	CC	GG	CC	CC	GG	GG	CC	CC	CC	CC	NN	CC	CC	CC	CC	CC	CC	CC	CC	CC	GG	GG	CC
	985387	C/T	2B	266	+	NA	NA	NA	NA	NA	NA	CC	CC	CC	TT	CC	CC	CC	CC	TT	CC	CC	CC	CC	CC	CC	CC	TT	CC	CC	TT	CC	CC	CC	CC	CC	CC	CC	CC	CC	TT	CC	CC	CC	CC	CC	TT	TT	CC
	991531	G/A	2B	267	+	NA	NA	NA	NA	NA	NA	AA	AA	AA	CC	AA	AA	AA	AA	CC	AA	AA	AA	CC	AA	AA	AA	CC	AA	AA	CC	CC	AA	AA	AA	AA	CC	AA	AA	AA	NN	AA	AA	AA	AA	AA	AA	CC	AA
	1200623	A/G	2B	268	+	NA	NA	NA	NA	NA	NA	AA	AA	AA	AA	AA	AA	AA	NN	AA	AA	AA	AA	NN	AA	AA	AA	AA	AA	AA	NN	AA	AA	AA	AA	NN	AA	AA	AA	AA	AA	AA	AA	AA	AA	AA	AA	AA	AA
	1126405	T/G	2B	269	+	NA	NA	NA	NA	NA	NA	NN	TT	TT	TT	TT	TT	TT	TT	TT	TT	TT	TT	NN	GG	TT	TT	TT	TT	TT	GG	GG	TT	GG	TT	GG	GG	TT	TT	TT	TT	GG	TT	GG	TT	TT	GG	TT	GG
	1107303	T/C	2B	270	+	NA	NA	NA	NA	NA	NA	TT	CC	CC	TT	CC	CC	CC	NN	TT	CC	CC	CC	CC	TT	CC	CC	TT	CC	CC	TT	CC	CC	TT	CC	TT	CC	CC	CC	CC	TT	TT	CC	TT	CC	CC	CC	TT	TT
	1128453	C/T	2B	271	+	NA	NA	NA	NA	NA	NA	NN	CC	CC	NN	CC	CC	CC	CC	NN	CC	CC	CC	NN	CC	CC	CC	NN	CC	CC	NN	NN	CC	CC	CC	CC	CC	CC	CC	CC	TT	CC	CC	CC	CC	CC	CC	NN	CC
	1141208	C/T	2B	272	+	NA	NA	NA	NA	NA	NA	TT	CC	CC	TT	CC	CC	CC	CC	TT	CC	CC	CC	CC	TT	CC	CC	TT	CC	CC	TT	CC	CC	TT	CC	TT	CC	CC	CC	CC	TT	TT	CC	TT	CC	CC	CC	TT	TT
	1142537	C/T	2B	273	+	NA	NA	NA	NA	NA	NA	TT	TT	TT	CC	TT	TT	TT	TT	CC	TT	TT	TT	NN	TT	TT	TT	CC	TT	TT	CC	CC	TT	TT	TT	TT	CC	TT	TT	TT	CC	TT	TT	TT	TT	TT	CC	CC	TT
	1244420	A/T	2B	274	+	NA	NA	NA	NA	NA	NA	AA	AA	AA	AA	NN	AA	AA	AA	NN	AA	AA	AA	NN	AA	AA	AA	NN	AA	AA	AA	AA	AA	AA	AA	NN	NN	AA	AA	AA	NN	AA	AA	NN	AA	AA	AA	AA	AA
	999303	A/G	2B	275	+	NA	NA	NA	NA	NA	NA	GG	GG	GG	GG	GG	GG	GG	GG	GG	GG	GG	GG	GG	GG	GG	GG	GG	GG	GG	GG	GG	GG	GG	GG	GG	GG	GG	GG	GG	AA	GG	GG	GG	GG	GG	GG	GG	GG
	1138218	G/A	2B	276	+	NA	NA	NA	NA	NA	NA	GG	GG	GG	GG	GG	GG	GG	GG	NN	GG	GG	GG	NN	GG	GG	GG	NN	GG	GG	NN	GG	GG	GG	GG	GG	GG	GG	NN	GG	GG	GG	GG	GG	GG	GG	GG	GG	GG
	1166697	T/G	2B	277	+	NA	NA	NA	NA	NA	NA	GG	TT	TT	TT	TT	TT	TT	NN	TT	TT	TT	TT	NN	GG	TT	TT	TT	TT	TT	TT	TT	TT	GG	TT	NN	GG	TT	TT	GG	TT	GG	TT	GG	TT	TT	TT	TT	GG
	1091634	G/A	2B	278	+	NA	NA	NA	NA	NA	NA	GG	GG	GG	GG	GG	GG	GG	GG	GG	GG	GG	GG	NN	GG	GG	NN	NN	GG	GG	GG	NN	GG	GG	GG	GG	NN	GG	NN	GG	AA	GG	GG	GG	GG	GG	NN	GG	GG
	1097415	G/A	2B	279	+	NA	NA	NA	NA	NA	NA	GG	GG	GG	GG	GG	GG	GG	GG	GG	GG	GG	GG	CC	GG	GG	GG	GG	GG	GG	GG	CC	GG	GG	GG	GG	CC	GG	GG	GG	GG	GG	GG	NN	GG	GG	CC	GG	NN
	1118663	T/A	2B	280	+	NA	NA	NA	NA	NA	NA	TT	TT	TT	TT	TT	TT	TT	TT	TT	TT	TT	NN	NN	TT	NN	TT	TT	TT	TT	TT	TT	TT	TT	TT	TT	TT	TT	NN	TT	TT	TT	TT	TT	TT	TT	TT	TT	TT
	1127164	T/C	2B	281	+	NA	NA	NA	NA	NA	NA	TT	TT	CC	TT	TT	CC	CC	TT	TT	TT	TT	CC	CC	TT	CC	CC	TT	TT	CC	CC	CC	CC	TT	TT	TT	CC	CC	TT	TT	TT	TT	CC	TT	CC	CC	NN	TT	TT
	1230835	C/A	2B	282	+	NA	NA	NA	NA	NA	NA	AA	CC	CC	AA	CC	CC	CC	CC	AA	CC	CC	CC	NN	AA	CC	CC	AA	CC	CC	CC	CC	CC	AA	CC	AA	CC	CC	CC	CC	AA	AA	CC	AA	CC	CC	CC	AA	NN
	1233877	G/A	2B	283	+	NA	NA	NA	NA	NA	NA	AA	GG	GG	AA	GG	GG	GG	GG	NN	GG	GG	GG	NN	AA	GG	GG	AA	GG	GG	GG	NN	GG	AA	GG	AA	NN	GG	GG	GG	NN	AA	GG	AA	GG	GG	NN	AA	AA
	3025235	C/G	2B	284	+	NA	NA	NA	NA	NA	NA	GG	CC	CC	GG	CC	CC	CC	CC	GG	CC	CC	CC	CC	GG	CC	CC	NN	CC	CC	GG	CC	CC	GG	CC	NN	CC	CC	CC	CC	NN	GG	CC	GG	CC	CC	CC	GG	GG
	1078426	A/C	2B	285	+	NA	NA	NA	NA	NA	NA	AA	CC	CC	NN	CC	CC	CC	CC	NN	CC	CC	CC	AA	AA	CC	CC	NN	CC	CC	AA	AA	CC	AA	CC	AA	AA	CC	CC	CC	CC	AA	CC	AA	CC	CC	AA	CC	AA
	2257429	C/T	2B	286	+	NA	NA	NA	NA	NA	NA	CC	TT	TT	CC	TT	TT	TT	TT	CC	TT	TT	TT	NN	CC	TT	TT	CC	TT	TT	TT	TT	TT	CC	NN	CC	TT	TT	NN	NN	NN	CC	TT	NN	NN	TT	TT	CC	CC
	1127259	T/C	2B	287	+	NA	NA	NA	NA	NA	NA	TT	TT	TT	TT	TT	TT	TT	TT	TT	NN	TT	TT	NN	TT	TT	TT	TT	TT	TT	TT	TT	TT	TT	TT	TT	TT	TT	TT	TT	CC	TT	TT	TT	TT	TT	TT	TT	TT
	1126968	C/G	2B	288	+	NA	NA	NA	NA	NA	NA	CC	CC	CC	CC	CC	CC	CC	NN	NN	CC	CC	CC	CC	CC	CC	CC	CC	CC	CC	CC	CC	CC	CC	CC	CC	CC	CC	CC	CC	CC	CC	CC	CC	CC	CC	CC	CC	CC
	1058319	G/T	2B	289	+	NA	NA	NA	NA	NA	NA	TT	GG	GG	GG	GG	GG	GG	NN	TT	GG	GG	GG	NN	TT	GG	GG	GG	GG	GG	TT	GG	GG	NN	GG	TT	NN	GG	GG	NN	TT	TT	GG	TT	GG	GG	NN	TT	TT
	3022374	G/A	2B	290	+	NA	NA	NA	NA	NA	NA	GG	GG	GG	GG	GG	GG	GG	GG	GG	GG	GG	GG	GG	GG	GG	GG	GG	NN	GG	NN	GG	GG	NN	GG	GG	GG	GG	GG	GG	GG	GG	GG	GG	GG	GG	GG	NN	GG
	1094298	T/C	2B	291	+	NA	NA	NA	NA	NA	NA	CC	CC	CC	TT	CC	CC	CC	CC	NN	NN	CC	CC	NN	CC	CC	CC	CC	CC	CC	TT	TT	NN	CC	CC	CC	NN	CC	CC	CC	TT	CC	CC	CC	CC	CC	TT	TT	CC
	988766	A/C	2B	292	+	NA	NA	NA	NA	NA	NA	AA	AA	AA	CC	AA	AA	AA	NN	CC	AA	AA	AA	NN	AA	AA	AA	CC	AA	AA	CC	NN	AA	AA	AA	AA	NN	AA	AA	AA	AA	AA	AA	NN	AA	AA	CC	CC	AA
	995800	A/G	2B	293	+	NA	NA	NA	NA	NA	NA	AA	AA	AA	GG	AA	AA	AA	NN	GG	AA	AA	NN	GG	AA	AA	AA	GG	AA	AA	GG	GG	AA	AA	AA	AA	GG	AA	AA	AA	AA	AA	AA	AA	AA	AA	GG	GG	AA
	2254168	A/G	2B	294	+	NA	NA	NA	NA	NA	NA	AA	AA	AA	GG	AA	AA	AA	AA	GG	AA	AA	AA	AA	AA	AA	AA	GG	AA	AA	GG	GG	AA	AA	AA	AA	GG	AA	AA	AA	GG	AA	AA	AA	AA	AA	GG	GG	AA
	1023450	T/G	2B	295	+	NA	NA	NA	NA	NA	NA	CC	GG	GG	GG	GG	GG	GG	GG	GG	GG	GG	GG	GG	CC	GG	GG	GG	GG	GG	GG	GG	GG	CC	GG	CC	GG	GG	GG	GG	GG	CC	GG	CC	GG	GG	GG	GG	CC
	1071039	C/G	2B	296	+	NA	NA	NA	NA	NA	NA	GG	CC	CC	GG	CC	CC	CC	NN	GG	CC	CC	NN	NN	GG	NN	CC	GG	CC	CC	GG	NN	CC	GG	CC	NN	CC	CC	CC	CC	CC	GG	CC	GG	CC	CC	CC	GG	GG
	1215338	G/T	2B	297	+	NA	NA	NA	NA	NA	NA	TT	GG	GG	GG	GG	GG	GG	GG	GG	GG	GG	GG	TT	TT	GG	GG	GG	GG	GG	GG	TT	GG	TT	GG	TT	TT	GG	GG	GG	GG	TT	GG	TT	GG	GG	TT	GG	TT
	2259728	C/G	2B	298	+	NA	NA	NA	NA	NA	NA	GG	CC	CC	CC	CC	CC	CC	CC	CC	CC	CC	CC	CC	GG	CC	NN	CC	CC	CC	GG	CC	CC	GG	CC	GG	CC	CC	CC	CC	CC	GG	CC	GG	CC	CC	CC	CC	GG
	2340684	A/G	2B	299	+	NA	NA	NA	NA	NA	NA	NN	NN	GG	NN	NN	NN	NN	GG	GG	CC	NN	GG	NN	CC	NN	NN	GG	NN	CC	NN	NN	GG	CC	NN	CC	GG	NN	NN	NN	NN	CC	NN	NN	NN	NN	NN	GG	NN
	1104354	T/G	2B	300	+	NA	NA	NA	NA	NA	NA	TT	NN	TT	TT	TT	TT	TT	TT	TT	TT	TT	TT	TT	TT	TT	TT	TT	TT	NN	TT	TT	TT	TT	TT	TT	TT	TT	TT	TT	GG	TT	TT	TT	TT	NN	TT	TT	TT
	1126387	A/G	2B	301	+	NA	NA	NA	NA	NA	NA	AA	AA	AA	AA	AA	AA	AA	NN	AA	AA	AA	AA	NN	AA	AA	AA	NN	AA	AA	AA	AA	AA	AA	AA	AA	AA	AA	AA	AA	AA	AA	AA	AA	AA	AA	NN	AA	AA
	1097630	C/G	2B	302	+	NA	NA	NA	NA	NA	NA	CC	CC	CC	GG	CC	CC	CC	CC	GG	CC	CC	CC	CC	CC	CC	CC	GG	CC	CC	CC	CC	CC	CC	CC	CC	CC	CC	CC	CC	GG	CC	CC	CC	CC	CC	CC	GG	CC
	1227680	T/C	2B	303	+	NA	NA	NA	NA	NA	NA	TT	TT	TT	CC	TT	TT	TT	TT	NN	TT	TT	TT	NN	TT	TT	TT	NN	TT	TT	NN	NN	TT	TT	TT	TT	TT	TT	TT	TT	CC	TT	TT	TT	TT	TT	TT	NN	TT
	1044378	G/T	2B	304	+	NA	NA	NA	NA	NA	NA	GG	GG	GG	GG	GG	GG	GG	GG	GG	GG	GG	GG	NN	GG	GG	GG	GG	GG	GG	GG	GG	GG	GG	GG	GG	GG	GG	GG	GG	TT	GG	GG	GG	GG	GG	GG	GG	GG
	1112933	T/C	2B	305	+	NA	NA	NA	NA	NA	NA	CC	TT	TT	TT	TT	NN	NN	TT	NN	TT	TT	NN	NN	CC	TT	TT	CC	TT	TT	CC	TT	TT	CC	TT	CC	CC	NN	NN	NN	CC	CC	TT	NN	TT	TT	CC	CC	CC
	2314851	G/A	2B	306	+	NA	NA	NA	NA	NA	NA	GG	GG	GG	GG	GG	GG	GG	NN	NN	GG	NN	GG	NN	GG	GG	NN	GG	GG	GG	NN	GG	NN	GG	GG	NN	GG	NN	GG	GG	GG	GG	GG	NN	GG	GG	GG	NN	GG
	3064666	C/A	2B	307	+	NA	NA	NA	NA	NA	NA	CC	CC	CC	CC	CC	CC	CC	CC	CC	CC	CC	CC	CC	CC	CC	CC	CC	CC	CC	CC	CC	CC	CC	CC	CC	NN	CC	NN	CC	CC	CC	CC	CC	CC	CC	CC	CC	NN
	1090729	A/G	2B	308	+	NA	NA	NA	NA	NA	NA	AA	AA	AA	AA	AA	AA	AA	AA	AA	AA	AA	AA	NN	AA	AA	AA	AA	AA	AA	AA	AA	AA	AA	AA	AA	AA	AA	AA	AA	GG	AA	AA	AA	AA	AA	AA	AA	AA
	1077393	C/G	2B	309	+	NA	NA	NA	NA	NA	NA	CC	CC	CC	CC	CC	CC	CC	NN	CC	CC	CC	CC	NN	CC	CC	NN	NN	CC	CC	CC	CC	CC	CC	CC	CC	CC	CC	CC	CC	GG	CC	CC	CC	CC	CC	CC	CC	CC
	1033649	T/C	2B	310	+	NA	NA	NA	NA	NA	NA	NN	TT	CC	CC	TT	CC	CC	NN	TT	TT	TT	NN	NN	CC	CC	NN	CC	TT	TT	TT	CC	CC	TT	CC	TT	TT	CC	TT	CC	CC	CC	CC	TT	CC	CC	TT	TT	TT
	1073762	G/A	2B	311	+	NA	NA	NA	NA	NA	NA	AA	GG	GG	AA	GG	GG	GG	GG	AA	GG	GG	GG	NN	AA	GG	GG	NN	GG	GG	AA	GG	GG	AA	GG	AA	AA	GG	GG	NN	GG	AA	GG	AA	GG	GG	AA	AA	AA
	1130019	C/G	2B	312	+	NA	NA	NA	NA	NA	NA	GG	CC	CC	GG	CC	CC	CC	NN	GG	CC	CC	CC	GG	GG	NN	CC	NN	CC	CC	GG	CC	CC	GG	CC	NN	GG	CC	CC	NN	CC	GG	CC	NN	CC	CC	GG	GG	GG
	1218736	G/C	2B	313	+	NA	NA	NA	NA	NA	NA	CC	GG	GG	GG	GG	GG	GG	GG	GG	GG	GG	NN	NN	CC	GG	GG	GG	GG	GG	GG	GG	GG	CC	GG	CC	GG	GG	GG	NN	GG	CC	GG	CC	GG	NN	CC	GG	CC
	1694745	C/T	2B	314	+	NA	NA	NA	NA	NA	NA	TT	CC	CC	CC	CC	CC	CC	NN	TT	CC	CC	CC	NN	TT	CC	CC	NN	CC	CC	CC	CC	CC	TT	CC	TT	CC	CC	CC	NN	CC	TT	CC	TT	CC	CC	CC	TT	TT
	1110688	G/A	2B	315	+	NA	NA	NA	NA	NA	NA	GG	GG	GG	GG	GG	GG	GG	GG	GG	GG	GG	GG	NN	GG	GG	GG	GG	GG	GG	AA	AA	GG	NN	GG	GG	AA	GG	GG	GG	GG	GG	GG	GG	GG	GG	AA	GG	GG
	1093960	T/A	2B	316	+	NA	NA	NA	NA	NA	NA	TT	TT	TT	TT	TT	TT	TT	TT	TT	TT	NN	TT	TT	TT	TT	TT	NN	TT	TT	TT	TT	TT	TT	TT	TT	TT	TT	TT	TT	TT	TT	TT	TT	TT	TT	TT	TT	TT
	2262604	C/G	2B	317	+	NA	NA	NA	NA	NA	NA	GG	GG	GG	CC	GG	GG	GG	GG	CC	GG	GG	CC	NN	GG	GG	GG	CC	GG	GG	CC	CC	GG	GG	GG	GG	CC	GG	GG	GG	GG	GG	GG	GG	GG	GG	CC	CC	GG
	1058879	G/A	2B	318	+	NA	NA	NA	NA	NA	NA	TT	CC	CC	TT	CC	CC	CC	NN	TT	CC	CC	TT	CC	CC	NN	CC	TT	CC	CC	TT	CC	CC	NN	CC	CC	TT	CC	CC	CC	NN	CC	CC	TT	CC	CC	TT	TT	TT
	1071842	G/A	2B	319	+	NA	NA	NA	NA	NA	NA	GG	AA	AA	GG	AA	AA	AA	AA	GG	AA	AA	GG	AA	AA	AA	GG	GG	AA	AA	GG	GG	GG	AA	AA	AA	GG	GG	AA	AA	GG	AA	AA	GG	AA	AA	GG	GG	GG
	1101682	G/A	2B	320	+	NA	NA	NA	NA	NA	NA	GG	GG	GG	GG	GG	GG	GG	GG	GG	GG	GG	GG	GG	GG	GG	GG	GG	GG	GG	GG	NN	GG	GG	GG	GG	GG	GG	GG	GG	GG	GG	GG	GG	GG	GG	GG	GG	GG
	1107111	T/C	2B	321	+	NA	NA	NA	NA	NA	NA	CC	CC	CC	CC	CC	CC	CC	CC	CC	CC	CC	CC	NN	CC	CC	CC	CC	CC	CC	CC	NN	CC	CC	CC	CC	NN	CC	CC	CC	CC	CC	CC	NN	CC	CC	CC	CC	NN
	1125516	C/A	2B	322	+	NA	NA	NA	NA	NA	NA	CC	CC	CC	CC	CC	CC	CC	CC	CC	CC	CC	CC	NN	CC	CC	CC	CC	CC	CC	CC	CC	CC	CC	CC	CC	CC	CC	CC	CC	NN	CC	CC	CC	AA	CC	CC	CC	CC
	1125759	G/A	2B	323	+	NA	NA	NA	NA	NA	NA	GG	AA	AA	GG	AA	AA	AA	AA	GG	AA	AA	GG	NN	AA	AA	AA	NN	AA	AA	NN	GG	AA	AA	AA	AA	GG	AA	AA	AA	GG	AA	AA	GG	AA	AA	GG	GG	GG
	1127943	A/G	2B	324	+	NA	NA	NA	NA	NA	NA	AA	GG	GG	AA	GG	GG	GG	GG	NN	GG	GG	AA	GG	GG	GG	GG	AA	GG	GG	AA	AA	GG	GG	GG	GG	NN	GG	GG	GG	AA	NN	GG	AA	GG	GG	AA	AA	AA
	1228193	T/C	2B	325	+	NA	NA	NA	NA	NA	NA	TT	TT	TT	TT	TT	TT	TT	TT	TT	TT	TT	TT	TT	TT	TT	TT	TT	TT	TT	TT	CC	TT	TT	TT	NN	CC	TT	TT	TT	TT	TT	TT	NN	TT	TT	CC	TT	TT
	3064387	T/C	2B	326	+	NA	NA	NA	NA	NA	NA	CC	TT	TT	CC	TT	TT	TT	NN	CC	TT	TT	CC	TT	TT	TT	TT	CC	TT	TT	CC	TT	TT	TT	TT	TT	CC	TT	NN	NN	CC	TT	TT	NN	TT	NN	CC	CC	CC
	1125680	A/G	2B	327	+	NA	NA	NA	NA	NA	NA	GG	AA	AA	GG	AA	AA	AA	AA	NN	AA	AA	AA	NN	AA	AA	GG	NN	AA	AA	AA	GG	GG	AA	AA	AA	GG	GG	NN	AA	AA	AA	AA	GG	AA	AA	GG	GG	GG
	2263138	C/G	2B	328	+	NA	NA	NA	NA	NA	NA	GG	GG	GG	GG	GG	GG	GG	NN	NN	GG	GG	GG	NN	GG	GG	GG	NN	GG	GG	GG	CC	GG	GG	GG	GG	GG	GG	GG	GG	CC	GG	GG	NN	GG	GG	GG	GG	GG
	1108305	A/G	2B	329	+	NA	NA	NA	NA	NA	NA	AA	AA	AA	GG	AA	AA	AA	AA	NN	AA	AA	GG	NN	AA	AA	AA	GG	AA	AA	GG	GG	AA	AA	AA	AA	GG	AA	AA	AA	AA	AA	AA	AA	AA	AA	GG	GG	AA
	1249526	A/G	2B	330	+	NA	NA	NA	NA	NA	NA	GG	AA	AA	GG	AA	AA	AA	AA	GG	AA	AA	GG	GG	AA	AA	AA	NN	AA	AA	GG	GG	AA	AA	AA	AA	GG	AA	AA	AA	NN	AA	AA	GG	GG	AA	GG	GG	GG
	1091982	C/A	2B	331	+	NA	NA	NA	NA	NA	NA	GG	GG	GG	GG	GG	GG	GG	GG	NN	GG	NN	GG	GG	GG	NN	GG	GG	GG	GG	GG	GG	GG	GG	GG	NN	NN	GG	GG	GG	GG	GG	GG	NN	GG	GG	TT	GG	GG
	1097177	C/A	2B	332	+	NA	NA	NA	NA	NA	NA	CC	CC	CC	CC	CC	CC	CC	NN	CC	CC	CC	CC	NN	CC	CC	CC	CC	CC	CC	NN	NN	CC	CC	CC	CC	NN	CC	CC	CC	CC	CC	CC	CC	CC	CC	CC	CC	CC
	1122177	G/A	2B	333	+	NA	NA	NA	NA	NA	NA	AA	AA	AA	GG	AA	AA	AA	AA	GG	AA	AA	GG	AA	AA	AA	AA	GG	AA	AA	GG	AA	AA	AA	AA	AA	GG	AA	AA	AA	AA	AA	AA	AA	AA	NN	GG	GG	AA
	990058	C/T	2B	334	+	NA	NA	NA	NA	NA	NA	CC	NN	NN	CC	NN	NN	NN	NN	CC	NN	NN	CC	NN	NN	NN	CC	CC	NN	NN	CC	CC	CC	CC	NN	CC	CC	CC	NN	NN	NN	NN	NN	CC	NN	NN	CC	CC	CC
	1073535	G/T	2B	335	+	NA	NA	NA	NA	NA	NA	GG	TT	TT	TT	TT	TT	TT	TT	TT	TT	TT	GG	NN	TT	TT	GG	TT	TT	TT	TT	GG	GG	TT	TT	TT	GG	GG	TT	TT	TT	TT	TT	GG	TT	TT	GG	TT	GG
	1082836	A/G	2B	336	+	NA	NA	NA	NA	NA	NA	AA	GG	GG	AA	GG	GG	GG	GG	NN	GG	GG	AA	NN	GG	GG	NN	AA	GG	GG	AA	AA	AA	GG	GG	NN	AA	AA	NN	GG	NN	GG	GG	AA	GG	GG	AA	AA	AA
	1093246	C/T	2B	337	+	NA	NA	NA	NA	NA	NA	TT	CC	CC	TT	CC	CC	CC	CC	TT	CC	CC	TT	CC	CC	CC	TT	TT	CC	CC	TT	TT	TT	CC	CC	CC	TT	TT	CC	CC	CC	CC	CC	TT	CC	CC	TT	TT	TT
	1094978	T/C	2B	338	+	NA	NA	NA	NA	NA	NA	TT	CC	CC	NN	CC	CC	CC	CC	NN	CC	CC	NN	NN	CC	CC	TT	NN	CC	CC	NN	TT	TT	CC	CC	CC	TT	TT	CC	CC	CC	CC	CC	TT	CC	CC	TT	NN	TT
	1100646	A/G	2B	339	+	NA	NA	NA	NA	NA	NA	GG	AA	AA	GG	AA	AA	AA	AA	NN	AA	AA	AA	NN	AA	AA	GG	GG	AA	AA	AA	GG	GG	AA	AA	NN	GG	GG	AA	AA	AA	AA	AA	GG	AA	AA	NN	GG	GG
	1228074	A/G	2B	340	+	NA	NA	NA	NA	NA	NA	AA	AA	AA	AA	AA	AA	AA	NN	AA	AA	AA	AA	NN	AA	AA	AA	AA	AA	AA	AA	AA	AA	AA	AA	AA	AA	AA	AA	AA	NN	AA	AA	NN	AA	AA	AA	AA	AA
	1228237	A/G	2B	341	+	NA	NA	NA	NA	NA	NA	AA	AA	AA	AA	AA	AA	AA	NN	AA	NN	AA	AA	AA	AA	AA	AA	AA	AA	AA	AA	AA	AA	AA	AA	AA	AA	AA	AA	AA	AA	AA	AA	AA	AA	AA	AA	AA	AA
	1233661	G/C	2B	342	+	NA	NA	NA	NA	NA	NA	GG	GG	GG	GG	GG	GG	GG	GG	GG	GG	GG	GG	NN	GG	GG	GG	NN	NN	GG	NN	GG	GG	GG	GG	GG	GG	GG	GG	GG	GG	GG	GG	GG	GG	GG	GG	GG	GG
	1234040	C/T	2B	343	+	NA	NA	NA	NA	NA	NA	CC	CC	CC	NN	CC	CC	CC	CC	NN	CC	CC	CC	CC	CC	CC	CC	NN	CC	CC	TT	CC	CC	CC	CC	CC	NN	CC	CC	CC	NN	CC	CC	CC	CC	CC	NN	NN	CC
	1863467	C/T	2B	344	+	NA	NA	NA	NA	NA	NA	TT	TT	TT	TT	TT	TT	TT	TT	TT	TT	TT	CC	NN	TT	TT	TT	NN	TT	TT	TT	TT	TT	TT	TT	TT	TT	TT	TT	TT	TT	TT	TT	TT	TT	TT	NN	TT	TT
	2259719	T/A	2B	345	+	NA	NA	NA	NA	NA	NA	TT	TT	TT	TT	TT	TT	TT	TT	TT	TT	TT	TT	TT	TT	TT	NN	TT	TT	TT	AA	TT	TT	TT	TT	TT	TT	TT	TT	TT	TT	TT	TT	TT	TT	TT	TT	NN	TT
	2263296	T/C	2B	346	+	NA	NA	NA	NA	NA	NA	TT	CC	CC	TT	CC	NN	CC	NN	NN	CC	CC	TT	NN	CC	CC	TT	TT	CC	CC	TT	TT	TT	CC	CC	CC	TT	TT	NN	CC	CC	CC	CC	TT	CC	CC	TT	NN	TT
	2277428	G/A	2B	347	+	NA	NA	NA	NA	NA	NA	GG	GG	GG	GG	GG	GG	GG	GG	NN	GG	GG	GG	NN	GG	GG	GG	GG	GG	GG	GG	GG	GG	GG	GG	GG	GG	GG	NN	GG	GG	GG	GG	GG	GG	GG	GG	GG	GG
	1101868	C/G	2B	348	+	NA	NA	NA	NA	NA	NA	NN	NN	GG	NN	GG	GG	GG	NN	AA	NN	NN	GG	NN	GG	GG	NN	AA	NN	NN	GG	NN	NN	NN	GG	GG	NN	NN	GG	NN	GG	GG	GG	AA	GG	GG	AA	NN	NN
	1105465	A/T	2B	349	+	NA	NA	NA	NA	NA	NA	AA	AA	AA	TT	AA	AA	AA	AA	TT	AA	AA	AA	AA	AA	AA	AA	NN	AA	AA	AA	AA	AA	AA	AA	AA	AA	AA	AA	AA	AA	AA	AA	AA	AA	AA	AA	TT	AA
	1242771	T/C	2B	350	+	NA	NA	NA	NA	NA	NA	TT	TT	TT	TT	TT	TT	TT	TT	TT	TT	TT	CC	NN	TT	TT	TT	TT	TT	TT	CC	TT	TT	TT	TT	TT	TT	TT	TT	TT	CC	TT	TT	TT	TT	TT	TT	TT	TT
	1228919	A/T	2B	351	+	NA	NA	NA	NA	NA	NA	AA	AA	AA	AA	AA	AA	AA	AA	AA	AA	AA	AA	NN	AA	AA	NN	NN	AA	AA	AA	AA	AA	AA	AA	AA	NN	AA	NN	AA	TT	AA	AA	AA	AA	AA	AA	AA	AA
	2261229	C/A	2B	352	+	NA	NA	NA	NA	NA	NA	CC	CC	CC	CC	CC	CC	CC	CC	CC	CC	CC	CC	CC	CC	CC	CC	CC	CC	CC	CC	CC	CC	CC	CC	CC	CC	CC	NN	CC	AA	CC	CC	CC	CC	CC	CC	CC	CC
	1108340	G/T	2B	353	+	NA	NA	NA	NA	NA	NA	TT	GG	GG	TT	GG	GG	GG	GG	TT	GG	GG	TT	NN	GG	GG	TT	TT	GG	GG	TT	TT	TT	TT	GG	TT	TT	TT	GG	GG	GG	GG	GG	TT	GG	GG	TT	TT	TT
	1020140	G/A	2B	354	+	NA	NA	NA	NA	NA	NA	GG	AA	AA	AA	AA	AA	AA	AA	NN	AA	AA	NN	NN	AA	AA	GG	AA	AA	AA	AA	GG	NN	GG	AA	GG	GG	AA	AA	AA	AA	AA	NN	GG	AA	AA	AA	AA	GG
	1036128	G/A	2B	355	+	NA	NA	NA	NA	NA	NA	GG	AA	AA	GG	GG	AA	AA	AA	GG	AA	AA	GG	AA	AA	AA	GG	GG	AA	AA	GG	GG	GG	GG	AA	GG	GG	AA	AA	AA	AA	AA	AA	GG	AA	AA	AA	GG	GG
	1061741	C/T	2B	356	+	NA	NA	NA	NA	NA	NA	TT	TT	TT	TT	TT	TT	TT	TT	TT	TT	TT	TT	TT	TT	TT	TT	TT	TT	TT	TT	TT	TT	TT	TT	TT	TT	TT	TT	TT	CC	TT	TT	TT	TT	TT	TT	TT	TT
	1125933	C/A	2B	357	+	NA	NA	NA	NA	NA	NA	AA	CC	CC	AA	AA	CC	CC	CC	AA	CC	CC	AA	CC	CC	CC	AA	AA	CC	CC	AA	AA	AA	AA	CC	AA	NN	CC	CC	CC	CC	CC	CC	AA	CC	CC	CC	AA	AA
	1128432	A/G	2B	358	+	NA	NA	NA	NA	NA	NA	AA	GG	GG	AA	GG	GG	GG	GG	AA	GG	GG	AA	NN	GG	NN	AA	NN	GG	GG	AA	AA	AA	AA	GG	AA	AA	AA	GG	GG	AA	NN	GG	AA	GG	GG	AA	AA	AA
	1130396	G/C	2B	359	+	NA	NA	NA	NA	NA	NA	GG	NN	GG	GG	GG	GG	GG	GG	GG	GG	GG	GG	NN	GG	GG	GG	GG	GG	GG	GG	GG	GG	GG	GG	GG	GG	GG	GG	GG	GG	GG	GG	GG	GG	GG	GG	GG	GG
	1132751	G/C	2B	360	+	NA	NA	NA	NA	NA	NA	GG	GG	GG	GG	GG	GG	GG	GG	GG	GG	GG	GG	GG	GG	GG	GG	GG	GG	GG	GG	GG	GG	GG	GG	GG	GG	GG	GG	GG	GG	GG	GG	GG	GG	GG	GG	GG	GG
	1161803	A/G	2B	361	+	NA	NA	NA	NA	NA	NA	GG	AA	AA	GG	GG	AA	AA	AA	GG	AA	AA	GG	AA	AA	AA	GG	GG	AA	AA	GG	GG	GG	GG	AA	NN	GG	AA	AA	AA	AA	AA	AA	GG	AA	AA	AA	GG	GG
	1666905	G/A	2B	362	+	NA	NA	NA	NA	NA	NA	GG	GG	GG	GG	GG	GG	GG	GG	GG	GG	GG	NN	GG	GG	GG	GG	GG	GG	GG	GG	GG	GG	GG	GG	GG	GG	GG	GG	GG	GG	GG	GG	GG	GG	GG	GG	GG	GG
	2258657	C/T	2B	363	+	NA	NA	NA	NA	NA	NA	TT	TT	TT	CC	CC	NN	TT	TT	CC	TT	TT	CC	NN	TT	TT	CC	NN	TT	TT	CC	CC	CC	TT	TT	TT	CC	NN	NN	TT	TT	TT	TT	NN	TT	TT	TT	CC	CC
	3020786	A/G	2B	364	+	NA	NA	NA	NA	NA	NA	GG	GG	GG	GG	GG	GG	GG	GG	GG	GG	GG	GG	NN	GG	GG	GG	GG	GG	GG	GG	GG	GG	GG	GG	GG	GG	GG	NN	GG	AA	GG	GG	GG	GG	GG	GG	GG	GG
	1107872	G/A	2B	365	+	NA	NA	NA	NA	NA	NA	AA	GG	GG	AA	GG	GG	GG	GG	AA	GG	GG	GG	NN	GG	GG	AA	NN	GG	GG	NN	AA	AA	GG	GG	GG	AA	AA	NN	GG	GG	GG	GG	AA	GG	GG	AA	AA	AA
	1067186	G/C	2B	366	+	NA	NA	NA	NA	NA	NA	GG	NN	CC	GG	CC	CC	CC	CC	GG	NN	CC	NN	NN	CC	CC	NN	GG	NN	CC	GG	NN	NN	NN	CC	GG	NN	NN	CC	NN	NN	CC	CC	NN	CC	CC	NN	GG	NN
	2282050	C/G	2B	367	+	NA	NA	NA	NA	NA	NA	GG	GG	GG	GG	GG	GG	GG	GG	GG	GG	GG	CC	GG	GG	GG	CC	GG	GG	GG	GG	CC	CC	GG	GG	GG	CC	GG	GG	GG	GG	GG	GG	CC	GG	GG	GG	GG	CC
	1126433	T/C	2B	368	+	NA	NA	NA	NA	NA	NA	TT	TT	TT	TT	TT	TT	TT	TT	TT	NN	TT	TT	TT	TT	TT	TT	TT	TT	TT	TT	TT	NN	TT	TT	TT	TT	TT	NN	NN	TT	TT	TT	TT	TT	TT	TT	TT	TT
	2266150	T/C	2B	369	+	NA	NA	NA	NA	NA	NA	TT	TT	TT	TT	NN	TT	TT	TT	TT	TT	TT	TT	NN	TT	TT	NN	TT	TT	TT	TT	TT	TT	TT	TT	TT	TT	TT	TT	TT	CC	TT	TT	TT	TT	TT	TT	TT	TT
	1125589	T/A	2B	370	+	NA	NA	NA	NA	NA	NA	CC	CC	CC	CC	CC	TT	CC	CC	CC	CC	CC	CC	CC	CC	CC	TT	CC	CC	CC	TT	CC	TT	CC	CC	CC	CC	CC	CC	CC	CC	CC	TT	CC	CC	CC	CC	CC	CC
	1048391	T/C	2B	371	+	NA	NA	NA	NA	NA	NA	CC	CC	CC	CC	CC	CC	CC	CC	CC	CC	CC	NN	NN	CC	CC	NN	CC	CC	CC	CC	NN	NN	NN	CC	CC	NN	CC	CC	CC	CC	CC	CC	CC	CC	CC	CC	CC	NN
	1105275	T/C	2B	372	+	NA	NA	NA	NA	NA	NA	TT	TT	TT	TT	TT	TT	TT	TT	TT	TT	TT	CC	TT	TT	TT	CC	TT	TT	TT	TT	CC	CC	TT	TT	TT	CC	TT	TT	TT	TT	TT	TT	NN	TT	TT	TT	TT	CC
	1232336	G/A	2B	373	+	NA	NA	NA	NA	NA	NA	GG	GG	GG	GG	GG	GG	GG	GG	GG	GG	GG	GG	GG	GG	GG	GG	NN	GG	GG	AA	GG	GG	GG	GG	GG	GG	GG	GG	GG	NN	GG	GG	GG	GG	GG	GG	GG	GG
	1077192	A/G	2B	374	+	NA	NA	NA	NA	NA	NA	GG	GG	GG	GG	GG	GG	GG	GG	GG	GG	GG	GG	GG	GG	GG	GG	GG	GG	GG	GG	GG	GG	GG	GG	GG	GG	GG	GG	GG	AA	GG	GG	NN	GG	GG	GG	GG	GG
	2278575	G/A	2B	375	+	NA	NA	NA	NA	NA	NA	GG	GG	GG	GG	GG	GG	GG	GG	GG	GG	GG	GG	GG	GG	GG	GG	GG	GG	GG	GG	GG	GG	GG	GG	GG	GG	GG	GG	GG	NN	NN	GG	GG	GG	GG	GG	GG	GG
	2257357	T/C	2B	376	+	NA	NA	NA	NA	NA	NA	TT	TT	TT	CC	CC	TT	TT	TT	CC	TT	TT	TT	TT	TT	TT	TT	TT	TT	TT	TT	NN	TT	CC	TT	TT	CC	TT	TT	TT	TT	TT	TT	CC	TT	TT	CC	CC	CC
	1017774	C/T	2B	377	+	NA	NA	NA	NA	NA	NA	CC	CC	CC	TT	TT	CC	CC	CC	TT	CC	CC	TT	CC	CC	CC	CC	CC	CC	CC	TT	NN	CC	TT	CC	CC	TT	CC	CC	CC	CC	CC	CC	NN	CC	CC	TT	TT	TT
	990153	C/T	2B	378	+	NA	NA	NA	NA	NA	NA	TT	CC	NN	CC	CC	CC	CC	NN	TT	CC	NN	NN	NN	TT	CC	CC	CC	CC	CC	TT	CC	CC	TT	CC	TT	TT	CC	CC	NN	TT	TT	CC	NN	CC	CC	TT	TT	TT
	1120855	T/A	2B	379	+	NA	NA	NA	NA	NA	NA	AA	AA	AA	AA	AA	AA	AA	AA	AA	AA	AA	NN	AA	AA	AA	AA	AA	AA	AA	AA	AA	AA	AA	AA	AA	AA	AA	AA	AA	TT	AA	AA	AA	AA	AA	AA	AA	AA
	1131740	T/C	2B	380	+	NA	NA	NA	NA	NA	NA	CC	CC	CC	CC	CC	CC	CC	NN	CC	CC	CC	TT	NN	CC	CC	CC	NN	CC	CC	TT	NN	CC	NN	CC	NN	CC	CC	CC	NN	TT	CC	CC	CC	CC	CC	TT	CC	CC
	1250192	G/C	2B	381	+	NA	NA	NA	NA	NA	NA	GG	GG	GG	GG	GG	GG	GG	GG	GG	GG	GG	CC	GG	GG	GG	GG	GG	GG	GG	CC	NN	GG	CC	GG	GG	GG	GG	GG	GG	CC	GG	GG	GG	GG	GG	CC	GG	GG
	2288958	T/G	2B	382	+	NA	NA	NA	NA	NA	NA	TT	TT	TT	TT	TT	TT	TT	TT	TT	TT	TT	TT	NN	TT	TT	GG	TT	TT	TT	GG	TT	GG	TT	TT	TT	TT	TT	TT	TT	GG	TT	TT	TT	TT	TT	TT	TT	TT
	1072596	A/G	2B	383	+	NA	NA	NA	NA	NA	NA	GG	GG	GG	GG	GG	GG	GG	GG	GG	GG	GG	GG	NN	GG	GG	GG	GG	GG	GG	GG	GG	GG	GG	GG	GG	GG	GG	GG	GG	GG	GG	GG	GG	GG	GG	GG	GG	GG
	1113956	T/G	2B	384	+	NA	NA	NA	NA	NA	NA	GG	GG	GG	TT	TT	GG	GG	GG	TT	GG	GG	NN	GG	GG	GG	GG	GG	GG	GG	TT	NN	GG	TT	GG	GG	TT	GG	GG	GG	GG	NN	GG	NN	GG	NN	TT	TT	TT
	1119446	C/G	2B	385	+	NA	NA	NA	NA	NA	NA	GG	CC	CC	GG	GG	CC	CC	CC	GG	CC	CC	GG	CC	CC	CC	GG	GG	CC	CC	CC	NN	GG	GG	CC	GG	NN	CC	CC	CC	CC	CC	CC	GG	CC	CC	GG	GG	CC
	2283390	A/C	2B	386	+	NA	NA	NA	NA	NA	NA	CC	AA	AA	CC	CC	AA	AA	AA	CC	AA	AA	CC	NN	AA	AA	NN	CC	AA	AA	AA	CC	CC	CC	AA	NN	AA	AA	AA	AA	AA	AA	AA	AA	AA	AA	CC	CC	NN
	3020505	T/A	2B	387	+	NA	NA	NA	NA	NA	NA	TT	TT	TT	NN	NN	TT	TT	TT	NN	TT	TT	NN	TT	TT	TT	TT	TT	TT	TT	NN	TT	TT	AA	TT	TT	AA	TT	TT	TT	TT	TT	TT	NN	TT	TT	NN	NN	AA
	984685	G/C	2B	388	+	NA	NA	NA	NA	NA	NA	GG	GG	GG	NN	NN	GG	GG	GG	NN	GG	GG	NN	GG	GG	GG	GG	GG	GG	GG	NN	GG	GG	NN	GG	GG	NN	GG	GG	GG	NN	GG	GG	GG	GG	GG	NN	NN	NN
	1202221	C/G	2B	389	+	NA	NA	NA	NA	NA	NA	CC	CC	NN	NN	NN	CC	CC	NN	NN	NN	CC	NN	CC	CC	CC	NN	NN	CC	NN	NN	NN	NN	CC	NN	CC	NN	NN	CC	CC	NN	CC	NN	CC	CC	NN	NN	NN	CC
	1694734	C/G	2B	390	+	NA	NA	NA	NA	NA	NA	CC	NN	CC	CC	CC	CC	CC	CC	NN	NN	NN	CC	CC	CC	CC	CC	CC	NN	NN	CC	CC	CC	NN	CC	CC	CC	CC	CC	NN	CC	CC	CC	CC	CC	CC	NN	CC	CC
	992231	G/A	2B	391	+	NA	NA	NA	NA	NA	NA	GG	GG	GG	GG	GG	GG	GG	GG	GG	GG	GG	GG	GG	GG	GG	GG	NN	GG	GG	GG	GG	GG	GG	GG	GG	GG	GG	GG	GG	AA	GG	GG	GG	GG	GG	GG	GG	GG
	1115117	T/C	2B	392	+	NA	NA	NA	NA	NA	NA	CC	CC	CC	CC	CC	CC	CC	CC	CC	CC	CC	CC	CC	CC	CC	CC	CC	CC	CC	CC	CC	CC	CC	CC	CC	CC	CC	CC	CC	NN	CC	CC	CC	CC	CC	CC	CC	CC
	1022665	C/G	2B	393	+	NA	NA	NA	NA	NA	NA	GG	GG	GG	GG	GG	GG	GG	GG	GG	GG	GG	GG	NN	GG	GG	GG	GG	GG	GG	GG	GG	GG	GG	GG	CC	NN	GG	GG	GG	CC	GG	GG	NN	GG	GG	GG	GG	GG
	1045376	A/G	2B	394	+	NA	NA	NA	NA	NA	NA	NN	AA	AA	GG	GG	AA	AA	AA	NN	AA	AA	GG	NN	AA	GG	GG	NN	AA	AA	GG	GG	GG	GG	AA	AA	NN	AA	AA	AA	AA	AA	AA	AA	AA	GG	GG	GG	AA
	1054955	T/A	2B	395	+	NA	NA	NA	NA	NA	NA	TT	TT	TT	AA	AA	TT	TT	TT	AA	TT	TT	AA	TT	TT	AA	AA	AA	TT	TT	NN	AA	AA	AA	TT	TT	AA	TT	TT	TT	AA	TT	TT	NN	TT	AA	AA	AA	TT
	1063463	A/G	2B	396	+	NA	NA	NA	NA	NA	NA	AA	AA	AA	GG	GG	AA	AA	AA	GG	AA	AA	GG	AA	AA	GG	GG	GG	AA	AA	GG	GG	GG	GG	AA	AA	GG	AA	AA	AA	GG	AA	AA	NN	AA	GG	GG	GG	AA
	1071872	T/C	2B	397	+	NA	NA	NA	NA	NA	NA	TT	TT	TT	TT	TT	TT	TT	TT	TT	TT	TT	TT	NN	TT	TT	TT	TT	TT	TT	TT	TT	TT	TT	TT	NN	TT	TT	TT	TT	TT	TT	TT	TT	TT	TT	TT	TT	TT
	1221834	G/C	2B	398	+	NA	NA	NA	NA	NA	NA	GG	GG	GG	CC	CC	GG	GG	GG	CC	GG	GG	CC	NN	GG	GG	GG	NN	GG	GG	CC	NN	GG	CC	GG	GG	CC	GG	GG	GG	CC	GG	GG	CC	GG	CC	CC	CC	GG
	1286893	G/C	2B	399	+	NA	NA	NA	NA	NA	NA	GG	GG	GG	CC	CC	GG	GG	GG	CC	GG	GG	CC	GG	GG	GG	CC	NN	GG	GG	CC	GG	CC	CC	GG	GG	NN	GG	NN	GG	CC	GG	GG	GG	GG	CC	CC	CC	GG
	2305457	C/G	2B	400	+	NA	NA	NA	NA	NA	NA	GG	GG	GG	CC	CC	GG	GG	NN	NN	GG	GG	CC	NN	GG	GG	NN	GG	GG	GG	CC	NN	GG	CC	GG	GG	CC	GG	GG	GG	CC	GG	GG	NN	GG	GG	CC	CC	GG
	3024470	T/C	2B	401	+	NA	NA	NA	NA	NA	NA	TT	TT	TT	CC	CC	TT	TT	TT	CC	TT	TT	TT	TT	TT	TT	CC	TT	TT	TT	CC	TT	CC	TT	TT	TT	CC	TT	TT	NN	TT	TT	TT	TT	TT	TT	TT	CC	TT
	3033178	C/G	2B	402	+	NA	NA	NA	NA	NA	NA	GG	GG	GG	GG	NN	GG	GG	GG	GG	GG	GG	NN	GG	GG	GG	GG	NN	GG	GG	GG	GG	GG	GG	GG	GG	GG	GG	GG	GG	GG	GG	GG	NN	GG	GG	GG	GG	GG
	4017517	T/C	2B	403	+	NA	NA	NA	NA	NA	NA	TT	TT	TT	CC	CC	TT	TT	TT	CC	TT	TT	TT	NN	TT	TT	CC	TT	TT	TT	CC	TT	CC	TT	TT	TT	CC	TT	TT	NN	TT	TT	TT	CC	TT	TT	TT	CC	TT
	1089153	C/G	2B	404	+	NA	NA	NA	NA	NA	NA	GG	GG	GG	AA	AA	GG	GG	GG	AA	GG	GG	NN	GG	GG	GG	GG	GG	GG	GG	AA	NN	GG	AA	GG	GG	AA	GG	GG	GG	GG	GG	GG	NN	GG	GG	AA	AA	AA
	1198518	C/T	2B	405	+	NA	NA	NA	NA	NA	NA	CC	CC	CC	CC	CC	CC	CC	CC	NN	CC	CC	CC	CC	CC	CC	CC	NN	CC	CC	CC	CC	NN	CC	CC	CC	CC	CC	NN	CC	CC	NN	CC	CC	CC	CC	CC	CC	CC
	1086228	A/G	2B	406	+	NA	NA	NA	NA	NA	NA	AA	AA	AA	GG	GG	AA	AA	AA	NN	AA	NN	GG	NN	AA	AA	AA	AA	AA	AA	GG	NN	AA	GG	AA	AA	GG	AA	AA	AA	GG	AA	AA	AA	AA	AA	GG	GG	AA
	1042533	G/T	2B	407	+	NA	NA	NA	NA	NA	NA	GG	GG	GG	TT	TT	GG	GG	GG	TT	GG	GG	TT	NN	GG	GG	GG	GG	GG	GG	TT	GG	GG	TT	GG	GG	TT	GG	GG	GG	TT	GG	GG	GG	GG	TT	TT	TT	GG
	1077897	A/T	2B	408	+	NA	NA	NA	NA	NA	NA	AA	AA	AA	TT	TT	AA	AA	AA	TT	AA	AA	TT	AA	AA	AA	AA	NN	AA	AA	TT	TT	AA	NN	NN	AA	NN	AA	AA	AA	TT	AA	AA	NN	AA	TT	TT	TT	AA
	1049262	A/G	2B	409	+	NA	NA	NA	NA	NA	NA	GG	AA	AA	AA	AA	AA	AA	AA	AA	AA	AA	AA	AA	AA	AA	AA	AA	AA	AA	AA	AA	AA	AA	AA	AA	AA	AA	AA	AA	AA	AA	AA	AA	NN	NN	AA	AA	AA
	1130374	C/A	2B	410	+	NA	NA	NA	NA	NA	NA	CC	CC	AA	CC	CC	CC	CC	AA	CC	CC	CC	CC	CC	CC	CC	CC	NN	CC	CC	CC	CC	CC	NN	CC	CC	CC	CC	CC	NN	CC	CC	CC	CC	CC	CC	CC	CC	CC
	2278877	G/A	2B	411	+	NA	NA	NA	NA	NA	NA	GG	NN	GG	AA	GG	GG	GG	NN	NN	NN	GG	GG	NN	GG	GG	GG	GG	GG	GG	GG	GG	AA	GG	GG	GG	AA	GG	GG	GG	NN	GG	GG	NN	GG	GG	GG	AA	GG
	2278895	A/G	2B	412	+	NA	NA	NA	NA	NA	NA	GG	GG	GG	AA	GG	GG	GG	GG	AA	GG	GG	GG	GG	GG	GG	GG	GG	GG	GG	NN	GG	AA	GG	GG	GG	AA	GG	GG	GG	NN	GG	GG	NN	GG	GG	GG	AA	GG
	1087937	T/G	2B	413	+	NA	NA	NA	NA	NA	NA	GG	GG	GG	GG	GG	GG	GG	GG	GG	GG	GG	GG	GG	GG	GG	GG	GG	GG	GG	GG	GG	GG	GG	GG	GG	GG	GG	NN	GG	GG	GG	GG	GG	GG	GG	GG	GG	GG
	996267	G/A	2B	414	+	NA	NA	NA	NA	NA	NA	NN	GG	GG	AA	GG	GG	GG	NN	NN	GG	GG	GG	NN	GG	AA	AA	AA	GG	GG	NN	NN	NN	GG	GG	GG	AA	GG	GG	GG	GG	GG	GG	NN	GG	GG	GG	AA	GG
	1111101	G/A	2B	415	+	NA	NA	NA	NA	NA	NA	GG	GG	GG	GG	GG	GG	GG	GG	GG	GG	GG	GG	NN	GG	GG	GG	GG	GG	GG	GG	GG	GG	GG	GG	GG	GG	GG	GG	GG	GG	GG	GG	GG	GG	GG	GG	GG	GG
	1052516	A/G	2B	416	+	NA	NA	NA	NA	NA	NA	GG	GG	GG	GG	GG	GG	GG	NN	GG	GG	GG	GG	GG	GG	GG	GG	NN	GG	GG	NN	GG	GG	NN	GG	GG	GG	GG	GG	GG	GG	GG	GG	GG	GG	GG	GG	GG	GG
	1106136	C/G	2B	417	+	NA	NA	NA	NA	NA	NA	GG	GG	GG	GG	GG	GG	GG	GG	GG	GG	GG	GG	NN	GG	GG	GG	GG	GG	GG	NN	GG	GG	GG	GG	CC	GG	GG	GG	GG	CC	GG	GG	NN	GG	GG	GG	GG	GG
	1128281	A/G	2B	418	+	NA	NA	NA	NA	NA	NA	GG	GG	GG	GG	GG	GG	GG	GG	GG	GG	GG	GG	NN	GG	GG	GG	GG	GG	GG	GG	GG	GG	GG	GG	AA	GG	GG	GG	GG	NN	GG	GG	GG	GG	GG	GG	GG	GG
	3064518	C/A	2B	419	+	NA	NA	NA	NA	NA	NA	CC	CC	CC	AA	AA	CC	CC	CC	AA	CC	CC	NN	CC	CC	CC	CC	CC	CC	CC	AA	CC	AA	CC	CC	CC	AA	CC	CC	CC	CC	CC	CC	AA	CC	CC	CC	AA	CC
	1090554	C/A	2B	420	+	NA	NA	NA	NA	NA	NA	CC	CC	CC	CC	CC	CC	CC	CC	CC	CC	CC	CC	CC	CC	CC	CC	NN	CC	CC	CC	CC	CC	CC	CC	CC	CC	CC	CC	CC	CC	CC	CC	CC	CC	CC	CC	CC	CC
	1181094	T/G	2B	421	+	NA	NA	NA	NA	NA	NA	GG	GG	GG	GG	GG	GG	GG	GG	GG	GG	GG	GG	NN	GG	GG	GG	GG	GG	GG	CC	GG	GG	GG	GG	GG	GG	GG	GG	GG	GG	GG	GG	GG	GG	GG	GG	GG	GG
	3023485	A/G	2B	422	+	NA	NA	NA	NA	NA	NA	AA	AA	AA	GG	AA	AA	AA	AA	GG	AA	AA	AA	NN	AA	GG	GG	GG	AA	AA	AA	GG	GG	AA	AA	NN	GG	AA	AA	AA	AA	AA	AA	GG	AA	AA	AA	GG	AA
	1216443	A/G	2B	423	+	NA	NA	NA	NA	NA	NA	NN	AA	NN	AA	AA	AA	AA	AA	AA	AA	AA	AA	NN	AA	NN	AA	AA	AA	AA	AA	AA	AA	AA	AA	NN	AA	NN	NN	AA	NN	AA	AA	AA	AA	AA	AA	AA	AA
	1367534	G/T	2B	424	+	NA	NA	NA	NA	NA	NA	TT	TT	TT	TT	TT	TT	TT	TT	NN	TT	TT	TT	NN	TT	TT	TT	TT	TT	TT	TT	TT	TT	TT	TT	GG	TT	TT	TT	TT	GG	TT	TT	GG	TT	TT	TT	TT	TT
	3024776	T/C	2B	425	+	NA	NA	NA	NA	NA	NA	GG	GG	GG	GG	GG	GG	GG	GG	GG	GG	GG	GG	NN	GG	GG	GG	GG	GG	GG	GG	GG	GG	GG	GG	GG	GG	GG	GG	GG	GG	GG	GG	GG	GG	GG	GG	NN	GG
	1097543	C/T	2B	426	+	NA	NA	NA	NA	NA	NA	GG	GG	GG	GG	GG	GG	GG	GG	GG	NN	GG	NN	GG	GG	CC	GG	CC	NN	CC	GG	CC	GG	GG	GG	GG	GG	GG	GG	GG	GG	GG	CC	GG	GG	GG	GG	GG	GG
	1118364	A/G	2B	427	+	NA	NA	NA	NA	NA	NA	AA	AA	AA	AA	AA	AA	AA	AA	AA	AA	AA	GG	AA	AA	GG	AA	NN	AA	AA	AA	AA	AA	GG	AA	GG	AA	AA	AA	AA	AA	AA	AA	NN	AA	AA	AA	AA	AA
	1125215	A/G	2B	428	+	NA	NA	NA	NA	NA	NA	CC	CC	CC	CC	CC	CC	CC	CC	CC	NN	CC	CC	NN	CC	CC	CC	CC	NN	TT	CC	CC	CC	CC	CC	CC	CC	CC	CC	CC	CC	CC	TT	CC	CC	CC	CC	CC	CC
	1108614	A/C	2B	429	+	NA	NA	NA	NA	NA	NA	AA	AA	AA	AA	AA	AA	AA	AA	AA	NN	CC	AA	NN	AA	AA	AA	NN	NN	CC	AA	AA	AA	AA	AA	CC	AA	AA	AA	AA	AA	AA	CC	AA	AA	AA	AA	AA	AA
	1097149	C/G	2B	430	+	NA	NA	NA	NA	NA	NA	CC	CC	CC	GG	CC	CC	CC	CC	GG	NN	NN	GG	CC	CC	GG	CC	NN	GG	GG	GG	GG	GG	GG	GG	CC	GG	CC	CC	CC	CC	CC	GG	GG	CC	CC	CC	GG	CC
	3025057	C/T	2B	431	+	NA	NA	NA	NA	NA	NA	CC	CC	CC	CC	CC	CC	CC	CC	CC	NN	CC	CC	NN	CC	CC	TT	CC	NN	TT	CC	CC	CC	CC	CC	CC	CC	CC	CC	CC	CC	CC	TT	CC	CC	CC	CC	CC	CC
	1090951	G/A	2B	432	+	NA	NA	NA	NA	NA	NA	GG	GG	GG	GG	GG	GG	GG	GG	GG	NN	GG	AA	GG	GG	AA	NN	NN	NN	AA	GG	GG	GG	AA	GG	GG	GG	GG	GG	GG	GG	GG	AA	NN	GG	GG	GG	GG	GG
	1103833	C/G	2B	433	+	NA	NA	NA	NA	NA	NA	CC	CC	CC	GG	CC	CC	CC	CC	GG	NN	GG	GG	NN	CC	GG	NN	GG	NN	GG	GG	NN	GG	GG	GG	CC	GG	CC	CC	CC	NN	CC	GG	NN	CC	CC	CC	GG	NN
	1116814	C/T	2B	434	+	NA	NA	NA	NA	NA	NA	CC	CC	CC	CC	CC	CC	CC	CC	CC	CC	CC	TT	NN	CC	TT	CC	TT	CC	CC	CC	CC	CC	TT	CC	TT	CC	CC	CC	CC	CC	CC	CC	NN	CC	CC	CC	NN	CC
	979087	C/T	2B	435	+	NA	NA	NA	NA	NA	NA	TT	TT	TT	CC	TT	TT	TT	TT	CC	NN	TT	TT	NN	TT	TT	TT	TT	NN	CC	CC	TT	CC	TT	CC	TT	NN	TT	TT	TT	TT	TT	CC	TT	TT	TT	TT	CC	TT
	1098383	C/T	2B	436	+	NA	NA	NA	NA	NA	NA	CC	CC	CC	CC	CC	CC	CC	CC	CC	CC	CC	NN	NN	CC	NN	CC	NN	CC	TT	CC	CC	CC	TT	CC	CC	CC	CC	CC	CC	CC	CC	TT	CC	CC	CC	CC	CC	CC
	1017802	C/T	2B	437	+	NA	NA	NA	NA	NA	NA	NN	CC	NN	CC	NN	NN	NN	NN	CC	NN	GG	CC	NN	NN	CC	NN	NN	NN	CC	CC	CC	CC	CC	CC	NN	CC	NN	NN	NN	NN	NN	CC	NN	NN	NN	NN	CC	NN
	1106128	T/G	2B	438	+	NA	NA	NA	NA	NA	NA	GG	GG	GG	GG	GG	GG	GG	GG	GG	GG	GG	GG	GG	GG	GG	GG	GG	GG	GG	GG	GG	GG	GG	GG	GG	GG	GG	GG	GG	GG	GG	GG	GG	GG	GG	GG	GG	GG
	1233947	C/T	2B	439	+	NA	NA	NA	NA	NA	NA	NN	AA	AA	NN	AA	AA	AA	AA	NN	AA	AA	AA	NN	AA	AA	AA	NN	AA	NN	NN	AA	GG	AA	NN	NN	AA	AA	AA	AA	AA	AA	AA	AA	AA	AA	AA	NN	AA
	1062471	G/C	2B	440	+	NA	NA	NA	NA	NA	NA	GG	GG	GG	GG	GG	GG	GG	NN	GG	CC	CC	CC	GG	NN	NN	CC	NN	GG	NN	GG	CC	GG	CC	GG	GG	GG	GG	GG	GG	CC	GG	CC	GG	GG	CC	GG	GG	GG
	1150194	C/T	2B	441	+	NA	NA	NA	NA	NA	NA	CC	CC	CC	CC	CC	CC	CC	CC	CC	CC	CC	CC	NN	TT	TT	CC	TT	CC	CC	CC	TT	TT	CC	CC	CC	TT	TT	CC	CC	CC	TT	CC	CC	CC	CC	TT	CC	CC
	2253072	C/G	2B	442	+	NA	NA	NA	NA	NA	NA	GG	GG	GG	GG	GG	GG	GG	NN	GG	GG	GG	GG	GG	CC	CC	GG	CC	GG	GG	GG	CC	CC	CC	CC	CC	CC	CC	GG	GG	CC	CC	GG	GG	GG	GG	NN	GG	NN
	1100801	T/A	2B	443	+	NA	NA	NA	NA	NA	NA	TT	TT	TT	TT	TT	NN	TT	TT	NN	AA	TT	TT	NN	TT	TT	AA	TT	AA	NN	NN	NN	TT	TT	NN	TT	TT	TT	TT	TT	TT	TT	AA	TT	TT	AA	TT	NN	TT
	1087769	G/C	2B	444	+	NA	NA	NA	NA	NA	NA	GG	GG	GG	GG	GG	GG	GG	GG	GG	NN	GG	GG	GG	GG	GG	GG	GG	NN	GG	GG	GG	GG	GG	GG	GG	GG	GG	GG	GG	GG	GG	GG	NN	GG	GG	GG	GG	GG
	2262944	G/A	2B	445	+	NA	NA	NA	NA	NA	NA	GG	GG	GG	GG	GG	GG	GG	GG	GG	GG	GG	GG	NN	GG	GG	GG	GG	GG	GG	GG	GG	GG	GG	GG	GG	GG	GG	GG	GG	GG	GG	GG	NN	GG	GG	GG	NN	AA
	1862786	G/A	2B	446	+	NA	NA	NA	NA	NA	NA	CC	CC	CC	CC	CC	CC	CC	CC	NN	CC	CC	CC	NN	NN	NN	CC	NN	CC	CC	NN	NN	NN	TT	TT	TT	TT	NN	CC	CC	NN	NN	CC	CC	CC	CC	TT	NN	NN
	1049945	G/A	2B	447	+	NA	NA	NA	NA	NA	NA	GG	GG	GG	GG	GG	GG	GG	GG	GG	GG	AA	GG	NN	GG	GG	GG	GG	GG	GG	NN	GG	GG	GG	GG	GG	GG	GG	GG	GG	GG	GG	GG	NN	GG	GG	GG	GG	GG
	1226870	T/G	2B	448	+	NA	NA	NA	NA	NA	NA	TT	TT	TT	TT	TT	TT	TT	NN	GG	TT	TT	GG	TT	GG	GG	TT	NN	TT	TT	NN	GG	GG	GG	TT	NN	GG	GG	TT	TT	GG	GG	TT	TT	TT	GG	GG	GG	TT
	1037077	C/G	2B	449	+	NA	NA	NA	NA	NA	NA	CC	CC	CC	CC	CC	CC	CC	NN	CC	NN	CC	CC	NN	CC	NN	CC	CC	NN	CC	CC	NN	CC	CC	CC	CC	CC	CC	CC	CC	CC	CC	CC	CC	NN	CC	NN	CC	CC
	1250340	T/G	2B	450	+	NA	NA	NA	NA	NA	NA	NN	TT	TT	TT	TT	TT	TT	NN	NN	TT	NN	TT	NN	TT	TT	TT	TT	TT	NN	TT	TT	TT	TT	NN	TT	TT	TT	TT	NN	TT	TT	TT	TT	TT	TT	NN	TT	TT
	1026348	G/C	2B	451	+	NA	NA	NA	NA	NA	NA	CC	CC	CC	CC	NN	NN	CC	NN	NN	NN	CC	CC	NN	CC	CC	NN	CC	NN	NN	CC	NN	CC	CC	CC	CC	CC	CC	CC	CC	CC	CC	NN	CC	CC	CC	CC	CC	CC
	1052057	C/G	2B	452	+	NA	NA	NA	NA	NA	NA	GG	NN	NN	NN	NN	CC	NN	NN	NN	CC	NN	CC	NN	GG	GG	CC	GG	CC	NN	NN	CC	GG	GG	NN	CC	GG	GG	NN	GG	GG	GG	CC	NN	NN	CC	GG	CC	GG
	1105570	T/C	2B	453	+	NA	NA	NA	NA	NA	NA	TT	TT	TT	TT	TT	TT	TT	TT	CC	TT	NN	CC	NN	TT	TT	TT	TT	TT	TT	CC	TT	TT	TT	NN	CC	TT	TT	TT	TT	TT	TT	TT	TT	TT	CC	TT	CC	CC
	3064525	G/T	2B	454	+	NA	NA	NA	NA	NA	NA	TT	TT	TT	TT	TT	TT	TT	TT	GG	TT	NN	GG	NN	GG	GG	TT	GG	TT	TT	GG	TT	GG	NN	NN	GG	GG	GG	NN	TT	GG	GG	TT	TT	TT	GG	GG	GG	GG
	1246029	T/A	2D	1	+	NA	NA	NA	NA	NA	NA	TT	TT	TT	TT	TT	NN	TT	NN	TT	TT	TT	TT	NN	TT	TT	TT	TT	TT	TT	TT	TT	TT	TT	TT	TT	TT	TT	TT	TT	TT	TT	TT	NN	TT	TT	TT	TT	TT
	1072769	G/A	2D	2	+	NA	NA	NA	NA	NA	NA	GG	GG	GG	GG	GG	GG	GG	GG	GG	GG	GG	GG	GG	GG	GG	GG	GG	GG	GG	GG	GG	GG	GG	GG	GG	GG	GG	GG	GG	GG	GG	GG	GG	GG	GG	GG	GG	GG
	1000216	G/C	2D	3	+	NA	NA	NA	NA	NA	NA	TT	TT	TT	TT	TT	TT	TT	TT	TT	TT	TT	TT	NN	TT	TT	TT	TT	TT	TT	TT	TT	TT	TT	TT	TT	TT	TT	TT	TT	TT	TT	TT	TT	TT	TT	TT	TT	TT
	1064890	G/A	2D	4	+	NA	NA	NA	NA	NA	NA	GG	GG	GG	GG	GG	NN	GG	GG	GG	GG	GG	GG	GG	GG	GG	GG	GG	GG	GG	GG	GG	GG	GG	GG	GG	NN	GG	GG	GG	GG	GG	NN	GG	GG	GG	GG	GG	GG
	3027483	C/G	2D	5	+	NA	NA	NA	NA	NA	NA	GG	GG	GG	GG	GG	GG	GG	GG	GG	GG	GG	GG	GG	GG	GG	GG	GG	GG	GG	GG	GG	GG	GG	GG	GG	GG	GG	GG	GG	GG	GG	GG	GG	GG	GG	GG	GG	GG
	2263639	C/T	2D	6	+	NA	NA	NA	NA	NA	NA	TT	TT	TT	TT	TT	TT	TT	TT	TT	TT	CC	TT	TT	TT	TT	TT	TT	TT	TT	TT	TT	TT	TT	TT	TT	TT	TT	TT	TT	TT	TT	TT	TT	TT	TT	TT	TT	TT
	1088473	C/G	2D	7	+	NA	NA	NA	NA	NA	NA	CC	CC	CC	CC	CC	CC	CC	CC	CC	CC	CC	CC	CC	CC	CC	CC	CC	CC	CC	CC	CC	CC	CC	CC	CC	CC	CC	CC	CC	CC	CC	CC	CC	CC	CC	CC	CC	CC
	3022723	T/A	2D	8	+	NA	NA	NA	NA	NA	NA	AA	AA	AA	AA	AA	AA	TT	AA	AA	AA	TT	TT	AA	TT	AA	AA	AA	AA	AA	AA	AA	AA	AA	AA	TT	AA	AA	AA	AA	AA	TT	AA	AA	AA	AA	AA	AA	TT
	3023996	C/A	2D	9	+	NA	NA	NA	NA	NA	NA	CC	CC	CC	CC	CC	CC	CC	CC	CC	CC	CC	CC	CC	CC	CC	CC	CC	CC	CC	CC	NN	CC	CC	CC	CC	CC	CC	CC	NN	CC	CC	CC	NN	CC	CC	CC	CC	CC
	1102265	T/G	2D	10	+	NA	NA	NA	NA	NA	NA	TT	TT	TT	TT	TT	TT	TT	TT	TT	NN	TT	TT	NN	TT	TT	TT	TT	NN	TT	TT	TT	TT	TT	TT	TT	TT	TT	TT	TT	TT	TT	NN	TT	TT	TT	TT	NN	TT
	1100619	C/G	2D	11	+	NA	NA	NA	NA	NA	NA	NN	CC	CC	CC	CC	CC	CC	CC	CC	CC	CC	CC	CC	CC	CC	NN	CC	NN	NN	CC	CC	CC	CC	CC	CC	CC	CC	CC	CC	CC	CC	NN	NN	CC	CC	CC	NN	CC
	3957091	G/C	2D	12	+	NA	NA	NA	NA	NA	NA	GG	GG	GG	GG	GG	GG	GG	GG	GG	GG	GG	GG	NN	GG	GG	GG	GG	GG	GG	GG	GG	GG	GG	GG	GG	GG	GG	GG	GG	GG	GG	GG	GG	GG	GG	GG	GG	GG
	4909408	A/G	2D	13	+	NA	NA	NA	NA	NA	NA	GG	GG	GG	GG	GG	GG	GG	GG	GG	GG	GG	GG	GG	GG	GG	GG	NN	GG	GG	GG	GG	GG	GG	GG	GG	GG	GG	NN	GG	GG	GG	GG	GG	GG	GG	GG	GG	GG
	1002891	A/G	2D	14	+	NA	NA	NA	NA	NA	NA	GG	GG	GG	GG	GG	GG	GG	GG	GG	GG	AA	GG	NN	GG	GG	GG	GG	GG	GG	GG	GG	GG	GG	GG	GG	GG	GG	NN	GG	GG	GG	GG	GG	GG	GG	GG	GG	GG
	1087946	G/C	2D	15	+	NA	NA	NA	NA	NA	NA	GG	NN	GG	GG	GG	GG	GG	NN	NN	GG	GG	NN	GG	GG	GG	GG	NN	GG	GG	GG	GG	GG	GG	GG	GG	GG	GG	GG	GG	GG	GG	GG	NN	GG	GG	GG	GG	GG
	983228	G/A	2D	16	+	NA	NA	NA	NA	NA	NA	GG	GG	GG	GG	GG	GG	GG	GG	GG	GG	GG	GG	NN	GG	GG	GG	GG	GG	GG	GG	GG	GG	GG	GG	GG	GG	GG	GG	GG	GG	GG	GG	GG	GG	GG	GG	GG	GG
	3020360	T/A	2D	17	+	NA	NA	NA	NA	NA	NA	TT	TT	TT	TT	TT	TT	TT	TT	TT	TT	TT	TT	TT	TT	TT	TT	NN	TT	TT	TT	TT	TT	TT	TT	TT	TT	TT	TT	TT	TT	TT	TT	TT	TT	TT	TT	TT	TT
	1087880	G/A	2D	18	+	NA	NA	NA	NA	NA	NA	GG	GG	GG	GG	GG	GG	GG	GG	GG	GG	GG	GG	GG	GG	GG	GG	GG	GG	GG	GG	GG	GG	GG	GG	GG	GG	GG	GG	GG	GG	GG	GG	GG	GG	GG	GG	GG	GG
	1007006	G/C	2D	19	+	NA	NA	NA	NA	NA	NA	GG	GG	NN	GG	GG	GG	GG	GG	GG	GG	GG	GG	NN	GG	GG	GG	NN	GG	GG	GG	GG	GG	GG	GG	GG	GG	GG	NN	GG	GG	GG	GG	NN	GG	GG	GG	GG	GG
	1089342	G/A	2D	20	+	NA	NA	NA	NA	NA	NA	GG	GG	GG	GG	GG	GG	GG	GG	GG	GG	AA	GG	NN	GG	GG	GG	GG	GG	GG	GG	GG	GG	GG	GG	GG	GG	GG	GG	GG	GG	GG	GG	GG	GG	GG	GG	GG	GG
	1023613	G/T	2D	21	+	NA	NA	NA	NA	NA	NA	GG	NN	TT	TT	GG	NN	TT	GG	GG	TT	GG	GG	GG	GG	TT	TT	TT	TT	TT	GG	NN	TT	GG	GG	NN	NN	NN	TT	GG	GG	GG	TT	GG	TT	GG	NN	GG	GG
	1088175	G/T	2D	22	+	NA	NA	NA	NA	NA	NA	CC	CC	CC	CC	CC	CC	CC	CC	CC	CC	CC	CC	CC	CC	CC	CC	CC	CC	CC	CC	CC	CC	CC	CC	CC	CC	CC	CC	CC	CC	CC	CC	CC	CC	CC	CC	CC	CC
	1213508	C/A	2D	23	+	NA	NA	NA	NA	NA	NA	CC	CC	CC	CC	CC	AA	AA	CC	NN	AA	CC	CC	NN	AA	AA	AA	AA	CC	AA	CC	AA	CC	CC	CC	CC	CC	NN	NN	CC	CC	AA	AA	AA	CC	AA	AA	CC	NN
	3024321	T/C	2D	24	+	NA	NA	NA	NA	NA	NA	CC	CC	CC	CC	CC	TT	NN	CC	CC	TT	CC	CC	NN	NN	NN	CC	NN	CC	TT	CC	TT	CC	CC	CC	CC	CC	CC	CC	CC	CC	NN	TT	NN	CC	TT	TT	CC	TT
	1061508	G/T	2D	25	+	NA	NA	NA	NA	NA	NA	GG	GG	GG	GG	GG	GG	GG	GG	GG	GG	GG	GG	GG	GG	GG	GG	GG	GG	GG	GG	GG	GG	GG	GG	GG	GG	GG	GG	GG	GG	GG	GG	GG	GG	GG	GG	GG	GG
	1088274	T/C	2D	26	+	NA	NA	NA	NA	NA	NA	TT	NN	TT	TT	TT	TT	TT	TT	NN	TT	NN	TT	TT	TT	TT	TT	TT	TT	TT	TT	TT	TT	TT	TT	TT	TT	TT	TT	TT	TT	TT	TT	TT	TT	TT	TT	TT	TT
	1095078	C/G	2D	27	+	NA	NA	NA	NA	NA	NA	AA	AA	AA	AA	AA	AA	AA	AA	AA	AA	AA	NN	NN	AA	NN	AA	NN	AA	AA	AA	AA	AA	AA	AA	AA	AA	AA	AA	AA	AA	AA	AA	NN	AA	AA	AA	AA	AA
	1242814	T/G	2D	28	+	NA	NA	NA	NA	NA	NA	TT	TT	TT	TT	TT	TT	TT	TT	TT	TT	CC	TT	TT	TT	CC	TT	TT	TT	TT	TT	TT	CC	TT	TT	NN	TT	TT	TT	TT	TT	TT	TT	CC	TT	TT	CC	TT	CC
	4909684	G/T	2D	29	+	NA	NA	NA	NA	NA	NA	TT	TT	TT	TT	TT	TT	TT	NN	TT	TT	GG	TT	NN	TT	GG	NN	TT	TT	TT	TT	TT	GG	TT	TT	TT	TT	TT	TT	TT	TT	TT	TT	GG	TT	TT	GG	TT	NN
	978273	G/A	2D	30	+	NA	NA	NA	NA	NA	NA	AA	AA	AA	AA	AA	AA	AA	AA	AA	AA	CC	AA	AA	AA	CC	NN	AA	AA	AA	AA	AA	CC	AA	AA	AA	AA	AA	AA	AA	AA	AA	AA	CC	AA	AA	CC	AA	NN
	982451	C/A	2D	31	+	NA	NA	NA	NA	NA	NA	CC	CC	CC	CC	CC	CC	CC	CC	CC	CC	CC	CC	NN	CC	CC	CC	CC	CC	CC	CC	CC	CC	CC	CC	CC	CC	CC	CC	CC	CC	CC	CC	CC	CC	CC	CC	CC	CC
	1101647	A/C	2D	32	+	NA	NA	NA	NA	NA	NA	AA	AA	NN	NN	AA	AA	AA	NN	NN	AA	AA	AA	NN	AA	AA	CC	NN	AA	AA	AA	AA	CC	AA	AA	AA	AA	AA	NN	AA	AA	AA	AA	NN	AA	AA	CC	AA	CC
	1093454	G/A	2D	33	+	NA	NA	NA	NA	NA	NA	GG	GG	GG	GG	GG	GG	GG	GG	GG	GG	GG	GG	GG	GG	GG	NN	GG	GG	GG	GG	GG	GG	GG	GG	GG	GG	GG	GG	GG	GG	GG	GG	AA	GG	GG	AA	GG	NN
	1090913	G/A	2D	34	+	NA	NA	NA	NA	NA	NA	GG	GG	GG	GG	GG	GG	GG	GG	GG	GG	GG	GG	GG	GG	GG	GG	GG	GG	GG	GG	GG	GG	GG	GG	GG	GG	GG	AA	GG	GG	GG	GG	GG	GG	GG	GG	GG	GG
	1116962	G/C	2D	35	+	NA	NA	NA	NA	NA	NA	GG	GG	GG	GG	GG	GG	GG	GG	GG	GG	GG	GG	NN	GG	GG	GG	GG	GG	GG	GG	GG	GG	GG	GG	GG	GG	GG	GG	GG	GG	GG	GG	GG	GG	GG	GG	GG	GG
	3222417	G/A	2D	36	+	NA	NA	NA	NA	NA	NA	GG	GG	GG	GG	GG	GG	GG	AA	GG	GG	GG	GG	NN	GG	GG	GG	GG	GG	GG	GG	GG	GG	GG	GG	GG	GG	GG	GG	GG	GG	GG	GG	GG	GG	GG	GG	GG	GG
	1220435	C/A	2D	37	+	NA	NA	NA	NA	NA	NA	CC	CC	CC	CC	CC	CC	CC	NN	CC	CC	CC	CC	CC	CC	CC	CC	CC	CC	CC	CC	CC	CC	CC	CC	CC	CC	CC	CC	CC	CC	CC	CC	CC	CC	CC	CC	CC	CC
	1089475	A/G	2D	38	+	NA	NA	NA	NA	NA	NA	AA	AA	AA	AA	AA	AA	AA	AA	NN	AA	AA	AA	AA	AA	AA	NN	AA	AA	AA	AA	AA	AA	AA	AA	AA	AA	AA	AA	AA	AA	AA	AA	AA	AA	AA	AA	AA	AA
	1076033	T/G	2D	39	+	NA	NA	NA	NA	NA	NA	TT	TT	TT	TT	TT	TT	TT	TT	TT	TT	TT	TT	TT	TT	TT	TT	TT	TT	TT	TT	TT	TT	TT	TT	TT	TT	TT	TT	TT	TT	TT	TT	TT	TT	TT	TT	TT	TT
	1002792	T/C	2D	40	+	NA	NA	NA	NA	NA	NA	TT	TT	TT	TT	TT	TT	TT	CC	TT	TT	TT	TT	TT	TT	TT	TT	TT	TT	TT	TT	TT	TT	TT	TT	TT	TT	TT	TT	TT	TT	TT	TT	TT	TT	TT	NN	TT	TT
	1235401	G/A	2D	41	+	NA	NA	NA	NA	NA	NA	GG	GG	GG	GG	GG	GG	GG	NN	GG	GG	GG	GG	NN	GG	GG	GG	GG	GG	GG	GG	GG	GG	GG	GG	GG	GG	GG	GG	GG	GG	GG	GG	GG	GG	GG	GG	GG	GG
	2244579	A/G	2D	42	+	NA	NA	NA	NA	NA	NA	GG	GG	GG	GG	GG	GG	GG	AA	GG	GG	GG	GG	GG	GG	GG	GG	GG	GG	GG	GG	GG	GG	GG	GG	GG	GG	GG	GG	GG	GG	GG	GG	GG	GG	GG	GG	GG	GG
	986177	G/A	2D	43	+	NA	NA	NA	NA	NA	NA	GG	GG	GG	GG	GG	GG	GG	NN	NN	GG	GG	GG	NN	GG	GG	NN	GG	GG	GG	GG	GG	GG	GG	GG	GG	GG	GG	GG	GG	GG	GG	GG	GG	GG	GG	GG	GG	GG
	2252376	C/T	2D	44	+	NA	NA	NA	NA	NA	NA	GG	GG	GG	GG	GG	GG	GG	NN	GG	GG	GG	GG	NN	GG	GG	GG	GG	GG	GG	GG	GG	GG	GG	GG	GG	GG	GG	GG	GG	GG	GG	GG	GG	GG	GG	GG	GG	GG
	2252156	C/G	2D	45	+	NA	NA	NA	NA	NA	NA	GG	GG	GG	GG	GG	GG	GG	NN	GG	GG	GG	GG	NN	GG	GG	NN	GG	GG	GG	GG	GG	GG	GG	GG	GG	GG	GG	GG	GG	GG	GG	GG	GG	GG	GG	GG	GG	GG
	1093504	A/G	2D	46	+	NA	NA	NA	NA	NA	NA	CC	CC	CC	CC	NN	CC	CC	NN	CC	CC	CC	CC	NN	CC	CC	CC	CC	CC	CC	CC	CC	CC	CC	CC	CC	CC	CC	CC	CC	CC	CC	CC	CC	CC	CC	CC	CC	NN
	1202504	G/A	2D	47	+	NA	NA	NA	NA	NA	NA	GG	GG	GG	GG	GG	GG	GG	NN	GG	GG	GG	GG	NN	GG	GG	GG	NN	GG	GG	GG	NN	GG	NN	GG	GG	GG	GG	GG	GG	GG	GG	GG	GG	GG	GG	GG	GG	GG
	983558	T/A	2D	48	+	NA	NA	NA	NA	NA	NA	TT	TT	TT	TT	TT	TT	TT	AA	TT	TT	TT	TT	TT	TT	TT	TT	TT	TT	TT	TT	TT	TT	TT	TT	TT	TT	TT	TT	TT	TT	TT	TT	TT	TT	TT	TT	TT	TT
	1009790	T/A	2D	49	+	NA	NA	NA	NA	NA	NA	TT	TT	TT	TT	TT	TT	TT	AA	TT	TT	TT	TT	NN	TT	TT	TT	TT	TT	TT	TT	NN	TT	TT	TT	TT	TT	TT	TT	TT	TT	TT	TT	TT	TT	TT	TT	TT	TT
	1092472	T/C	2D	50	+	NA	NA	NA	NA	NA	NA	TT	TT	TT	TT	TT	TT	TT	NN	TT	TT	TT	TT	TT	TT	TT	TT	TT	TT	TT	TT	TT	TT	TT	TT	TT	TT	TT	TT	TT	TT	TT	TT	TT	TT	TT	TT	TT	TT
	2247963	T/A	2D	51	+	NA	NA	NA	NA	NA	NA	AA	AA	AA	AA	AA	AA	AA	NN	AA	AA	AA	AA	AA	AA	AA	AA	NN	AA	AA	NN	AA	AA	NN	AA	AA	NN	AA	AA	AA	AA	AA	AA	NN	AA	AA	AA	AA	AA
	1209347	G/T	2D	52	+	NA	NA	NA	NA	NA	NA	GG	GG	GG	GG	GG	GG	GG	NN	GG	GG	GG	NN	TT	GG	GG	GG	GG	GG	GG	GG	GG	GG	GG	GG	GG	GG	GG	GG	GG	GG	GG	GG	GG	GG	GG	GG	GG	GG
	1042531	G/T	2D	53	+	NA	NA	NA	NA	NA	NA	GG	GG	GG	GG	GG	GG	GG	TT	GG	GG	GG	GG	NN	GG	GG	GG	GG	GG	GG	GG	GG	GG	TT	GG	GG	GG	GG	GG	NN	GG	GG	GG	GG	GG	GG	GG	GG	GG
	2258320	G/A	2D	54	+	NA	NA	NA	NA	NA	NA	AA	AA	AA	AA	AA	AA	AA	NN	AA	AA	AA	AA	NN	AA	AA	AA	AA	AA	AA	AA	AA	AA	GG	AA	AA	AA	AA	AA	NN	AA	AA	AA	AA	AA	AA	AA	AA	AA
	1045593	G/A	2D	55	+	NA	NA	NA	NA	NA	NA	GG	GG	GG	GG	GG	GG	GG	AA	GG	GG	GG	GG	NN	GG	GG	GG	GG	GG	GG	GG	GG	GG	NN	GG	GG	GG	GG	GG	GG	GG	GG	GG	GG	GG	GG	GG	GG	GG
	1015056	T/G	2D	56	+	NA	NA	NA	NA	NA	NA	GG	GG	GG	GG	GG	GG	GG	AA	GG	GG	GG	GG	AA	GG	GG	GG	GG	GG	GG	GG	GG	GG	AA	GG	GG	GG	GG	GG	NN	GG	GG	GG	GG	GG	GG	GG	GG	GG
	1093352	G/A	2D	57	+	NA	NA	NA	NA	NA	NA	TT	TT	TT	TT	TT	TT	TT	CC	TT	TT	TT	TT	NN	TT	TT	TT	TT	TT	TT	TT	TT	TT	NN	TT	TT	TT	TT	TT	TT	TT	TT	TT	NN	TT	TT	TT	TT	TT
	1282453	C/A	2D	58	+	NA	NA	NA	NA	NA	NA	CC	CC	CC	CC	CC	CC	CC	NN	CC	CC	CC	CC	AA	CC	CC	CC	CC	CC	CC	CC	CC	CC	NN	CC	CC	CC	CC	CC	NN	CC	CC	CC	CC	CC	CC	CC	CC	CC
	2262820	C/T	2D	59	+	NA	NA	NA	NA	NA	NA	TT	TT	TT	TT	TT	TT	TT	NN	TT	TT	TT	NN	NN	TT	TT	TT	TT	TT	TT	TT	TT	TT	CC	TT	TT	TT	TT	TT	NN	TT	TT	TT	TT	TT	TT	TT	TT	TT
	3022633	T/A	2D	60	+	NA	NA	NA	NA	NA	NA	TT	TT	TT	TT	TT	TT	TT	AA	TT	TT	TT	TT	TT	TT	TT	TT	TT	TT	TT	TT	TT	TT	TT	TT	TT	TT	TT	TT	TT	TT	TT	TT	TT	TT	TT	TT	TT	TT
	1085831	C/G	2D	61	+	NA	NA	NA	NA	NA	NA	CC	CC	CC	CC	CC	CC	CC	GG	CC	CC	CC	CC	GG	CC	CC	GG	CC	CC	CC	CC	CC	CC	GG	CC	GG	GG	CC	CC	NN	CC	CC	CC	GG	CC	CC	CC	GG	CC
	1217062	G/C	2D	62	+	NA	NA	NA	NA	NA	NA	GG	GG	GG	GG	GG	GG	GG	NN	GG	GG	GG	GG	NN	GG	GG	GG	GG	GG	GG	GG	GG	GG	NN	GG	GG	GG	GG	GG	GG	GG	GG	GG	GG	GG	GG	GG	GG	GG
	3023733	T/C	2D	63	+	NA	NA	NA	NA	NA	NA	TT	TT	TT	TT	TT	TT	TT	NN	TT	TT	TT	TT	NN	TT	TT	TT	TT	TT	TT	TT	TT	TT	CC	TT	TT	TT	TT	TT	NN	TT	TT	TT	TT	TT	TT	TT	TT	TT
	1669968	A/C	2D	64	+	NA	NA	NA	NA	NA	NA	AA	CC	CC	CC	AA	CC	CC	AA	AA	AA	AA	AA	NN	NN	CC	AA	CC	AA	AA	AA	CC	AA	AA	AA	AA	AA	AA	AA	AA	CC	AA	CC	AA	CC	AA	AA	AA	AA
	987159	A/G	2D	65	+	NA	NA	NA	NA	NA	NA	AA	NN	AA	AA	AA	AA	AA	NN	AA	AA	AA	AA	NN	AA	AA	NN	AA	AA	AA	AA	AA	AA	GG	AA	AA	AA	AA	AA	NN	AA	AA	AA	AA	AA	AA	AA	AA	AA
	1242381	A/G	2D	66	+	NA	NA	NA	NA	NA	NA	GG	AA	AA	AA	GG	AA	AA	AA	NN	GG	GG	GG	NN	NN	AA	AA	NN	GG	GG	GG	AA	GG	AA	GG	AA	AA	AA	GG	NN	AA	GG	AA	GG	AA	NN	GG	AA	GG
	2246769	G/A	2D	67	+	NA	NA	NA	NA	NA	NA	GG	AA	NN	AA	GG	AA	AA	GG	GG	GG	GG	GG	NN	NN	AA	GG	AA	GG	GG	GG	AA	GG	AA	GG	GG	GG	AA	GG	GG	AA	GG	NN	GG	AA	GG	GG	GG	GG
	981294	A/G	2D	68	+	NA	NA	NA	NA	NA	NA	AA	GG	GG	GG	AA	GG	GG	NN	NN	AA	NN	AA	NN	NN	GG	GG	NN	AA	AA	AA	GG	AA	GG	AA	GG	GG	AA	AA	AA	GG	AA	GG	AA	GG	AA	AA	GG	AA
	1201565	G/A	2D	69	+	NA	NA	NA	NA	NA	NA	GG	AA	AA	AA	GG	AA	AA	NN	NN	GG	GG	GG	NN	NN	AA	AA	AA	GG	GG	GG	AA	GG	AA	GG	NN	AA	AA	GG	NN	AA	GG	AA	GG	AA	GG	GG	AA	GG
	2248376	A/G	2D	70	+	NA	NA	NA	NA	NA	NA	GG	AA	AA	AA	NN	AA	AA	NN	GG	GG	GG	GG	AA	NN	AA	AA	AA	GG	GG	GG	AA	GG	AA	GG	AA	AA	AA	NN	AA	AA	GG	AA	GG	AA	GG	GG	AA	GG
	1666992	A/G	2D	71	+	NA	NA	NA	NA	NA	NA	NN	AA	AA	AA	GG	AA	AA	AA	GG	NN	GG	GG	AA	NN	AA	AA	AA	GG	GG	GG	AA	GG	AA	GG	AA	AA	AA	GG	NN	AA	GG	AA	GG	AA	GG	GG	AA	NN
	977096	C/T	2D	72	+	NA	NA	NA	NA	NA	NA	CC	TT	TT	TT	CC	TT	TT	TT	CC	CC	CC	CC	TT	NN	TT	TT	TT	CC	CC	CC	TT	CC	TT	CC	TT	TT	TT	CC	NN	TT	CC	TT	CC	TT	CC	CC	TT	CC
	1077498	C/A	2D	73	+	NA	NA	NA	NA	NA	NA	CC	CC	CC	CC	CC	CC	CC	NN	CC	CC	CC	CC	NN	CC	CC	CC	CC	CC	CC	CC	CC	CC	CC	CC	CC	CC	CC	CC	CC	CC	CC	CC	CC	CC	CC	CC	CC	CC
	1065023	G/A	2D	74	+	NA	NA	NA	NA	NA	NA	CC	CC	CC	CC	CC	CC	CC	NN	CC	CC	CC	CC	CC	CC	CC	CC	CC	CC	CC	CC	CC	CC	CC	CC	CC	CC	CC	CC	CC	CC	CC	CC	CC	CC	CC	CC	CC	CC
	1036734	G/C	2D	75	+	NA	NA	NA	NA	NA	NA	CC	GG	CC	GG	CC	CC	GG	NN	CC	CC	CC	CC	GG	NN	GG	GG	GG	CC	CC	CC	GG	GG	GG	CC	GG	GG	GG	CC	NN	CC	CC	GG	GG	GG	CC	CC	GG	CC
	3023141	G/A	2D	76	+	NA	NA	NA	NA	NA	NA	AA	GG	AA	GG	AA	AA	GG	GG	AA	AA	AA	AA	NN	NN	GG	GG	GG	AA	AA	AA	GG	GG	GG	AA	GG	GG	GG	AA	NN	AA	AA	GG	GG	GG	AA	AA	GG	AA
	2243983	C/T	2D	77	+	NA	NA	NA	NA	NA	NA	NN	TT	TT	TT	TT	TT	TT	CC	NN	TT	TT	TT	NN	TT	TT	TT	TT	TT	TT	TT	TT	TT	CC	TT	TT	TT	NN	TT	NN	TT	TT	TT	TT	TT	TT	TT	TT	TT
	1077153	G/C	2D	78	+	NA	NA	NA	NA	NA	NA	NN	CC	CC	CC	GG	CC	CC	GG	GG	GG	GG	GG	NN	NN	CC	CC	NN	GG	GG	GG	CC	GG	CC	GG	CC	NN	CC	GG	NN	CC	GG	CC	NN	CC	GG	GG	CC	GG
	1075811	T/C	2D	79	+	NA	NA	NA	NA	NA	NA	TT	TT	CC	TT	TT	TT	TT	CC	TT	TT	TT	TT	TT	TT	TT	TT	TT	TT	TT	TT	TT	TT	CC	TT	TT	TT	TT	TT	NN	TT	TT	TT	TT	TT	TT	TT	TT	TT
	2243710	A/G	2D	80	+	NA	NA	NA	NA	NA	NA	AA	AA	AA	AA	AA	AA	AA	NN	AA	AA	AA	AA	NN	AA	NN	AA	NN	NN	AA	AA	AA	AA	AA	AA	AA	NN	AA	NN	AA	AA	AA	AA	AA	AA	AA	AA	AA	AA
	1079072	A/T	2D	81	+	NA	NA	NA	NA	NA	NA	AA	AA	TT	AA	AA	AA	AA	TT	AA	AA	AA	AA	NN	AA	AA	AA	AA	AA	AA	AA	AA	AA	AA	AA	AA	AA	AA	AA	NN	AA	AA	AA	AA	AA	AA	AA	AA	AA
	1204664	G/C	2D	82	+	NA	NA	NA	NA	NA	NA	GG	GG	CC	GG	GG	GG	GG	GG	GG	GG	GG	GG	NN	GG	GG	GG	GG	GG	GG	GG	GG	GG	GG	GG	GG	GG	GG	GG	NN	GG	GG	GG	GG	GG	GG	NN	GG	GG
	2243758	A/G	2D	83	+	NA	NA	NA	NA	NA	NA	GG	GG	AA	GG	GG	GG	GG	AA	GG	GG	GG	GG	GG	GG	GG	GG	NN	GG	GG	GG	GG	GG	GG	GG	GG	GG	GG	GG	AA	GG	GG	GG	NN	GG	GG	GG	GG	GG
	2245541	A/G	2D	84	+	NA	NA	NA	NA	NA	NA	NN	GG	AA	GG	GG	GG	GG	AA	NN	GG	GG	GG	GG	NN	GG	GG	GG	GG	GG	GG	GG	GG	GG	GG	GG	NN	GG	NN	AA	GG	GG	GG	GG	GG	GG	GG	GG	GG
	978141	A/C	2D	85	+	NA	NA	NA	NA	NA	NA	AA	AA	NN	AA	AA	AA	AA	NN	AA	AA	AA	AA	AA	AA	AA	AA	AA	AA	AA	AA	AA	NN	AA	AA	AA	AA	AA	AA	AA	AA	AA	AA	AA	AA	AA	AA	AA	NN
	1057400	C/G	2D	86	+	NA	NA	NA	NA	NA	NA	CC	NN	CC	CC	CC	CC	CC	GG	NN	CC	CC	CC	NN	CC	CC	CC	NN	CC	CC	CC	CC	CC	CC	CC	CC	NN	CC	NN	NN	CC	CC	CC	CC	CC	CC	CC	CC	CC
	1220247	C/T	2D	87	+	NA	NA	NA	NA	NA	NA	CC	CC	TT	CC	CC	CC	CC	TT	NN	CC	CC	CC	CC	CC	CC	CC	NN	CC	CC	CC	CC	CC	CC	CC	CC	CC	CC	CC	NN	CC	CC	CC	NN	CC	CC	CC	CC	CC
	1715047	C/T	2D	88	+	NA	NA	NA	NA	NA	NA	TT	TT	CC	TT	TT	TT	TT	TT	TT	TT	TT	TT	NN	TT	TT	TT	TT	TT	TT	TT	TT	TT	TT	TT	TT	TT	TT	TT	TT	TT	TT	TT	TT	TT	TT	TT	TT	TT
	2243868	A/G	2D	89	+	NA	NA	NA	NA	NA	NA	GG	GG	GG	GG	GG	GG	GG	AA	GG	GG	GG	GG	GG	GG	GG	GG	GG	GG	GG	GG	GG	GG	GG	GG	GG	GG	GG	GG	GG	GG	GG	GG	GG	GG	GG	GG	GG	GG
	977602	A/G	2D	90	+	NA	NA	NA	NA	NA	NA	GG	AA	AA	AA	GG	AA	AA	AA	GG	GG	GG	GG	NN	NN	AA	AA	AA	GG	GG	GG	AA	GG	NN	GG	AA	AA	AA	GG	GG	AA	GG	AA	GG	AA	GG	GG	AA	GG
	1088658	T/A	2D	91	+	NA	NA	NA	NA	NA	NA	TT	TT	TT	TT	TT	TT	TT	AA	TT	TT	TT	TT	TT	TT	TT	TT	TT	TT	TT	TT	TT	TT	TT	TT	TT	TT	TT	NN	TT	TT	TT	TT	TT	TT	TT	TT	TT	TT
	1172052	C/T	2D	92	+	NA	NA	NA	NA	NA	NA	CC	CC	TT	CC	CC	CC	CC	CC	CC	CC	CC	CC	NN	CC	CC	CC	CC	CC	CC	CC	CC	NN	CC	CC	CC	CC	CC	CC	CC	CC	CC	CC	CC	CC	CC	CC	CC	CC
	1202973	T/C	2D	93	+	NA	NA	NA	NA	NA	NA	TT	TT	CC	TT	TT	TT	TT	NN	TT	TT	TT	TT	TT	TT	TT	TT	TT	TT	TT	TT	TT	TT	TT	TT	TT	NN	TT	TT	TT	TT	TT	TT	TT	TT	TT	TT	TT	TT
	2247053	C/T	2D	94	+	NA	NA	NA	NA	NA	NA	CC	CC	CC	CC	CC	CC	CC	CC	CC	CC	CC	CC	CC	CC	CC	CC	CC	CC	CC	CC	NN	CC	CC	CC	CC	CC	CC	CC	CC	CC	CC	CC	CC	CC	CC	CC	NN	CC
	3222213	G/A	2D	95	+	NA	NA	NA	NA	NA	NA	GG	GG	GG	GG	GG	GG	GG	NN	GG	GG	GG	GG	NN	GG	NN	GG	GG	GG	GG	GG	GG	GG	GG	GG	GG	GG	NN	NN	GG	GG	GG	GG	NN	GG	GG	GG	GG	GG
	1045276	G/T	2D	96	+	NA	NA	NA	NA	NA	NA	GG	GG	GG	GG	GG	GG	GG	GG	NN	GG	NN	GG	NN	GG	GG	GG	GG	GG	GG	GG	GG	GG	GG	GG	GG	GG	GG	GG	NN	GG	GG	NN	GG	GG	GG	GG	GG	GG
	1093488	T/C	2D	97	+	NA	NA	NA	NA	NA	NA	TT	TT	TT	TT	TT	TT	TT	NN	TT	TT	TT	TT	NN	TT	TT	TT	TT	TT	TT	TT	TT	TT	TT	TT	TT	TT	TT	TT	TT	TT	TT	TT	TT	TT	TT	TT	TT	TT
	1098522	T/C	2D	98	+	NA	NA	NA	NA	NA	NA	TT	TT	CC	TT	TT	TT	TT	NN	TT	TT	TT	TT	NN	TT	TT	TT	TT	TT	TT	TT	TT	TT	TT	TT	TT	TT	TT	TT	NN	TT	TT	TT	NN	TT	TT	TT	TT	TT
	1203706	A/T	2D	99	+	NA	NA	NA	NA	NA	NA	CC	CC	NN	CC	CC	CC	CC	NN	CC	CC	CC	CC	CC	CC	CC	CC	NN	CC	CC	CC	CC	CC	CC	CC	CC	CC	CC	CC	CC	CC	CC	CC	NN	CC	CC	CC	CC	CC
	1208427	T/A	2D	100	+	NA	NA	NA	NA	NA	NA	TT	NN	TT	TT	TT	TT	TT	TT	TT	TT	TT	TT	NN	TT	TT	NN	TT	TT	TT	TT	TT	TT	TT	TT	TT	TT	TT	TT	TT	TT	TT	TT	TT	TT	TT	TT	TT	NN
	1216684	A/G	2D	101	+	NA	NA	NA	NA	NA	NA	AA	AA	NN	AA	AA	AA	AA	NN	AA	NN	AA	AA	NN	AA	AA	AA	AA	AA	AA	AA	AA	AA	AA	AA	AA	AA	AA	AA	AA	AA	AA	AA	AA	AA	AA	AA	AA	AA
	2246033	G/A	2D	102	+	NA	NA	NA	NA	NA	NA	AA	NN	NN	AA	AA	AA	AA	GG	AA	AA	AA	AA	AA	AA	AA	NN	AA	AA	AA	AA	AA	AA	AA	AA	AA	AA	AA	AA	AA	AA	AA	AA	AA	AA	AA	AA	AA	AA
	3020695	T/A	2D	103	+	NA	NA	NA	NA	NA	NA	TT	TT	NN	TT	TT	TT	TT	NN	TT	TT	TT	TT	TT	TT	TT	TT	TT	TT	TT	TT	TT	TT	TT	TT	TT	TT	TT	TT	NN	TT	TT	TT	TT	TT	TT	TT	TT	TT
	3222489	A/T	2D	104	+	NA	NA	NA	NA	NA	NA	GG	GG	NN	GG	GG	GG	GG	NN	GG	GG	GG	GG	GG	GG	GG	GG	NN	GG	GG	GG	GG	GG	GG	GG	GG	GG	GG	GG	GG	GG	GG	GG	GG	GG	GG	GG	GG	GG
	4909385	G/C	2D	105	+	NA	NA	NA	NA	NA	NA	CC	CC	NN	CC	CC	NN	CC	NN	CC	CC	CC	CC	CC	CC	CC	CC	NN	CC	CC	NN	NN	CC	NN	CC	CC	NN	CC	CC	NN	CC	CC	CC	NN	CC	CC	CC	CC	CC
	993756	G/A	2D	106	+	NA	NA	NA	NA	NA	NA	TT	TT	TT	TT	TT	TT	TT	NN	TT	TT	TT	TT	TT	TT	TT	TT	TT	TT	TT	TT	TT	TT	TT	TT	TT	TT	TT	TT	TT	TT	TT	TT	TT	TT	TT	TT	TT	TT
	997938	A/C	2D	107	+	NA	NA	NA	NA	NA	NA	CC	CC	GG	CC	CC	CC	CC	GG	CC	CC	CC	CC	CC	CC	CC	CC	CC	CC	CC	CC	CC	CC	CC	CC	CC	CC	CC	CC	NN	CC	CC	CC	CC	CC	CC	CC	CC	CC
	1266770	C/T	2D	108	+	NA	NA	NA	NA	NA	NA	TT	TT	NN	TT	TT	TT	TT	CC	NN	TT	TT	NN	NN	TT	TT	TT	NN	TT	TT	TT	TT	TT	TT	TT	TT	NN	TT	TT	NN	TT	TT	TT	TT	TT	TT	TT	TT	TT
	3025921	G/T	2D	109	+	NA	NA	NA	NA	NA	NA	TT	GG	TT	GG	TT	TT	TT	GG	TT	TT	TT	TT	NN	TT	GG	GG	GG	TT	TT	TT	GG	GG	TT	TT	TT	TT	GG	TT	NN	GG	TT	TT	GG	GG	TT	TT	TT	TT
	977192	G/C	2D	110	+	NA	NA	NA	NA	NA	NA	GG	GG	NN	GG	GG	GG	GG	NN	GG	NN	GG	GG	NN	GG	GG	GG	GG	GG	GG	NN	GG	GG	GG	GG	GG	GG	GG	GG	NN	GG	GG	GG	GG	GG	GG	GG	GG	GG
	1087272	T/C	2D	111	+	NA	NA	NA	NA	NA	NA	TT	TT	NN	TT	TT	TT	TT	NN	TT	TT	TT	TT	NN	TT	TT	TT	TT	TT	TT	TT	TT	TT	TT	TT	TT	TT	TT	NN	TT	TT	TT	TT	NN	TT	TT	TT	TT	TT
	1090127	C/T	2D	112	+	NA	NA	NA	NA	NA	NA	CC	CC	TT	CC	CC	CC	CC	TT	CC	CC	CC	CC	CC	CC	CC	CC	CC	CC	CC	CC	CC	CC	CC	CC	CC	CC	CC	CC	TT	CC	CC	CC	CC	CC	CC	NN	CC	CC
	1123023	A/G	2D	113	+	NA	NA	NA	NA	NA	NA	AA	AA	NN	AA	AA	AA	AA	AA	AA	AA	AA	AA	AA	AA	AA	AA	NN	AA	AA	AA	AA	AA	NN	AA	AA	AA	AA	NN	NN	AA	AA	AA	AA	AA	AA	AA	AA	AA
	1127517	G/A	2D	114	+	NA	NA	NA	NA	NA	NA	GG	GG	AA	GG	GG	GG	GG	NN	NN	GG	NN	GG	GG	GG	GG	GG	NN	GG	GG	GG	GG	GG	AA	GG	NN	GG	GG	GG	NN	GG	GG	GG	GG	GG	GG	GG	GG	GG
	3222363	G/T	2D	115	+	NA	NA	NA	NA	NA	NA	GG	GG	GG	GG	GG	GG	GG	TT	GG	GG	GG	GG	GG	GG	GG	GG	GG	GG	GG	GG	GG	GG	GG	NN	GG	NN	GG	GG	GG	GG	GG	GG	GG	NN	GG	GG	GG	GG
	1052465	A/G	2D	116	+	NA	NA	NA	NA	NA	NA	AA	AA	GG	AA	AA	AA	AA	NN	AA	AA	AA	AA	NN	AA	AA	AA	AA	AA	AA	NN	AA	AA	AA	AA	AA	AA	AA	AA	NN	AA	AA	AA	NN	AA	AA	AA	AA	AA
	1116802	T/G	2D	117	+	NA	NA	NA	NA	NA	NA	TT	TT	GG	TT	TT	TT	TT	TT	TT	NN	TT	TT	TT	TT	TT	TT	TT	TT	TT	TT	TT	TT	TT	TT	TT	TT	TT	TT	NN	TT	TT	TT	TT	TT	TT	TT	TT	TT
	1696827	A/T	2D	118	+	NA	NA	NA	NA	NA	NA	AA	AA	TT	AA	AA	AA	AA	TT	AA	AA	AA	AA	AA	AA	AA	AA	NN	AA	AA	AA	AA	AA	AA	AA	AA	AA	AA	AA	NN	AA	AA	AA	NN	AA	AA	AA	AA	AA
	1088230	A/G	2D	119	+	NA	NA	NA	NA	NA	NA	GG	GG	NN	GG	GG	GG	GG	AA	GG	GG	GG	GG	NN	GG	GG	GG	GG	GG	GG	GG	GG	GG	GG	GG	GG	GG	GG	GG	GG	GG	GG	GG	GG	GG	GG	GG	GG	GG
	981865	C/A	2D	120	+	NA	NA	NA	NA	NA	NA	AA	AA	CC	AA	AA	AA	AA	NN	AA	AA	AA	AA	AA	AA	AA	AA	NN	AA	AA	AA	AA	AA	NN	AA	NN	AA	AA	AA	CC	AA	AA	AA	AA	AA	AA	AA	AA	NN
	3023383	G/A	2D	121	+	NA	NA	NA	NA	NA	NA	GG	GG	NN	GG	GG	GG	GG	AA	GG	GG	GG	GG	NN	GG	GG	GG	GG	GG	GG	GG	GG	GG	GG	GG	GG	GG	GG	GG	GG	GG	GG	GG	GG	GG	GG	GG	GG	GG
	1089033	A/G	2D	122	+	NA	NA	NA	NA	NA	NA	GG	NN	GG	GG	GG	GG	GG	AA	GG	GG	GG	GG	NN	GG	GG	GG	NN	GG	GG	GG	GG	GG	GG	GG	GG	GG	NN	GG	AA	GG	GG	GG	NN	GG	GG	GG	GG	GG
	1201448	C/T	2D	123	+	NA	NA	NA	NA	NA	NA	TT	TT	NN	TT	TT	TT	TT	NN	TT	TT	TT	TT	NN	TT	TT	TT	NN	TT	TT	TT	TT	TT	TT	TT	TT	TT	TT	TT	NN	TT	TT	TT	TT	TT	TT	TT	TT	TT
	1208363	T/G	2D	124	+	NA	NA	NA	NA	NA	NA	TT	TT	GG	TT	TT	TT	TT	GG	TT	TT	TT	TT	NN	TT	TT	TT	TT	TT	TT	TT	TT	TT	TT	TT	TT	TT	TT	TT	NN	TT	TT	TT	TT	TT	TT	TT	TT	TT
	1104415	A/G	2D	125	+	NA	NA	NA	NA	NA	NA	AA	AA	AA	AA	AA	AA	AA	NN	NN	AA	AA	AA	NN	AA	AA	NN	AA	AA	AA	AA	AA	AA	AA	AA	AA	AA	NN	AA	AA	AA	AA	AA	AA	AA	AA	AA	AA	AA
	1054275	T/C	2D	126	+	NA	NA	NA	NA	NA	NA	NN	TT	NN	TT	TT	TT	TT	CC	TT	TT	TT	TT	NN	TT	TT	TT	TT	TT	TT	TT	TT	NN	TT	TT	TT	TT	TT	TT	TT	TT	TT	NN	TT	TT	TT	TT	TT	NN
	1093100	G/A	2D	127	+	NA	NA	NA	NA	NA	NA	GG	GG	GG	GG	GG	GG	GG	GG	GG	GG	GG	GG	NN	GG	GG	GG	GG	GG	GG	GG	GG	GG	GG	GG	GG	GG	GG	GG	GG	GG	GG	GG	GG	GG	GG	GG	GG	NN
	991014	G/C	2D	128	+	NA	NA	NA	NA	NA	NA	CC	NN	CC	CC	CC	GG	CC	NN	CC	CC	CC	CC	NN	CC	CC	GG	CC	CC	GG	CC	CC	CC	CC	CC	CC	CC	CC	CC	CC	GG	CC	CC	CC	CC	CC	CC	CC	CC
	1072721	G/A	2D	129	+	NA	NA	NA	NA	NA	NA	GG	GG	AA	GG	GG	GG	GG	NN	GG	GG	GG	GG	NN	GG	GG	NN	GG	GG	GG	GG	GG	GG	GG	GG	GG	GG	GG	NN	GG	GG	GG	GG	GG	GG	GG	GG	GG	NN
	1216093	T/C	2D	130	+	NA	NA	NA	NA	NA	NA	TT	TT	CC	TT	TT	TT	TT	TT	TT	TT	TT	TT	TT	TT	TT	TT	TT	TT	TT	TT	TT	TT	TT	TT	TT	TT	TT	TT	TT	TT	TT	TT	TT	TT	TT	TT	TT	TT
	1220212	C/T	2D	131	+	NA	NA	NA	NA	NA	NA	CC	CC	TT	CC	CC	CC	CC	TT	CC	CC	CC	TT	NN	CC	CC	CC	NN	CC	CC	CC	CC	CC	CC	CC	CC	CC	CC	CC	CC	CC	CC	CC	CC	CC	CC	CC	CC	CC
	3939903	T/C	2D	132	+	NA	NA	NA	NA	NA	NA	TT	TT	CC	TT	TT	TT	TT	NN	TT	TT	TT	TT	NN	TT	TT	TT	TT	TT	TT	TT	TT	TT	TT	TT	TT	TT	TT	TT	TT	TT	TT	TT	TT	TT	TT	NN	TT	TT
	1033714	C/A	2D	133	+	NA	NA	NA	NA	NA	NA	CC	CC	CC	CC	CC	CC	CC	NN	NN	CC	CC	CC	NN	CC	CC	NN	CC	CC	CC	NN	CC	CC	CC	CC	CC	CC	CC	CC	CC	CC	CC	CC	CC	CC	CC	CC	NN	CC
	2244572	A/T	2D	134	+	NA	NA	NA	NA	NA	NA	AA	AA	AA	AA	AA	AA	AA	NN	AA	AA	AA	AA	NN	AA	AA	TT	AA	AA	AA	NN	AA	AA	NN	AA	AA	AA	AA	AA	AA	AA	AA	AA	AA	AA	AA	AA	AA	AA
	3945470	A/G	2D	135	+	NA	NA	NA	NA	NA	NA	AA	AA	AA	AA	AA	AA	AA	GG	AA	AA	AA	GG	AA	AA	AA	AA	AA	AA	AA	AA	AA	AA	AA	AA	AA	AA	AA	AA	AA	AA	AA	AA	NN	AA	AA	AA	AA	NN
	1053585	G/A	2D	136	+	NA	NA	NA	NA	NA	NA	GG	GG	NN	GG	GG	GG	GG	GG	GG	GG	GG	GG	NN	GG	GG	GG	NN	GG	GG	GG	NN	GG	NN	NN	GG	GG	GG	GG	GG	GG	GG	GG	GG	GG	GG	GG	GG	GG
	1104078	A/G	2D	137	+	NA	NA	NA	NA	NA	NA	AA	AA	AA	AA	AA	AA	AA	GG	AA	AA	AA	GG	AA	AA	AA	AA	AA	AA	AA	AA	AA	AA	AA	AA	AA	AA	AA	NN	AA	AA	AA	AA	AA	AA	AA	NN	AA	AA
	1204806	T/C	2D	138	+	NA	NA	NA	NA	NA	NA	TT	NN	CC	TT	TT	TT	TT	CC	TT	TT	NN	CC	NN	TT	TT	TT	TT	TT	TT	TT	TT	TT	NN	TT	TT	TT	TT	TT	NN	TT	TT	TT	TT	TT	TT	TT	TT	TT
	988304	T/C	2D	139	+	NA	NA	NA	NA	NA	NA	TT	TT	TT	TT	TT	TT	TT	NN	TT	TT	TT	CC	TT	TT	TT	TT	TT	TT	TT	TT	NN	TT	TT	TT	TT	TT	TT	TT	TT	TT	TT	TT	TT	TT	TT	TT	TT	TT
	2244082	C/G	2D	140	+	NA	NA	NA	NA	NA	NA	GG	GG	GG	GG	GG	GG	GG	CC	GG	GG	GG	GG	NN	GG	GG	GG	GG	GG	GG	GG	GG	GG	GG	GG	GG	GG	GG	GG	GG	GG	GG	GG	GG	GG	GG	GG	GG	GG
	1017822	T/C	2D	141	+	NA	NA	NA	NA	NA	NA	TT	TT	CC	TT	TT	TT	TT	CC	TT	TT	TT	TT	TT	TT	TT	TT	TT	TT	TT	TT	TT	TT	TT	TT	TT	TT	TT	TT	NN	TT	TT	NN	TT	TT	TT	TT	TT	TT
	1099578	C/T	2D	142	+	NA	NA	NA	NA	NA	NA	CC	CC	NN	CC	CC	CC	CC	NN	CC	CC	CC	CC	NN	CC	CC	CC	CC	CC	CC	CC	CC	NN	CC	CC	NN	CC	NN	CC	CC	CC	CC	CC	CC	CC	CC	CC	CC	NN
	983697	G/A	2D	143	+	NA	NA	NA	NA	NA	NA	GG	GG	NN	GG	GG	GG	GG	NN	GG	GG	NN	GG	NN	GG	NN	GG	GG	GG	GG	GG	NN	GG	NN	GG	GG	GG	GG	GG	GG	GG	GG	GG	NN	GG	GG	GG	GG	GG
	1001943	G/A	2D	144	+	NA	NA	NA	NA	NA	NA	GG	GG	NN	GG	GG	GG	GG	NN	GG	GG	GG	GG	GG	GG	GG	GG	NN	GG	GG	GG	GG	GG	GG	NN	GG	GG	GG	GG	GG	GG	GG	GG	GG	GG	GG	GG	GG	GG
	1090821	G/C	2D	145	+	NA	NA	NA	NA	NA	NA	GG	GG	GG	GG	GG	GG	GG	CC	GG	GG	GG	GG	NN	GG	GG	GG	NN	GG	GG	GG	GG	GG	GG	GG	GG	GG	GG	GG	GG	GG	GG	GG	NN	GG	GG	GG	GG	GG
	1666866	A/G	2D	146	+	NA	NA	NA	NA	NA	NA	AA	AA	GG	AA	AA	AA	AA	NN	AA	AA	AA	AA	NN	AA	AA	AA	AA	AA	AA	AA	NN	AA	AA	GG	AA	AA	AA	AA	NN	AA	AA	AA	AA	AA	AA	AA	AA	AA
	2252938	C/G	2D	147	+	NA	NA	NA	NA	NA	NA	GG	GG	NN	GG	GG	GG	GG	CC	NN	GG	GG	GG	NN	GG	GG	GG	GG	GG	GG	GG	GG	GG	GG	NN	GG	GG	GG	GG	GG	GG	GG	GG	GG	GG	GG	GG	GG	GG
	1072427	G/A	2D	148	+	NA	NA	NA	NA	NA	NA	GG	GG	GG	GG	GG	GG	GG	GG	GG	NN	GG	GG	GG	NN	GG	GG	GG	GG	GG	GG	GG	GG	GG	AA	GG	NN	GG	GG	GG	GG	GG	GG	GG	GG	GG	GG	GG	GG
	978450	C/A	2D	149	+	NA	NA	NA	NA	NA	NA	CC	CC	CC	CC	CC	CC	CC	NN	CC	CC	CC	CC	CC	CC	CC	CC	CC	CC	CC	NN	CC	CC	CC	CC	CC	CC	CC	CC	CC	CC	CC	NN	CC	CC	CC	CC	CC	NN
	1218639	T/C	2D	150	+	NA	NA	NA	NA	NA	NA	TT	TT	TT	TT	TT	TT	TT	CC	TT	TT	TT	TT	NN	TT	TT	TT	TT	TT	TT	TT	TT	TT	TT	TT	TT	TT	TT	TT	TT	TT	TT	TT	TT	TT	TT	TT	NN	TT
	2246556	C/A	2D	151	+	NA	NA	NA	NA	NA	NA	AA	AA	AA	AA	AA	AA	AA	NN	AA	AA	AA	AA	NN	AA	AA	AA	NN	AA	AA	NN	NN	NN	AA	NN	AA	AA	AA	AA	AA	AA	AA	AA	AA	AA	AA	AA	AA	AA
	977604	C/T	2D	152	+	NA	NA	NA	NA	NA	NA	GG	GG	AA	GG	GG	GG	GG	AA	GG	GG	GG	GG	NN	GG	GG	GG	GG	GG	GG	GG	GG	GG	NN	AA	GG	GG	GG	NN	GG	NN	GG	GG	GG	GG	GG	GG	GG	GG
	1204198	T/C	2D	153	+	NA	NA	NA	NA	NA	NA	TT	TT	CC	TT	TT	TT	TT	CC	TT	TT	TT	TT	TT	TT	TT	TT	TT	NN	TT	TT	TT	TT	NN	CC	TT	NN	TT	NN	TT	TT	TT	TT	TT	TT	TT	TT	TT	TT
	3222155	T/G	2D	154	+	NA	NA	NA	NA	NA	NA	TT	TT	GG	TT	TT	TT	TT	NN	TT	TT	TT	TT	NN	TT	TT	TT	TT	TT	TT	TT	TT	TT	TT	GG	TT	NN	TT	TT	TT	TT	TT	TT	TT	TT	TT	TT	TT	TT
	980698	G/C	2D	155	+	NA	NA	NA	NA	NA	NA	CC	GG	CC	CC	GG	CC	CC	GG	GG	GG	GG	NN	NN	CC	CC	CC	NN	GG	GG	GG	CC	CC	NN	CC	GG	NN	CC	GG	NN	CC	CC	CC	GG	CC	CC	GG	GG	GG
	1046144	G/A	2D	156	+	NA	NA	NA	NA	NA	NA	GG	GG	NN	GG	GG	GG	GG	NN	GG	GG	GG	NN	NN	GG	GG	GG	GG	GG	GG	GG	GG	GG	GG	AA	GG	GG	GG	GG	GG	GG	GG	GG	GG	GG	GG	GG	GG	GG
	1061812	C/T	2D	157	+	NA	NA	NA	NA	NA	NA	CC	CC	CC	CC	CC	CC	CC	TT	CC	CC	CC	CC	NN	CC	CC	CC	CC	CC	CC	CC	CC	CC	NN	TT	CC	CC	CC	CC	TT	CC	CC	CC	CC	CC	CC	CC	CC	CC
	1102692	G/A	2D	158	+	NA	NA	NA	NA	NA	NA	GG	GG	NN	GG	GG	GG	GG	NN	NN	GG	GG	GG	GG	GG	GG	GG	GG	GG	GG	GG	GG	GG	NN	NN	GG	GG	GG	GG	GG	GG	GG	GG	GG	GG	GG	GG	GG	GG
	1395598	T/A	2D	159	+	NA	NA	NA	NA	NA	NA	TT	TT	TT	TT	TT	TT	TT	NN	TT	TT	TT	TT	NN	TT	TT	TT	TT	TT	TT	TT	TT	NN	TT	AA	TT	TT	TT	NN	TT	TT	TT	TT	NN	TT	TT	TT	TT	TT
	2249922	T/C	2D	160	+	NA	NA	NA	NA	NA	NA	NN	CC	CC	CC	CC	CC	CC	TT	CC	CC	CC	CC	NN	CC	CC	CC	NN	CC	CC	CC	CC	NN	CC	TT	CC	CC	CC	CC	NN	CC	CC	CC	CC	CC	CC	CC	CC	CC
	1138421	C/T	2D	161	+	NA	NA	NA	NA	NA	NA	GG	GG	NN	GG	GG	GG	GG	GG	NN	GG	GG	GG	NN	GG	GG	GG	GG	GG	GG	GG	GG	GG	GG	NN	GG	GG	GG	GG	GG	GG	GG	GG	GG	GG	GG	GG	GG	GG
	1286277	A/G	2D	162	+	NA	NA	NA	NA	NA	NA	GG	AA	GG	GG	GG	GG	GG	GG	AA	AA	AA	GG	GG	GG	GG	GG	GG	AA	AA	GG	GG	GG	NN	NN	GG	GG	GG	GG	NN	GG	GG	GG	AA	GG	GG	AA	GG	GG
	1076546	G/A	2D	163	+	NA	NA	NA	NA	NA	NA	AA	GG	AA	AA	GG	AA	AA	NN	GG	GG	GG	NN	AA	AA	AA	AA	AA	GG	GG	GG	AA	AA	NN	NN	GG	GG	AA	GG	GG	AA	AA	AA	GG	AA	AA	GG	GG	GG
	1090496	G/A	2D	164	+	NA	NA	NA	NA	NA	NA	GG	GG	AA	GG	GG	GG	GG	NN	GG	GG	GG	GG	NN	GG	GG	GG	GG	GG	GG	GG	GG	GG	GG	AA	GG	NN	GG	GG	GG	GG	GG	GG	GG	GG	GG	GG	GG	GG
	1100708	T/G	2D	165	+	NA	NA	NA	NA	NA	NA	TT	NN	CC	TT	TT	TT	TT	CC	NN	NN	NN	TT	TT	TT	TT	TT	TT	NN	NN	TT	TT	TT	TT	CC	TT	TT	TT	TT	TT	TT	TT	TT	NN	TT	TT	NN	TT	TT
	1034156	C/T	2D	166	+	NA	NA	NA	NA	NA	NA	TT	CC	TT	TT	CC	TT	TT	TT	NN	CC	CC	NN	TT	TT	TT	TT	TT	CC	CC	CC	TT	TT	NN	TT	CC	CC	TT	CC	CC	TT	TT	TT	CC	TT	TT	CC	CC	CC
	1092806	G/T	2D	167	+	NA	NA	NA	NA	NA	NA	TT	CC	TT	TT	TT	TT	TT	TT	CC	CC	CC	TT	NN	TT	TT	NN	NN	CC	CC	TT	TT	TT	NN	TT	TT	TT	TT	TT	NN	TT	TT	TT	CC	TT	TT	CC	TT	TT
	3027950	A/G	2D	168	+	NA	NA	NA	NA	NA	NA	GG	NN	GG	GG	GG	GG	GG	GG	NN	NN	NN	GG	GG	GG	GG	GG	GG	NN	NN	GG	GG	GG	NN	GG	GG	GG	GG	GG	NN	GG	GG	GG	NN	GG	GG	NN	GG	GG
	2259630	G/T	2D	169	+	NA	NA	NA	NA	NA	NA	GG	TT	NN	GG	GG	GG	GG	NN	TT	TT	NN	GG	GG	GG	GG	GG	GG	TT	TT	GG	GG	GG	TT	NN	GG	NN	GG	GG	TT	GG	GG	GG	NN	GG	GG	TT	GG	GG
	1110734	A/G	2D	170	+	NA	NA	NA	NA	NA	NA	AA	GG	AA	AA	AA	AA	AA	NN	GG	GG	GG	AA	AA	AA	AA	AA	AA	GG	GG	NN	AA	AA	NN	NN	AA	NN	NN	NN	NN	AA	AA	AA	GG	AA	AA	GG	AA	AA
	1232902	G/A	2D	171	+	NA	NA	NA	NA	NA	NA	GG	AA	GG	GG	GG	GG	GG	GG	AA	AA	AA	GG	NN	GG	GG	GG	GG	AA	AA	GG	GG	GG	NN	GG	GG	GG	GG	GG	AA	GG	GG	GG	AA	GG	GG	AA	GG	GG
	1088275	T/A	2D	172	+	NA	NA	NA	NA	NA	NA	GG	NN	GG	GG	GG	GG	GG	AA	NN	NN	NN	GG	GG	GG	GG	GG	GG	NN	NN	GG	GG	GG	AA	AA	GG	GG	GG	GG	AA	GG	GG	GG	NN	GG	GG	NN	GG	GG
	1025526	G/C	2D	173	+	NA	NA	NA	NA	NA	NA	CC	GG	CC	CC	CC	CC	CC	CC	GG	GG	GG	CC	CC	CC	CC	CC	NN	GG	GG	CC	NN	CC	NN	CC	CC	CC	CC	CC	GG	GG	CC	CC	NN	CC	CC	NN	CC	CC
	1086456	A/T	2D	174	+	NA	NA	NA	NA	NA	NA	TT	AA	TT	TT	AA	TT	TT	TT	AA	AA	AA	NN	TT	TT	TT	TT	TT	AA	AA	AA	TT	TT	NN	TT	AA	AA	TT	AA	NN	TT	TT	TT	AA	TT	TT	AA	AA	AA
	1127590	G/C	2D	175	+	NA	NA	NA	NA	NA	NA	GG	CC	GG	GG	GG	GG	GG	GG	NN	CC	CC	GG	GG	GG	GG	GG	GG	CC	CC	GG	GG	GG	GG	GG	NN	GG	GG	GG	NN	CC	GG	GG	NN	GG	GG	CC	GG	GG
	2245145	A/G	2D	176	+	NA	NA	NA	NA	NA	NA	TT	NN	TT	TT	TT	TT	TT	TT	NN	NN	NN	TT	TT	TT	TT	TT	TT	NN	NN	TT	TT	TT	TT	CC	TT	TT	TT	TT	TT	TT	TT	TT	NN	TT	TT	NN	TT	TT
	1064566	A/C	2D	177	+	NA	NA	NA	NA	NA	NA	CC	AA	CC	CC	CC	CC	CC	NN	AA	AA	AA	CC	CC	CC	CC	CC	CC	AA	AA	CC	NN	CC	NN	CC	CC	CC	CC	CC	NN	AA	CC	CC	AA	CC	CC	NN	CC	CC
	1100411	C/T	2D	178	+	NA	NA	NA	NA	NA	NA	CC	NN	CC	CC	CC	CC	CC	NN	NN	NN	NN	CC	CC	CC	CC	CC	CC	NN	NN	CC	CC	CC	CC	CC	CC	CC	CC	CC	CC	CC	CC	CC	NN	CC	CC	NN	CC	CC
	1200846	G/C	2D	179	+	NA	NA	NA	NA	NA	NA	GG	GG	GG	GG	GG	GG	GG	NN	GG	GG	GG	GG	NN	GG	GG	GG	GG	GG	GG	GG	GG	GG	NN	GG	GG	GG	GG	GG	GG	GG	GG	GG	GG	GG	GG	GG	GG	GG
	1230118	A/G	2D	180	+	NA	NA	NA	NA	NA	NA	AA	GG	AA	AA	AA	AA	AA	NN	GG	GG	GG	AA	AA	AA	AA	AA	AA	GG	GG	AA	AA	AA	NN	AA	AA	AA	AA	AA	NN	GG	AA	AA	GG	AA	AA	GG	AA	AA
	1238032	C/T	2D	181	+	NA	NA	NA	NA	NA	NA	CC	TT	NN	CC	CC	CC	CC	CC	TT	TT	TT	CC	CC	CC	CC	CC	NN	TT	TT	CC	CC	CC	TT	NN	CC	NN	CC	CC	TT	TT	CC	CC	TT	CC	CC	TT	CC	CC
	4544235	T/A	2D	182	+	NA	NA	NA	NA	NA	NA	TT	AA	TT	TT	TT	TT	TT	TT	AA	AA	AA	TT	NN	TT	TT	TT	TT	AA	AA	TT	TT	TT	NN	TT	TT	TT	TT	TT	NN	AA	TT	TT	AA	TT	TT	AA	TT	TT
	4910983	T/C	2D	183	+	NA	NA	NA	NA	NA	NA	TT	CC	TT	TT	TT	TT	TT	NN	CC	CC	CC	TT	TT	TT	TT	TT	TT	CC	CC	TT	TT	TT	TT	TT	TT	TT	TT	NN	NN	CC	TT	TT	NN	TT	TT	CC	TT	TT
	4911130	C/T	2D	184	+	NA	NA	NA	NA	NA	NA	CC	CC	TT	CC	CC	CC	CC	NN	CC	CC	CC	CC	CC	CC	CC	CC	CC	CC	CC	CC	CC	CC	NN	CC	CC	CC	CC	CC	NN	CC	CC	CC	CC	CC	CC	NN	CC	CC
	1060290	C/G	2D	185	+	NA	NA	NA	NA	NA	NA	GG	CC	GG	GG	GG	GG	GG	NN	CC	CC	CC	GG	GG	GG	GG	GG	GG	CC	CC	GG	GG	GG	NN	GG	GG	GG	GG	GG	NN	GG	GG	GG	CC	GG	GG	CC	GG	GG
	1228145	T/C	2D	186	+	NA	NA	NA	NA	NA	NA	TT	NN	TT	TT	TT	TT	TT	NN	NN	NN	CC	TT	NN	TT	NN	TT	NN	NN	CC	TT	TT	TT	TT	TT	TT	TT	TT	TT	TT	TT	TT	TT	NN	TT	TT	CC	TT	TT
	1229941	T/C	2D	187	+	NA	NA	NA	NA	NA	NA	TT	NN	TT	TT	CC	TT	TT	NN	CC	CC	CC	TT	TT	TT	TT	TT	NN	CC	CC	CC	TT	TT	NN	TT	CC	NN	TT	CC	NN	TT	TT	TT	NN	TT	TT	CC	CC	CC
	1254798	T/A	2D	188	+	NA	NA	NA	NA	NA	NA	AA	AA	AA	AA	AA	AA	AA	AA	AA	AA	AA	AA	NN	AA	AA	AA	TT	AA	AA	AA	AA	AA	AA	AA	AA	AA	AA	AA	AA	AA	AA	NN	AA	NN	AA	AA	AA	AA
	1285040	C/A	2D	189	+	NA	NA	NA	NA	NA	NA	AA	CC	NN	AA	AA	AA	AA	NN	CC	CC	CC	AA	NN	AA	AA	AA	AA	CC	CC	AA	AA	AA	CC	AA	AA	NN	AA	AA	CC	CC	AA	AA	CC	NN	AA	CC	AA	AA
	1862850	G/T	2D	190	+	NA	NA	NA	NA	NA	NA	GG	TT	GG	GG	GG	GG	GG	GG	TT	TT	TT	GG	GG	GG	GG	GG	GG	TT	TT	GG	GG	GG	NN	GG	GG	GG	GG	GG	NN	GG	GG	GG	TT	GG	GG	TT	GG	GG
	2248479	C/T	2D	191	+	NA	NA	NA	NA	NA	NA	CC	TT	CC	CC	CC	CC	CC	CC	NN	TT	TT	CC	NN	CC	CC	NN	NN	TT	TT	CC	CC	CC	NN	CC	CC	CC	CC	NN	NN	TT	CC	CC	NN	CC	CC	TT	CC	CC
	2252418	C/G	2D	192	+	NA	NA	NA	NA	NA	NA	CC	GG	NN	CC	CC	CC	CC	NN	NN	GG	NN	CC	CC	CC	CC	CC	CC	GG	GG	CC	CC	CC	NN	CC	CC	CC	CC	NN	NN	GG	CC	CC	GG	CC	CC	GG	CC	CC
	2252696	T/C	2D	193	+	NA	NA	NA	NA	NA	NA	TT	CC	TT	TT	CC	TT	TT	NN	CC	CC	CC	TT	NN	TT	TT	TT	TT	CC	CC	CC	TT	TT	CC	NN	CC	CC	TT	CC	CC	TT	TT	TT	CC	TT	TT	CC	CC	CC
	3021154	T/G	2D	194	+	NA	NA	NA	NA	NA	NA	TT	CC	TT	TT	TT	TT	TT	TT	CC	CC	CC	TT	TT	TT	TT	TT	TT	CC	CC	TT	TT	TT	NN	TT	TT	TT	TT	TT	CC	TT	TT	TT	CC	TT	TT	CC	TT	TT
	3022244	A/G	2D	195	+	NA	NA	NA	NA	NA	NA	AA	GG	AA	AA	AA	AA	AA	AA	GG	GG	GG	AA	AA	AA	AA	AA	AA	GG	GG	AA	AA	AA	NN	AA	AA	AA	AA	NN	NN	AA	AA	AA	NN	AA	AA	GG	AA	AA
	3026513	C/A	2D	196	+	NA	NA	NA	NA	NA	NA	GG	CC	GG	GG	GG	GG	GG	GG	CC	CC	CC	GG	GG	GG	GG	GG	GG	CC	CC	GG	GG	GG	NN	GG	GG	GG	GG	GG	NN	GG	GG	GG	CC	GG	GG	CC	GG	GG
	3028214	A/C	2D	197	+	NA	NA	NA	NA	NA	NA	AA	NN	NN	AA	AA	AA	AA	NN	CC	CC	CC	AA	AA	AA	AA	AA	NN	CC	NN	AA	AA	AA	NN	NN	AA	AA	AA	AA	NN	AA	AA	AA	NN	AA	AA	CC	AA	AA
	4910987	T/C	2D	198	+	NA	NA	NA	NA	NA	NA	TT	CC	TT	TT	TT	TT	TT	TT	CC	CC	CC	TT	TT	TT	TT	TT	TT	CC	CC	TT	TT	TT	NN	TT	TT	TT	TT	TT	NN	CC	TT	TT	CC	TT	NN	CC	TT	TT
	1005662	A/G	2D	199	+	NA	NA	NA	NA	NA	NA	GG	AA	GG	GG	GG	GG	GG	GG	AA	AA	AA	GG	GG	GG	GG	GG	GG	AA	AA	GG	GG	GG	NN	NN	GG	GG	GG	GG	GG	GG	GG	GG	NN	GG	GG	AA	GG	GG
	979520	A/T	2D	200	+	NA	NA	NA	NA	NA	NA	CC	NN	CC	CC	CC	CC	CC	CC	NN	NN	NN	CC	CC	CC	CC	CC	CC	NN	NN	CC	CC	GG	NN	CC	CC	CC	CC	GG	NN	NN	CC	CC	NN	CC	CC	NN	CC	CC
	989930	C/T	2D	201	+	NA	NA	NA	NA	NA	NA	TT	CC	NN	TT	TT	TT	TT	NN	CC	CC	CC	TT	TT	TT	TT	TT	NN	CC	CC	TT	TT	TT	NN	NN	TT	TT	TT	TT	NN	CC	TT	TT	CC	NN	TT	CC	TT	TT
	1022414	G/A	2D	202	+	NA	NA	NA	NA	NA	NA	AA	GG	AA	AA	AA	AA	AA	AA	GG	GG	GG	AA	AA	AA	AA	AA	NN	GG	GG	AA	AA	AA	GG	AA	AA	AA	AA	AA	NN	AA	AA	NN	GG	AA	AA	GG	NN	AA
	1078056	C/T	2D	203	+	NA	NA	NA	NA	NA	NA	TT	CC	TT	TT	TT	TT	TT	TT	CC	CC	CC	TT	TT	TT	TT	TT	TT	CC	CC	TT	TT	TT	NN	NN	TT	TT	TT	TT	NN	TT	TT	TT	CC	TT	TT	CC	TT	TT
	1127843	C/A	2D	204	+	NA	NA	NA	NA	NA	NA	CC	AA	CC	CC	AA	CC	CC	NN	AA	AA	AA	NN	CC	CC	CC	CC	CC	AA	AA	AA	CC	CC	NN	NN	AA	AA	CC	AA	NN	CC	CC	CC	AA	CC	CC	AA	NN	NN
	1216997	C/G	2D	205	+	NA	NA	NA	NA	NA	NA	GG	CC	GG	GG	GG	GG	GG	GG	CC	CC	CC	GG	GG	GG	GG	GG	GG	CC	CC	GG	GG	GG	NN	GG	GG	GG	GG	GG	NN	GG	GG	GG	CC	GG	GG	CC	GG	GG
	1233128	T/G	2D	206	+	NA	NA	NA	NA	NA	NA	TT	NN	TT	NN	NN	TT	TT	TT	GG	NN	NN	NN	NN	TT	TT	TT	TT	NN	NN	NN	NN	TT	NN	TT	TT	NN	TT	TT	TT	NN	TT	TT	GG	TT	TT	GG	NN	NN
	1863599	A/G	2D	207	+	NA	NA	NA	NA	NA	NA	AA	GG	AA	AA	AA	AA	AA	AA	GG	GG	GG	AA	AA	AA	AA	AA	AA	GG	GG	AA	AA	AA	NN	NN	AA	AA	AA	AA	NN	GG	AA	AA	GG	AA	AA	GG	AA	AA
	2241652	T/G	2D	208	+	NA	NA	NA	NA	NA	NA	CC	NN	CC	CC	CC	CC	CC	CC	NN	NN	NN	CC	CC	CC	CC	CC	CC	NN	NN	CC	CC	CC	CC	CC	CC	CC	CC	NN	CC	CC	CC	CC	NN	CC	CC	NN	CC	CC
	1060398	T/C	2D	209	+	NA	NA	NA	NA	NA	NA	CC	TT	CC	NN	CC	CC	CC	CC	TT	TT	TT	CC	CC	CC	CC	CC	CC	TT	TT	CC	CC	CC	NN	CC	CC	CC	CC	CC	NN	TT	CC	CC	TT	CC	CC	TT	CC	CC
	1101873	C/T	2D	210	+	NA	NA	NA	NA	NA	NA	CC	TT	CC	CC	CC	CC	CC	CC	TT	TT	TT	CC	CC	CC	CC	CC	NN	TT	TT	CC	CC	CC	NN	CC	CC	CC	CC	CC	NN	TT	CC	NN	TT	CC	CC	TT	CC	CC
	2259570	C/G	2D	211	+	NA	NA	NA	NA	NA	NA	CC	NN	CC	CC	CC	CC	CC	NN	GG	GG	GG	CC	NN	CC	CC	CC	CC	GG	NN	CC	CC	CC	CC	CC	CC	CC	CC	CC	CC	NN	CC	CC	GG	CC	CC	GG	CC	CC
	1106031	G/C	2D	212	+	NA	NA	NA	NA	NA	NA	GG	CC	GG	GG	GG	GG	GG	NN	CC	CC	CC	GG	GG	GG	GG	GG	GG	CC	CC	GG	GG	GG	NN	GG	GG	GG	GG	GG	NN	CC	GG	GG	CC	GG	GG	CC	GG	GG
	1118785	A/G	2D	213	+	NA	NA	NA	NA	NA	NA	GG	GG	GG	GG	GG	GG	GG	AA	GG	GG	GG	GG	NN	GG	NN	GG	NN	GG	GG	GG	GG	GG	GG	NN	GG	GG	GG	NN	GG	GG	GG	GG	GG	GG	GG	GG	GG	GG
	1298690	G/C	2D	214	+	NA	NA	NA	NA	NA	NA	GG	CC	GG	GG	GG	GG	GG	NN	CC	CC	CC	GG	NN	GG	GG	GG	GG	CC	CC	GG	GG	GG	NN	GG	GG	GG	GG	GG	NN	CC	GG	GG	CC	GG	GG	CC	GG	GG
	1082701	G/A	2D	215	+	NA	NA	NA	NA	NA	NA	CC	TT	CC	CC	CC	CC	CC	NN	TT	TT	TT	CC	NN	CC	CC	CC	CC	TT	TT	CC	CC	CC	TT	CC	CC	CC	CC	CC	NN	TT	NN	CC	TT	CC	CC	TT	CC	CC
	4910369	T/C	2D	216	+	NA	NA	NA	NA	NA	NA	CC	CC	NN	CC	CC	CC	CC	NN	CC	CC	CC	CC	CC	CC	CC	CC	CC	CC	CC	CC	CC	CC	CC	CC	CC	CC	CC	CC	CC	CC	CC	CC	NN	CC	CC	CC	CC	CC
	1094906	G/C	2D	217	+	NA	NA	NA	NA	NA	NA	CC	AA	CC	CC	CC	CC	CC	NN	AA	AA	AA	CC	CC	CC	CC	CC	CC	AA	AA	CC	CC	CC	CC	NN	CC	CC	CC	CC	NN	AA	CC	CC	AA	CC	CC	AA	CC	CC
	1029743	G/C	2D	218	+	NA	NA	NA	NA	NA	NA	CC	NN	CC	CC	CC	CC	CC	CC	GG	GG	GG	CC	CC	CC	CC	NN	CC	GG	GG	CC	CC	CC	GG	CC	CC	NN	CC	CC	GG	GG	CC	CC	GG	CC	CC	GG	CC	CC
	1114755	A/G	2D	219	+	NA	NA	NA	NA	NA	NA	GG	AA	GG	GG	GG	GG	GG	NN	AA	AA	AA	GG	NN	GG	GG	GG	GG	AA	AA	GG	GG	GG	AA	GG	GG	GG	GG	GG	AA	GG	GG	GG	AA	GG	GG	AA	GG	GG
	3020796	G/A	2D	220	+	NA	NA	NA	NA	NA	NA	GG	AA	GG	GG	AA	GG	GG	GG	AA	AA	AA	NN	NN	GG	GG	GG	GG	AA	AA	AA	GG	GG	NN	GG	AA	AA	GG	AA	NN	GG	GG	GG	AA	GG	GG	AA	AA	AA
	1089218	G/C	2D	221	+	NA	NA	NA	NA	NA	NA	GG	GG	GG	GG	GG	GG	GG	CC	GG	GG	GG	GG	NN	GG	GG	GG	GG	GG	GG	GG	GG	GG	GG	GG	GG	NN	GG	GG	GG	GG	GG	GG	GG	GG	GG	GG	GG	GG
	1233036	G/T	2D	222	+	NA	NA	NA	NA	NA	NA	GG	GG	NN	GG	GG	GG	GG	NN	GG	GG	GG	GG	GG	GG	GG	GG	GG	GG	GG	GG	GG	GG	GG	NN	GG	GG	GG	GG	GG	GG	GG	GG	GG	GG	GG	GG	GG	NN
	1233748	C/G	2D	223	+	NA	NA	NA	NA	NA	NA	CC	CC	CC	CC	CC	CC	CC	GG	CC	CC	CC	NN	NN	CC	CC	CC	CC	CC	CC	CC	CC	CC	CC	CC	CC	NN	NN	CC	CC	CC	CC	CC	CC	CC	CC	CC	NN	CC
	1032252	T/C	2D	224	+	NA	NA	NA	NA	NA	NA	TT	TT	TT	TT	TT	TT	TT	NN	NN	TT	TT	TT	TT	TT	TT	TT	NN	TT	TT	TT	TT	TT	TT	NN	TT	TT	TT	NN	TT	TT	TT	TT	TT	TT	TT	TT	TT	TT
	1217433	T/C	2D	225	+	NA	NA	NA	NA	NA	NA	TT	TT	TT	TT	TT	TT	TT	CC	TT	TT	TT	TT	TT	TT	TT	TT	TT	TT	TT	TT	TT	TT	TT	NN	TT	TT	TT	TT	TT	TT	TT	TT	TT	TT	TT	TT	TT	NN
	1019339	T/C	2D	226	+	NA	NA	NA	NA	NA	NA	CC	CC	CC	CC	CC	CC	CC	NN	CC	CC	CC	CC	NN	CC	CC	CC	CC	CC	CC	CC	CC	CC	CC	CC	CC	NN	CC	CC	CC	CC	CC	CC	CC	CC	CC	CC	CC	CC
	1066993	T/A	2D	227	+	NA	NA	NA	NA	NA	NA	TT	TT	TT	TT	TT	TT	TT	AA	TT	TT	TT	TT	NN	TT	TT	TT	TT	TT	TT	TT	TT	TT	TT	TT	TT	TT	NN	TT	NN	TT	TT	TT	NN	TT	NN	TT	TT	NN
	1088923	A/T	2D	228	+	NA	NA	NA	NA	NA	NA	TT	TT	TT	TT	TT	TT	TT	NN	TT	TT	TT	TT	TT	TT	TT	TT	NN	TT	TT	TT	TT	TT	TT	TT	TT	TT	TT	TT	TT	TT	TT	TT	TT	TT	TT	TT	TT	TT
	1102448	T/C	2D	229	+	NA	NA	NA	NA	NA	NA	TT	TT	TT	TT	TT	TT	TT	CC	TT	TT	TT	TT	TT	TT	TT	TT	TT	TT	TT	TT	TT	TT	TT	TT	TT	TT	TT	TT	TT	TT	TT	TT	TT	TT	TT	TT	TT	TT
	1130952	G/C	2D	230	+	NA	NA	NA	NA	NA	NA	GG	NN	GG	GG	GG	GG	GG	CC	GG	GG	NN	GG	GG	GG	GG	GG	GG	GG	GG	NN	GG	GG	GG	NN	NN	GG	GG	GG	GG	GG	GG	GG	GG	GG	NN	GG	GG	GG
	3222478	T/C	2D	231	+	NA	NA	NA	NA	NA	NA	TT	TT	TT	TT	TT	TT	TT	CC	TT	TT	TT	TT	NN	TT	TT	TT	TT	TT	TT	TT	TT	TT	TT	TT	TT	TT	TT	TT	TT	TT	TT	TT	TT	TT	TT	TT	TT	TT
	1101489	G/A	2D	232	+	NA	NA	NA	NA	NA	NA	AA	AA	NN	AA	AA	AA	AA	GG	AA	AA	AA	AA	NN	AA	AA	AA	AA	NN	AA	AA	AA	AA	GG	NN	AA	AA	AA	AA	NN	AA	AA	AA	AA	GG	AA	AA	AA	AA
	1089531	C/G	2D	233	+	NA	NA	NA	NA	NA	NA	GG	GG	GG	GG	GG	GG	GG	CC	GG	GG	GG	GG	NN	GG	GG	GG	GG	GG	GG	GG	GG	GG	GG	GG	GG	GG	GG	GG	GG	GG	GG	GG	GG	GG	GG	GG	GG	GG
	1119778	C/G	2D	234	+	NA	NA	NA	NA	NA	NA	CC	CC	NN	CC	CC	CC	CC	NN	CC	CC	CC	NN	NN	CC	CC	CC	CC	CC	CC	CC	CC	CC	CC	CC	CC	NN	NN	CC	NN	CC	CC	CC	CC	CC	CC	CC	CC	CC
	4909827	G/C	2D	235	+	NA	NA	NA	NA	NA	NA	GG	GG	NN	GG	GG	GG	GG	CC	GG	GG	GG	GG	GG	GG	GG	GG	GG	GG	GG	GG	GG	GG	GG	GG	GG	GG	GG	GG	GG	GG	GG	GG	GG	GG	GG	GG	GG	GG
	1031334	C/A	2D	236	+	NA	NA	NA	NA	NA	NA	CC	CC	CC	CC	CC	CC	CC	CC	CC	CC	CC	CC	CC	CC	CC	CC	CC	CC	CC	CC	CC	CC	CC	CC	CC	CC	CC	CC	CC	CC	CC	CC	CC	CC	CC	CC	CC	CC
	1130397	T/C	2D	237	+	NA	NA	NA	NA	NA	NA	TT	TT	TT	TT	TT	TT	TT	NN	TT	TT	TT	TT	NN	TT	TT	TT	TT	TT	TT	TT	TT	TT	TT	TT	TT	TT	TT	TT	TT	TT	TT	NN	TT	TT	TT	TT	TT	TT
	1216879	T/C	2D	238	+	NA	NA	NA	NA	NA	NA	TT	TT	TT	TT	TT	TT	TT	CC	TT	TT	TT	TT	TT	TT	TT	TT	NN	TT	TT	TT	TT	TT	TT	TT	TT	TT	TT	TT	TT	TT	TT	TT	TT	TT	TT	TT	TT	TT
	1061359	G/A	2D	239	+	NA	NA	NA	NA	NA	NA	NN	GG	NN	GG	GG	GG	GG	AA	GG	GG	GG	GG	NN	GG	NN	GG	GG	GG	GG	GG	GG	GG	GG	GG	GG	NN	GG	GG	GG	GG	GG	GG	GG	GG	GG	GG	GG	GG
	2253059	T/A	2D	240	+	NA	NA	NA	NA	NA	NA	GG	GG	GG	GG	GG	GG	GG	AA	GG	GG	GG	GG	GG	GG	GG	GG	NN	GG	GG	GG	GG	GG	GG	GG	GG	GG	GG	GG	GG	GG	GG	GG	GG	GG	GG	GG	GG	GG
	3064499	A/G	2D	241	+	NA	NA	NA	NA	NA	NA	AA	AA	AA	AA	AA	AA	AA	GG	AA	AA	AA	AA	NN	AA	AA	AA	NN	AA	AA	AA	AA	NN	NN	AA	AA	AA	AA	AA	AA	AA	AA	AA	NN	AA	AA	AA	AA	AA
	3027317	A/G	2D	242	+	NA	NA	NA	NA	NA	NA	NN	AA	AA	AA	AA	AA	AA	GG	AA	AA	AA	AA	AA	AA	AA	AA	AA	AA	AA	AA	AA	AA	NN	AA	AA	NN	AA	AA	AA	AA	AA	AA	AA	AA	AA	AA	NN	NN
	3029487	T/C	2D	243	+	NA	NA	NA	NA	NA	NA	TT	TT	TT	TT	TT	TT	TT	CC	TT	TT	TT	TT	NN	TT	TT	TT	TT	TT	TT	TT	TT	TT	NN	NN	TT	TT	TT	TT	TT	TT	TT	TT	TT	TT	TT	TT	TT	TT
	991360	G/A	2D	244	+	NA	NA	NA	NA	NA	NA	GG	GG	GG	GG	GG	GG	GG	AA	GG	GG	GG	GG	NN	GG	GG	GG	NN	GG	GG	GG	GG	GG	GG	NN	GG	GG	GG	GG	GG	GG	GG	GG	GG	GG	GG	GG	GG	GG
	1099616	G/A	2D	245	+	NA	NA	NA	NA	NA	NA	GG	GG	GG	GG	GG	GG	GG	AA	GG	GG	GG	GG	NN	GG	GG	GG	GG	GG	GG	GG	GG	GG	GG	NN	GG	GG	GG	GG	GG	GG	GG	GG	GG	GG	GG	GG	GG	GG
	1123029	C/G	2D	246	+	NA	NA	NA	NA	NA	NA	GG	GG	CC	GG	GG	GG	GG	CC	GG	GG	GG	GG	NN	GG	GG	GG	GG	GG	GG	GG	GG	GG	NN	NN	GG	GG	GG	GG	GG	GG	GG	GG	NN	CC	GG	GG	GG	GG
	1115502	C/T	2D	247	+	NA	NA	NA	NA	NA	NA	TT	NN	CC	TT	TT	NN	TT	NN	TT	TT	NN	TT	TT	TT	TT	TT	TT	TT	NN	TT	TT	TT	CC	CC	TT	TT	TT	TT	NN	TT	TT	TT	TT	NN	TT	TT	TT	TT
	1087681	T/G	2D	248	+	NA	NA	NA	NA	NA	NA	TT	TT	TT	TT	TT	TT	TT	TT	TT	TT	TT	TT	TT	TT	TT	NN	TT	TT	TT	TT	NN	TT	TT	NN	TT	TT	TT	TT	TT	TT	TT	TT	TT	TT	TT	TT	TT	TT
	1228442	C/G	3A	1	+	NA	NA	NA	NA	NA	NA	CC	CC	CC	CC	GG	GG	GG	CC	NN	CC	CC	CC	GG	GG	CC	CC	CC	CC	CC	CC	CC	NN	CC	CC	GG	GG	NN	CC	CC	CC	GG	GG	GG	GG	GG	GG	GG	GG
	2257019	A/G	3A	2	+	NA	NA	NA	NA	NA	NA	AA	AA	GG	GG	NN	AA	GG	AA	GG	AA	AA	AA	GG	GG	AA	AA	GG	AA	AA	AA	AA	AA	AA	AA	GG	GG	AA	AA	AA	AA	GG	AA	GG	AA	GG	GG	GG	GG
	1041466	A/G	3A	3	+	NA	NA	NA	NA	NA	NA	GG	GG	GG	GG	GG	GG	GG	GG	GG	GG	GG	GG	GG	GG	GG	GG	GG	GG	GG	GG	GG	GG	GG	GG	GG	GG	GG	GG	GG	GG	GG	GG	GG	GG	GG	GG	NN	GG
	3021036	T/A	3A	4	+	NA	NA	NA	NA	NA	NA	TT	TT	AA	AA	AA	TT	AA	TT	NN	TT	TT	NN	AA	AA	TT	NN	AA	TT	TT	TT	TT	NN	TT	TT	AA	AA	NN	TT	TT	TT	AA	TT	AA	TT	NN	AA	AA	AA
	1227991	C/T	3A	5	+	NA	NA	NA	NA	NA	NA	AA	AA	AA	AA	AA	AA	AA	AA	NN	AA	AA	AA	NN	AA	AA	AA	AA	NN	AA	AA	AA	AA	NN	AA	AA	NN	NN	NN	AA	AA	AA	AA	AA	AA	AA	AA	AA	NN
	1080400	A/T	3A	6	+	NA	NA	NA	NA	NA	NA	TT	TT	TT	TT	TT	TT	TT	TT	TT	TT	TT	TT	TT	TT	TT	TT	TT	TT	TT	TT	TT	TT	TT	TT	TT	TT	TT	TT	TT	TT	TT	TT	TT	TT	TT	TT	TT	TT
	1090511	C/G	3A	7	+	NA	NA	NA	NA	NA	NA	GG	GG	CC	CC	CC	GG	CC	GG	NN	GG	GG	CC	NN	CC	GG	CC	CC	GG	GG	GG	NN	CC	GG	GG	CC	CC	CC	GG	GG	GG	CC	GG	CC	GG	CC	CC	CC	CC
	986215	G/C	3A	8	+	NA	NA	NA	NA	NA	NA	GG	GG	CC	CC	CC	GG	CC	GG	CC	GG	GG	NN	NN	CC	GG	NN	CC	GG	GG	GG	NN	NN	GG	GG	CC	CC	NN	GG	GG	GG	CC	GG	CC	GG	CC	CC	CC	CC
	1084913	C/A	3A	9	+	NA	NA	NA	NA	NA	NA	AA	AA	CC	CC	CC	AA	CC	NN	CC	AA	AA	AA	NN	CC	AA	AA	NN	AA	AA	CC	AA	AA	AA	AA	CC	CC	AA	AA	AA	AA	CC	AA	NN	AA	CC	CC	CC	NN
	1070849	G/C	3A	10	+	NA	NA	NA	NA	NA	NA	GG	GG	CC	CC	CC	GG	CC	GG	CC	GG	GG	GG	CC	CC	GG	GG	CC	GG	GG	GG	GG	GG	GG	GG	CC	CC	GG	GG	GG	GG	CC	GG	CC	GG	CC	CC	CC	CC
	1088933	C/T	3A	11	+	NA	NA	NA	NA	NA	NA	CC	CC	TT	TT	TT	CC	TT	CC	NN	CC	CC	CC	NN	TT	CC	CC	TT	CC	CC	CC	CC	CC	CC	CC	TT	TT	CC	CC	CC	CC	TT	CC	TT	CC	TT	TT	TT	TT
	1256393	C/T	3A	12	+	NA	NA	NA	NA	NA	NA	CC	CC	TT	TT	TT	CC	TT	CC	TT	CC	CC	CC	NN	TT	CC	CC	TT	CC	CC	CC	CC	CC	NN	CC	TT	TT	CC	CC	CC	CC	TT	CC	TT	CC	TT	TT	TT	TT
	2256869	C/G	3A	13	+	NA	NA	NA	NA	NA	NA	CC	NN	CC	CC	CC	NN	CC	CC	CC	NN	NN	CC	NN	CC	NN	CC	CC	NN	NN	CC	NN	CC	NN	NN	CC	NN	CC	NN	NN	NN	CC	NN	NN	CC	CC	CC	CC	CC
	2294992	G/A	3A	14	+	NA	NA	NA	NA	NA	NA	GG	GG	GG	GG	GG	GG	GG	GG	GG	GG	GG	GG	GG	GG	GG	GG	GG	GG	GG	GG	GG	GG	GG	GG	GG	GG	GG	GG	GG	GG	GG	GG	GG	GG	GG	GG	GG	GG
	1126341	G/A	3A	15	+	NA	NA	NA	NA	NA	NA	CC	CC	CC	CC	CC	CC	CC	CC	CC	CC	CC	CC	NN	CC	GG	CC	CC	NN	CC	CC	GG	CC	NN	NN	CC	CC	CC	CC	GG	CC	CC	CC	CC	CC	CC	CC	CC	CC
	1100217	T/G	3A	16	+	NA	NA	NA	NA	NA	NA	GG	GG	GG	GG	GG	GG	GG	GG	NN	TT	GG	GG	NN	GG	GG	TT	TT	NN	GG	GG	NN	TT	GG	GG	GG	GG	TT	GG	GG	GG	GG	GG	GG	GG	GG	GG	GG	GG
	3024269	A/C	3A	17	+	NA	NA	NA	NA	NA	NA	CC	CC	CC	CC	CC	AA	AA	CC	CC	AA	CC	CC	CC	AA	CC	AA	NN	NN	CC	CC	CC	AA	CC	CC	CC	CC	AA	CC	CC	NN	CC	AA	CC	CC	CC	CC	CC	CC
	1046696	G/C	3A	18	+	NA	NA	NA	NA	NA	NA	CC	CC	GG	CC	CC	GG	GG	NN	CC	GG	CC	CC	NN	GG	CC	GG	GG	GG	CC	CC	CC	GG	CC	NN	CC	CC	GG	CC	GG	CC	GG	GG	CC	CC	GG	CC	CC	CC
	1093306	T/G	3A	19	+	NA	NA	NA	NA	NA	NA	GG	GG	GG	GG	GG	TT	TT	GG	GG	TT	GG	GG	NN	TT	GG	TT	TT	NN	GG	GG	GG	TT	GG	GG	GG	NN	NN	GG	GG	GG	TT	TT	GG	GG	TT	GG	GG	GG
	995117	A/C	3A	20	+	NA	NA	NA	NA	NA	NA	CC	CC	CC	CC	CC	AA	AA	CC	CC	AA	CC	CC	CC	AA	CC	AA	AA	NN	CC	CC	CC	AA	CC	CC	AA	CC	AA	CC	CC	CC	AA	AA	CC	CC	AA	CC	CC	CC
	1117899	G/T	3A	21	+	NA	NA	NA	NA	NA	NA	AA	AA	AA	AA	AA	AA	AA	AA	AA	AA	AA	AA	AA	AA	GG	AA	NN	AA	AA	AA	GG	AA	AA	AA	AA	AA	AA	GG	AA	AA	AA	AA	NN	AA	AA	AA	AA	AA
	1125606	C/T	3A	22	+	NA	NA	NA	NA	NA	NA	CC	CC	TT	CC	CC	CC	CC	NN	CC	CC	CC	CC	CC	CC	TT	CC	NN	NN	CC	CC	TT	CC	CC	NN	CC	NN	CC	TT	TT	CC	CC	CC	NN	CC	CC	CC	CC	CC
	1103976	C/T	3A	23	+	NA	NA	NA	NA	NA	NA	AA	AA	TT	AA	AA	AA	AA	AA	AA	AA	AA	AA	AA	AA	TT	AA	AA	NN	AA	AA	TT	AA	AA	AA	AA	AA	AA	AA	NN	AA	AA	AA	AA	AA	AA	AA	AA	AA
	979658	T/G	3A	24	+	NA	NA	NA	NA	NA	NA	NN	TT	NN	NN	TT	TT	TT	TT	TT	TT	TT	TT	TT	TT	GG	TT	TT	NN	TT	TT	GG	NN	TT	TT	NN	TT	TT	TT	GG	TT	TT	TT	TT	TT	TT	TT	TT	TT
	1061804	C/G	3A	25	+	NA	NA	NA	NA	NA	NA	CC	CC	NN	NN	NN	CC	CC	CC	NN	CC	CC	GG	NN	CC	CC	GG	NN	CC	CC	CC	CC	GG	CC	CC	CC	CC	GG	CC	CC	CC	CC	CC	CC	CC	GG	GG	CC	CC
	1069135	C/A	3A	26	+	NA	NA	NA	NA	NA	NA	AA	AA	CC	CC	CC	AA	CC	AA	CC	AA	AA	AA	NN	CC	AA	AA	CC	AA	AA	CC	AA	AA	AA	AA	CC	CC	AA	AA	AA	AA	CC	AA	CC	CC	CC	CC	CC	CC
	990865	C/G	3A	27	+	NA	NA	NA	NA	NA	NA	CC	GG	CC	CC	CC	GG	NN	GG	CC	GG	GG	CC	CC	CC	GG	CC	CC	GG	GG	GG	GG	CC	GG	GG	CC	CC	CC	GG	GG	GG	CC	GG	CC	CC	CC	CC	CC	CC
	1011336	A/C	3A	28	+	NA	NA	NA	NA	NA	NA	CC	CC	AA	CC	NN	CC	CC	NN	CC	AA	CC	CC	CC	CC	CC	AA	AA	AA	CC	CC	CC	NN	NN	NN	CC	CC	AA	CC	AA	CC	CC	CC	CC	CC	CC	CC	CC	CC
	1088589	T/C	3A	29	+	NA	NA	NA	NA	NA	NA	CC	CC	AA	CC	CC	CC	CC	CC	CC	CC	CC	CC	NN	CC	NN	CC	CC	NN	CC	CC	CC	NN	CC	NN	CC	CC	NN	CC	AA	CC	CC	CC	CC	CC	CC	CC	CC	CC
	1064152	G/C	3A	30	+	NA	NA	NA	NA	NA	NA	CC	GG	CC	CC	CC	GG	GG	CC	CC	GG	CC	CC	NN	GG	NN	GG	GG	GG	CC	CC	GG	CC	CC	CC	GG	CC	NN	CC	CC	NN	CC	GG	CC	CC	GG	CC	CC	CC
	2265090	G/C	3A	31	+	NA	NA	NA	NA	NA	NA	GG	CC	GG	GG	GG	GG	GG	NN	NN	GG	NN	GG	NN	GG	NN	GG	GG	GG	GG	GG	GG	NN	GG	GG	GG	GG	NN	GG	GG	GG	GG	GG	GG	GG	CC	GG	GG	GG
	3064713	G/T	3A	32	+	NA	NA	NA	NA	NA	NA	TT	TT	TT	TT	TT	GG	GG	NN	TT	GG	TT	TT	NN	GG	TT	GG	GG	NN	TT	TT	GG	TT	TT	TT	GG	TT	TT	TT	TT	TT	TT	GG	TT	TT	TT	TT	TT	TT
	3064815	A/G	3A	33	+	NA	NA	NA	NA	NA	NA	AA	AA	GG	AA	GG	GG	GG	GG	AA	AA	AA	GG	AA	GG	GG	GG	AA	AA	AA	AA	AA	GG	AA	NN	GG	AA	GG	GG	GG	NN	GG	AA	GG	AA	GG	GG	AA	GG
	989221	C/G	3A	34	+	NA	NA	NA	NA	NA	NA	GG	GG	GG	GG	GG	GG	GG	GG	GG	GG	GG	CC	GG	GG	NN	CC	GG	GG	GG	GG	GG	NN	NN	GG	GG	GG	CC	GG	GG	GG	GG	GG	GG	GG	CC	CC	GG	GG
	3533103	C/G	3A	35	+	NA	NA	NA	NA	NA	NA	CC	GG	GG	GG	GG	GG	GG	GG	GG	GG	GG	GG	GG	GG	GG	NN	GG	GG	GG	GG	GG	NN	GG	GG	GG	GG	NN	GG	GG	GG	GG	GG	GG	GG	GG	GG	GG	GG
	1401994	A/G	3A	36	+	NA	NA	NA	NA	NA	NA	GG	GG	AA	AA	GG	GG	GG	GG	GG	GG	GG	GG	NN	GG	GG	GG	AA	GG	NN	AA	GG	GG	GG	GG	GG	GG	GG	GG	GG	GG	GG	GG	GG	GG	GG	GG	GG	GG
	1151109	T/C	3A	37	+	NA	NA	NA	NA	NA	NA	CC	CC	TT	TT	TT	CC	CC	CC	TT	CC	CC	CC	TT	CC	CC	CC	TT	CC	CC	CC	CC	CC	CC	CC	CC	CC	CC	CC	CC	NN	CC	CC	CC	CC	CC	CC	CC	CC
	1150455	C/T	3A	38	+	NA	NA	NA	NA	NA	NA	CC	CC	CC	CC	CC	CC	CC	CC	CC	CC	CC	CC	NN	CC	AA	CC	NN	NN	CC	CC	AA	CC	CC	NN	CC	CC	CC	CC	AA	CC	CC	CC	NN	CC	CC	CC	CC	CC
	1220431	T/C	3A	39	+	NA	NA	NA	NA	NA	NA	TT	TT	TT	TT	TT	TT	TT	TT	TT	CC	TT	TT	NN	TT	TT	CC	CC	NN	TT	TT	TT	CC	TT	TT	TT	TT	CC	TT	TT	TT	TT	TT	TT	TT	TT	TT	TT	TT
	2279393	A/T	3A	40	+	NA	NA	NA	NA	NA	NA	TT	TT	TT	TT	TT	TT	TT	TT	TT	TT	TT	TT	TT	TT	AA	TT	TT	NN	TT	TT	AA	TT	TT	NN	TT	TT	TT	TT	AA	TT	TT	TT	NN	TT	TT	TT	TT	TT
	1121960	G/A	3A	41	+	NA	NA	NA	NA	NA	NA	GG	GG	GG	GG	GG	GG	GG	GG	GG	AA	GG	GG	GG	GG	GG	AA	NN	NN	GG	GG	GG	AA	GG	GG	GG	GG	AA	NN	GG	GG	GG	GG	NN	GG	GG	GG	GG	GG
	2277237	T/C	3A	42	+	NA	NA	NA	NA	NA	NA	CC	CC	CC	CC	CC	CC	NN	CC	CC	CC	CC	CC	CC	CC	TT	CC	CC	NN	CC	CC	TT	CC	CC	NN	CC	CC	CC	CC	TT	CC	CC	CC	CC	CC	CC	CC	CC	CC
[truncated: 4,384 more rows]
[truncated: 141 more columns]
