# Supplementary material for: GWAS revealed a novel resistance locus on chromosome 4D for the quarantine disease Karnal bunt in diverse wheat pre-breeding germplasm
Source: Sci Rep. 2020 Apr 7;10:5999. doi: 10.1038/s41598-020-62711-7 (PMC7138846; doi:10.1038/s41598-020-62711-7)
Supplement: Supplementary file 8 — Supplementary material 8. [file 41598_2020_62711_MOESM8_ESM.xlsx]

## Sheet: PBLs-KB
	Table S9: Details information of Karnal bunt (KB) infection (%) on pre-breeding lines
Sr.No.	PBL-ID	KB infection (%) 2016-17 BLUP-values	KB infection (%) 2017-18 BLUP-values	KB infection (%) BLUP-Mean values	GID	Cross
1	2	21.29	28.29	24.79	7643044	IWA8611400/4/WBLL1/KUKUNA//TACUPETO F2001/3/BAJ #1/5/SERI.1B//KAUZ/HEVO/3/AMAD*2/4/KIRITATI
2	3	37.05	28.09	32.57	7640952	IG 42158/KACHU//BAJ #1
3	4	22.55	14.69	18.62	7642074	D67.2/PARANA 66.270//AE.SQUARROSA (320)/3/BAJ #1/4/SUP152
4	5	6.53	1.46	3.995	7642480	BCN//CETA/AE.SEARSII (34D)/3/VILLA JUAREZ F2009/4/WBLL1/KUKUNA//TACUPETO F2001/3/BAJ #1
5	6	16.5	15.26	15.88	7640781	CROC_1/AE.SQUARROSA (466)//KACHU/3/BAJ #1
6	7	22.93	15.66	19.295	7641926	CHEN/AE.SQ//2*OPATA/3/BAJ #1/4/SUP152
7	8	13.73	11.32	12.525	7642492	CHEN/AE.SQ//WEAVER/3/VILLA JUAREZ F2009/4/WBLL1/KUKUNA//TACUPETO F2001/3/BAJ #1
8	9	28.09	30.56	29.325	7640819	CROC_1/AE.SQUARROSA (481)//KACHU/3/BAJ #1
9	10	35.76	15.8	25.78	7640788	CROC_1/AE.SQUARROSA (466)//KACHU/3/BAJ #1
10	11	40.04	29.83	34.935	7642153	DOY1/AE.SQUARROSA (264)//BAJ #1/3/SUP152
11	13	22.54	23.84	23.19	7641812	H-1442/KACHU//BAJ #1
12	14	0.26	8.69	4.475	7645422	68.111/RGB-U//WARD/3/FGO/4/RABI/5/AE.SQUARROSA (809)/6/CNO79//PF70354/MUS/3/PASTOR/4/BAV92*2/5/FH6-1-7/7/KACHU #1/KIRITATI//KACHU
13	15	32.96	23.63	28.295	7642931	GAN/AE.SQUARROSA (741)/4/WBLL1/KUKUNA//TACUPETO F2001/3/BAJ #1/5/SERI.1B//KAUZ/HEVO/3/AMAD*2/4/KIRITATI
14	18	39.89	40.37	40.13	7643084	CHEN/AE.SQ//2*OPATA/5/SERI.1B//KAUZ/HEVO/3/AMAD*2/4/KIRITATI/6/FRET2*2/4/SNI/TRAP#1/3/KAUZ*2/TRAP//KAUZ/5/KACHU
15	19	32.41	18.37	25.39	7642377	SORA/AE.SQUARROSA (442)//SUP152/3/VILLA JUAREZ F2009
16	20	18.88	13.33	16.105	7644526	IG 43223/6/KAUZ//ALTAR 84/AOS/3/PASTOR/4/MILAN/CUPE//SW89.3064/5/KIRITATI/7/SW89.5277/BORL95//SKAUZ/3/PRL/2*PASTOR/4/HEILO
17	21	2.43	0.43	1.43	7642410	IG 122628/SUP152//VILLA JUAREZ F2009
18	22	15.38	17.66	16.52	7642161	DOY1/AE.SQUARROSA (264)//BAJ #1/3/SUP152
19	23	30.88	21.1	25.99	7642007	SCOOP_1/AE.SQUARROSA (659)//BAJ #1/3/SUP152
20	25	17.95	21.03	19.49	7641513	CETA/AE.SQUARROSA (1055)//KACHU/3/BAJ #1
21	26	44.52	36.66	40.59	7642371	SORA/AE.SQUARROSA (442)//SUP152/3/VILLA JUAREZ F2009
22	28	3.8	8.68	6.24	7644707	GARZA/BOY//AE.SQUARROSA (428)/5/SW89.5277/BORL95//SKAUZ/3/PRL/2*PASTOR/4/HEILO/6/PRL/2*PASTOR//PBW343*2/KUKUNA/3/ROLF07
23	31	18.42	17.09	17.755	7641429	CETA/AE.SQUARROSA (1025)//KACHU/3/BAJ #1
24	32	10.36	6.57	8.465	7640965	SCOOP_1/AE.SQUARROSA (634)//KACHU/3/BAJ #1
25	33	28.2	35.73	31.965	7643072	CHEN/AE.SQ//2*OPATA/5/SERI.1B//KAUZ/HEVO/3/AMAD*2/4/KIRITATI/6/FRET2*2/4/SNI/TRAP#1/3/KAUZ*2/TRAP//KAUZ/5/KACHU
26	34	16.44	27.44	21.94	7642724	BCN//SORA/AE.SQUARROSA (323)/4/WBLL1/KUKUNA//TACUPETO F2001/3/BAJ #1/5/SERI.1B//KAUZ/HEVO/3/AMAD*2/4/KIRITATI
27	36	15.6	11.83	13.715	7644714	GARZA/BOY//AE.SQUARROSA (428)/5/SW89.5277/BORL95//SKAUZ/3/PRL/2*PASTOR/4/HEILO/6/PRL/2*PASTOR//PBW343*2/KUKUNA/3/ROLF07
28	39	0	0	0	7641525	CETA/AE.SQUARROSA (1055)//KACHU/3/BAJ #1
29	40	30.51	18.43	24.47	7641441	CETA/AE.SQUARROSA (1025)//KACHU/3/BAJ #1
30	41	30.56	22.41	26.485	7645988	68.111/RGB-U//WARD/3/AE.SQUARROSA (452)/4/2*OASIS/SKAUZ//4*BCN/5/NAVJ07/6/KACHU
31	42	27.23	51.64	39.435	7643080	CHEN/AE.SQ//2*OPATA/5/SERI.1B//KAUZ/HEVO/3/AMAD*2/4/KIRITATI/6/FRET2*2/4/SNI/TRAP#1/3/KAUZ*2/TRAP//KAUZ/5/KACHU
32	45	4.96	7.13	6.045	7641908	CHEN/AE.SQ//2*OPATA/3/BAJ #1/4/SUP152
33	46	29.72	24.46	27.09	7642713	BCN//SORA/AE.SQUARROSA (323)/4/WBLL1/KUKUNA//TACUPETO F2001/3/BAJ #1/5/SERI.1B//KAUZ/HEVO/3/AMAD*2/4/KIRITATI
34	47	16.34	25.62	20.98	7642643	IG 126482/VILLA JUAREZ F2009/4/WBLL1/KUKUNA//TACUPETO F2001/3/BAJ #1
35	48	25.16	20.72	22.94	7644155	OAX93.5.1.1//WHEAR/KRONSTAD F2004/7/SHA7/VEE#5/5/VEE#8//JUP/BJY/3/F3.71/TRM/4/2*WEAVER/6/SKAUZ/PARUS//PARUS
36	50	24.1	34.53	29.315	7640860	KE90-282/MILAN//KACHU/3/BAJ #1
37	51	28.89	41	34.945	7642657	BCN//CETA/AE.SEARSII (34D)/4/WBLL1/KUKUNA//TACUPETO F2001/3/BAJ #1/5/SERI.1B//KAUZ/HEVO/3/AMAD*2/4/KIRITATI
38	52	64.37	37.41	50.89	7642709	BCN//SORA/AE.SQUARROSA (323)/4/WBLL1/KUKUNA//TACUPETO F2001/3/BAJ #1/5/SERI.1B//KAUZ/HEVO/3/AMAD*2/4/KIRITATI
39	53	15.44	9.42	12.43	7641370	CROC_1/AE.SQUARROSA (517)//KACHU/3/BAJ #1
40	54	27.41	24.57	25.99	7644049	D67.2/PARANA 66.270//AE.SQUARROSA (465)/3/WHEAR/KRONSTAD F2004/7/SHA7/VEE#5/5/VEE#8//JUP/BJY/3/F3.71/TRM/4/2*WEAVER/6/SKAUZ/PARUS//PARUS
41	56	13.5	28.51	21.005	7645493	QRO94.1.4/3/KACHU #1/KIRITATI//KACHU/4/PBW343*2/KUKUNA*2//FRTL/PIFED
42	57	2.33	2.23	2.28	7642476	BCN//CETA/AE.SEARSII (34D)/3/VILLA JUAREZ F2009/4/WBLL1/KUKUNA//TACUPETO F2001/3/BAJ #1
43	59	47.73	40.8	44.265	7643041	IWA8611400/4/WBLL1/KUKUNA//TACUPETO F2001/3/BAJ #1/5/SERI.1B//KAUZ/HEVO/3/AMAD*2/4/KIRITATI
44	60	33.47	23.92	28.695	7642723	BCN//SORA/AE.SQUARROSA (323)/4/WBLL1/KUKUNA//TACUPETO F2001/3/BAJ #1/5/SERI.1B//KAUZ/HEVO/3/AMAD*2/4/KIRITATI
45	61	4.57	6.28	5.425	7642456	BCN//CETA/AE.SEARSII (34D)/3/VILLA JUAREZ F2009/4/WBLL1/KUKUNA//TACUPETO F2001/3/BAJ #1
46	62	30.32	11.45	20.885	7642963	ALTAR 84/AE.SQUARROSA (1068)/4/WBLL1/KUKUNA//TACUPETO F2001/3/BAJ #1/5/SERI.1B//KAUZ/HEVO/3/AMAD*2/4/KIRITATI
47	63	21.99	24.21	23.1	7641428	CETA/AE.SQUARROSA (1025)//KACHU/3/BAJ #1
48	64	21.61	16.98	19.295	7641422	CETA/AE.SQUARROSA (1025)//KACHU/3/BAJ #1
49	65	11.31	9.94	10.625	7642860	CETA/AE.SQUARROSA (1036)/4/WBLL1/KUKUNA//TACUPETO F2001/3/BAJ #1/5/SERI.1B//KAUZ/HEVO/3/AMAD*2/4/KIRITATI
50	67	20.38	34.83	27.605	7641431	CETA/AE.SQUARROSA (1025)//KACHU/3/BAJ #1
51	68	40.35	35.47	37.91	7643103	CHEN/AE.SQ//2*OPATA/5/SERI.1B//KAUZ/HEVO/3/AMAD*2/4/KIRITATI/6/FRET2*2/4/SNI/TRAP#1/3/KAUZ*2/TRAP//KAUZ/5/KACHU
52	69	52.16	49.86	51.01	7643253	CHEN/AE.SQ//2*OPATA/5/SERI.1B//KAUZ/HEVO/3/AMAD*2/4/KIRITATI/6/FRET2*2/4/SNI/TRAP#1/3/KAUZ*2/TRAP//KAUZ/5/KACHU
53	71	32.47	35.54	34.005	7643031	PI 227948/4/WBLL1/KUKUNA//TACUPETO F2001/3/BAJ #1/5/SERI.1B//KAUZ/HEVO/3/AMAD*2/4/KIRITATI
54	72	48.24	31.43	39.835	7644690	CETA/AE.SQUARROSA (409)/5/SW89.5277/BORL95//SKAUZ/3/PRL/2*PASTOR/4/HEILO/6/PRL/2*PASTOR//PBW343*2/KUKUNA/3/ROLF07
55	73	39.44	48.34	43.89	7641710	CROC_1/AE.SQUARROSA (298)//KACHU/3/BAJ #1
56	76	8.16	8.48	8.32	7641502	CETA/AE.SQUARROSA (1055)//KACHU/3/BAJ #1
57	78	45.83	31.15	38.49	7645878	AE.SQUARROSA (1031)/DVERD_2//NAVJ07/3/KACHU
58	79	35.28	11.15	23.215	7641256	TK SN1081/AE.SQUARROSA (690)//KACHU/3/BAJ #1
59	80	38.09	24.16	31.125	7644876	IG 41217/4/PRL/2*PASTOR//PBW343*2/KUKUNA/3/ROLF07/5/NELOKI
60	81	20.69	22.74	21.715	7641909	CHEN/AE.SQ//2*OPATA/3/BAJ #1/4/SUP152
61	82	19.13	16.07	17.6	7645251	CETA/AE.SQUARROSA (533)/3/ATTILA*2/PBW65//MURGA/4/REEDLING #1
62	84	30.14	34.63	32.385	7640955	SCOOP_1/AE.SQUARROSA (634)//KACHU/3/BAJ #1
63	85	15.24	29.88	22.56	7641418	CETA/AE.SQUARROSA (1025)//KACHU/3/BAJ #1
64	86	52.02	39.31	45.665	7643097	CHEN/AE.SQ//2*OPATA/5/SERI.1B//KAUZ/HEVO/3/AMAD*2/4/KIRITATI/6/FRET2*2/4/SNI/TRAP#1/3/KAUZ*2/TRAP//KAUZ/5/KACHU
65	87	11.2	9.5	10.35	7643333	IG 41514/5/SERI.1B//KAUZ/HEVO/3/AMAD*2/4/KIRITATI/6/FRET2*2/4/SNI/TRAP#1/3/KAUZ*2/TRAP//KAUZ/5/KACHU
66	88	67.26	43.69	55.475	7643144	CHEN/AE.SQ//WEAVER/5/SERI.1B//KAUZ/HEVO/3/AMAD*2/4/KIRITATI/6/FRET2*2/4/SNI/TRAP#1/3/KAUZ*2/TRAP//KAUZ/5/KACHU
67	89	28.88	17.03	22.955	7642288	BCN/4/RABI//GS/CRA/3/AE.SQUARROSA (895)/5/SUP152/6/VILLA JUAREZ F2009
68	91	45.77	31.82	38.795	7643358	IG 41514/5/SERI.1B//KAUZ/HEVO/3/AMAD*2/4/KIRITATI/6/FRET2*2/4/SNI/TRAP#1/3/KAUZ*2/TRAP//KAUZ/5/KACHU
69	92	31.35	15.25	23.3	7644463	BCN//CETA/AE.SEARSII (34D)/6/KAUZ//ALTAR 84/AOS/3/PASTOR/4/MILAN/CUPE//SW89.3064/5/KIRITATI/7/SW89.5277/BORL95//SKAUZ/3/PRL/2*PASTOR/4/HEILO
70	93	37.39	29.1	33.245	7645809	W98/3/PBW343*2/KUKUNA*2//FRTL/PIFED/4/QUAIU #1
71	94	42.11	40.84	41.475	7640810	CROC_1/AE.SQUARROSA (481)//KACHU/3/BAJ #1
72	95	22.65	28.54	25.595	7642238	IRAQ-31/BAJ #1//SUP152
73	96	16.59	21.57	19.08	7645866	AE.SQUARROSA (1031)/DVERD_2//NAVJ07/3/KACHU
74	97	13.02	18.44	15.73	7641420	CETA/AE.SQUARROSA (1025)//KACHU/3/BAJ #1
75	98	10.22	8.22	9.22	7642473	BCN//CETA/AE.SEARSII (34D)/3/VILLA JUAREZ F2009/4/WBLL1/KUKUNA//TACUPETO F2001/3/BAJ #1
76	99	9.05	5.27	7.16	7642546	RABI//GS/CRA/3/AE.SQUARROSA (457)/4/VILLA JUAREZ F2009/5/WBLL1/KUKUNA//TACUPETO F2001/3/BAJ #1
77	102	45.72	50.91	48.315	7643078	CHEN/AE.SQ//2*OPATA/5/SERI.1B//KAUZ/HEVO/3/AMAD*2/4/KIRITATI/6/FRET2*2/4/SNI/TRAP#1/3/KAUZ*2/TRAP//KAUZ/5/KACHU
78	103	32.28	26.48	29.38	7641490	ARLIN_1/AE.SQUARROSA (1017)//KACHU/3/BAJ #1
79	104	61.8	53.18	57.49	7642721	BCN//SORA/AE.SQUARROSA (323)/4/WBLL1/KUKUNA//TACUPETO F2001/3/BAJ #1/5/SERI.1B//KAUZ/HEVO/3/AMAD*2/4/KIRITATI
80	105	13.17	16.63	14.9	7642712	BCN//SORA/AE.SQUARROSA (323)/4/WBLL1/KUKUNA//TACUPETO F2001/3/BAJ #1/5/SERI.1B//KAUZ/HEVO/3/AMAD*2/4/KIRITATI
81	106	33.11	20.82	26.965	7645979	68.111/RGB-U//WARD/3/AE.SQUARROSA (452)/4/2*OASIS/SKAUZ//4*BCN/5/NAVJ07/6/KACHU
82	107	14.02	13.96	13.99	7645186	INDIA-46/NELOKI/3/ATTILA*2/PBW65//MURGA
83	108	34.43	33.67	34.05	7645970	68.111/RGB-U//WARD/3/AE.SQUARROSA (452)/4/2*OASIS/SKAUZ//4*BCN/5/NAVJ07/6/KACHU
84	109	30.1	23.49	26.795	7644491	CHEN/AE.SQ//2*OPATA/6/KAUZ//ALTAR 84/AOS/3/PASTOR/4/MILAN/CUPE//SW89.3064/5/KIRITATI/7/SW89.5277/BORL95//SKAUZ/3/PRL/2*PASTOR/4/HEILO
85	110	49.93	31.47	40.7	7645680	IRAQ-50/3/KACHU #1/KIRITATI//KACHU/4/PBW343*2/KUKUNA*2//FRTL/PIFED
86	111	17.24	16.4	16.82	7645903	68.111/RGB-U//WARD RESEL/3/STIL/4/AE.SQUARROSA (675)/5/NAVJ07/6/KACHU
87	112	20.77	18.45	19.61	7642891	CPI8/GEDIZ/3/GOO//ALB/CRA/4/AE.SQUARROSA (1038)/5/WBLL1/KUKUNA//TACUPETO F2001/3/BAJ #1/6/SERI.1B//KAUZ/HEVO/3/AMAD*2/4/KIRITATI
88	114	2.4	13.86	8.13	7645476	DOY1/AE.SQUARROSA (318)/3/KACHU #1/KIRITATI//KACHU/4/PBW343*2/KUKUNA*2//FRTL/PIFED
89	115	58.13	40.26	49.195	7643156	CHEN/AE.SQ//WEAVER/5/SERI.1B//KAUZ/HEVO/3/AMAD*2/4/KIRITATI/6/FRET2*2/4/SNI/TRAP#1/3/KAUZ*2/TRAP//KAUZ/5/KACHU
90	116	2.87	1.21	2.04	7641460	ARLIN_1/AE.SQUARROSA (1017)//KACHU/3/BAJ #1
91	117	16.04	11.91	13.975	7642325	GAN/AE.SQUARROSA (163)//SUP152/3/VILLA JUAREZ F2009
92	118	55.26	42.8	49.03	7643740	IG 41613/6/FRET2*2/4/SNI/TRAP#1/3/KAUZ*2/TRAP//KAUZ/5/KACHU/7/HUW234+LR34/PRINIA*2//KIRITATI
93	119	25.62	22.31	23.965	7646012	68.111/RGB-U//WARD/3/AE.SQUARROSA (452)/4/2*OASIS/SKAUZ//4*BCN/5/NAVJ07/6/KACHU
94	120	17.14	13.22	15.18	7644075	SHAG_22/AE.SQUARROSA (721)//WHEAR/KRONSTAD F2004/7/SHA7/VEE#5/5/VEE#8//JUP/BJY/3/F3.71/TRM/4/2*WEAVER/6/SKAUZ/PARUS//PARUS
95	121	6.8	6.22	6.51	7644637	68.111/RGB-U//WARD/3/FGO/4/RABI/5/AE.SQUARROSA (878)/6/KAUZ//ALTAR 84/AOS/3/PASTOR/4/MILAN/CUPE//SW89.3064/5/KIRITATI/7/SW89.5277/BORL95//SKAUZ/3/PRL/2*PASTOR/4/HEILO
96	122	38.1	39.47	38.785	7642850	CETA/AE.SQUARROSA (1036)/4/WBLL1/KUKUNA//TACUPETO F2001/3/BAJ #1/5/SERI.1B//KAUZ/HEVO/3/AMAD*2/4/KIRITATI
97	123	37.84	27.09	32.465	7641424	CETA/AE.SQUARROSA (1025)//KACHU/3/BAJ #1
98	125	34.2	23.96	29.08	7641628	GAN/AE.SQUARROSA (680)//KACHU/3/BAJ #1
99	127	29.55	19.27	24.41	7642073	D67.2/PARANA 66.270//AE.SQUARROSA (320)/3/BAJ #1/4/SUP152
100	129	47.98	33.21	40.595	7645798	W98/3/PBW343*2/KUKUNA*2//FRTL/PIFED/4/QUAIU #1
101	131	9.51	34.55	22.03	7642685	BCN//SORA/AE.SQUARROSA (323)/4/WBLL1/KUKUNA//TACUPETO F2001/3/BAJ #1/5/SERI.1B//KAUZ/HEVO/3/AMAD*2/4/KIRITATI
102	132	40.05	31.87	35.96	7645812	W98/3/PBW343*2/KUKUNA*2//FRTL/PIFED/4/QUAIU #1
103	133	50.77	51.4	51.085	7645228	ARVAND 1/3/ATTILA*2/PBW65//MURGA/4/REEDLING #1
104	134	14.16	32.31	23.235	7645262	GARZA/BOY//AE.SQUARROSA (179)/3/ATTILA*2/PBW65//MURGA/4/REEDLING #1
105	135	2.48	12.43	7.455	7642655	BCN//CETA/AE.SEARSII (34D)/4/WBLL1/KUKUNA//TACUPETO F2001/3/BAJ #1/5/SERI.1B//KAUZ/HEVO/3/AMAD*2/4/KIRITATI
106	137	58.57	56.92	57.745	7642720	BCN//SORA/AE.SQUARROSA (323)/4/WBLL1/KUKUNA//TACUPETO F2001/3/BAJ #1/5/SERI.1B//KAUZ/HEVO/3/AMAD*2/4/KIRITATI
107	138	54.35	40.28	47.315	7645227	ARVAND 1/3/ATTILA*2/PBW65//MURGA/4/REEDLING #1
108	139	15.62	11.47	13.545	7645295	68.111/RGB-U//WARD/3/FGO/4/RABI/5/AE.SQUARROSA (878)/6/ATTILA*2/PBW65//MURGA/7/REEDLING #1
109	140	65.59	41.18	53.385	7645787	W98/3/PBW343*2/KUKUNA*2//FRTL/PIFED/4/QUAIU #1
110	141	3.14	1.54	2.34	7645911	68.111/RGB-U//WARD/3/FGO/4/RABI/5/AE.SQUARROSA (675)/6/NAVJ07/7/KACHU
111	142	5.71	5.04	5.375	7642164	DOY1/AE.SQUARROSA (264)//BAJ #1/3/SUP152
112	143	28.12	44.65	36.385	7641453	ARLIN_1/AE.SQUARROSA (1017)//KACHU/3/BAJ #1
113	144	32.05	22.69	27.37	7640951	IG 42158/KACHU//BAJ #1
114	145	14.37	9.96	12.165	7642793	ARLIN_1/AE.SQUARROSA (536)/4/WBLL1/KUKUNA//TACUPETO F2001/3/BAJ #1/5/SERI.1B//KAUZ/HEVO/3/AMAD*2/4/KIRITATI
115	146	34.23	32.07	33.15	7643349	IG 41514/5/SERI.1B//KAUZ/HEVO/3/AMAD*2/4/KIRITATI/6/FRET2*2/4/SNI/TRAP#1/3/KAUZ*2/TRAP//KAUZ/5/KACHU
116	147	26.27	21.74	24.005	7645906	68.111/RGB-U//WARD/3/FGO/4/RABI/5/AE.SQUARROSA (675)/6/NAVJ07/7/KACHU
117	148	35.19	28.69	31.94	7645288	68.111/RGB-U//WARD/3/FGO/4/RABI/5/AE.SQUARROSA (878)/6/ATTILA*2/PBW65//MURGA/7/REEDLING #1
118	150	54.82	38.32	46.57	7643739	IG 41613/6/FRET2*2/4/SNI/TRAP#1/3/KAUZ*2/TRAP//KAUZ/5/KACHU/7/HUW234+LR34/PRINIA*2//KIRITATI
119	151	20.11	13.58	16.845	7641495	CETA/AE.SQUARROSA (1055)//KACHU/3/BAJ #1
120	152	31.84	18.97	25.405	7645159	ALG86/4/FGO/PALES//MEXI_1/3/RUFF/FGO/5/ENTE/6/AE.SQUARROSA (723)/7/NELOKI/8/ATTILA*2/PBW65//MURGA
121	153	1.12	5.41	3.265	7645234	LOCAL RED/AE.SQUARROSA (222)/3/ATTILA*2/PBW65//MURGA/4/REEDLING #1
122	154	13.71	10.92	12.315	7641364	CROC_1/AE.SQUARROSA (517)//KACHU/3/BAJ #1
123	155	37.98	40.69	39.335	7645258	GARZA/BOY//AE.SQUARROSA (179)/3/ATTILA*2/PBW65//MURGA/4/REEDLING #1
124	157	38.59	31.43	35.01	7646011	68.111/RGB-U//WARD/3/AE.SQUARROSA (452)/4/2*OASIS/SKAUZ//4*BCN/5/NAVJ07/6/KACHU
125	158	23.08	16.21	19.645	7642491	CHEN/AE.SQ//WEAVER/3/VILLA JUAREZ F2009/4/WBLL1/KUKUNA//TACUPETO F2001/3/BAJ #1
126	159	62.31	44.56	53.435	7640834	KE90-282/MILAN//KACHU/3/BAJ #1
127	160	46.44	40.61	43.525	7645810	W98/3/PBW343*2/KUKUNA*2//FRTL/PIFED/4/QUAIU #1
128	161	39.4	36.93	38.165	7643048	IWA8611400/4/WBLL1/KUKUNA//TACUPETO F2001/3/BAJ #1/5/SERI.1B//KAUZ/HEVO/3/AMAD*2/4/KIRITATI
129	162	56.14	39.19	47.665	7642168	DOY1/AE.SQUARROSA (264)//BAJ #1/3/SUP152
130	167	22.05	20.35	21.2	7641759	DVERD_2/T.URARTU (545)//KACHU/3/BAJ #1
131	169	38.17	25.52	31.845	7641789	IG 42153/KACHU//BAJ #1
132	171	26.72	21.23	23.975	7641419	CETA/AE.SQUARROSA (1025)//KACHU/3/BAJ #1
133	174	19.74	13.82	16.78	7642370	SORA/AE.SQUARROSA (442)//SUP152/3/VILLA JUAREZ F2009
134	175	30.61	20.67	25.64	7640980	SCOOP_1/AE.SQUARROSA (634)//KACHU/3/BAJ #1
135	176	27.53	21.31	24.42	7642324	BCN/4/RABI//GS/CRA/3/AE.SQUARROSA (895)/5/SUP152/6/VILLA JUAREZ F2009
136	177	40.58	18.78	29.68	7644473	CHEN/AE.SQ//2*OPATA/6/KAUZ//ALTAR 84/AOS/3/PASTOR/4/MILAN/CUPE//SW89.3064/5/KIRITATI/7/SW89.5277/BORL95//SKAUZ/3/PRL/2*PASTOR/4/HEILO
137	179	0.37	9.83	5.1	7641823	H-1442/KACHU//BAJ #1
138	180	13.48	17.44	15.46	7641346	CROC_1/AE.SQUARROSA (517)//KACHU/3/BAJ #1
139	181	49.09	32.06	40.575	7644966	H-1583/4/PRL/2*PASTOR//PBW343*2/KUKUNA/3/ROLF07/5/NELOKI
140	182	41.74	23.28	32.51	7645514	JAL95.4.3/3/KACHU #1/KIRITATI//KACHU/4/PBW343*2/KUKUNA*2//FRTL/PIFED
141	183	19.74	16.53	18.135	7643276	SABUF/4/ALTAR 84/AE.SQUARROSA (224)//CUPE/3/CROC_1/AE.SQUARROSA (205)//F27202/5/SERI.1B//KAUZ/HEVO/3/AMAD*2/4/KIRITATI/6/FRET2*2/4/SNI/TRAP#1/3/KAUZ*2/TRAP//KAUZ/5/KACHU
142	184	15.94	13.78	14.86	7644708	GARZA/BOY//AE.SQUARROSA (428)/5/SW89.5277/BORL95//SKAUZ/3/PRL/2*PASTOR/4/HEILO/6/PRL/2*PASTOR//PBW343*2/KUKUNA/3/ROLF07
143	185	36.81	35.59	36.2	7642587	IG 42157/VILLA JUAREZ F2009/4/WBLL1/KUKUNA//TACUPETO F2001/3/BAJ #1
144	186	12.86	10.52	11.69	7641414	DOY1/AE.SQUARROSA (1024)//KACHU/3/BAJ #1
145	187	47.68	44.95	46.315	7645255	CETA/AE.SQUARROSA (533)/3/ATTILA*2/PBW65//MURGA/4/REEDLING #1
146	189	4.04	2.19	3.115	7645914	68.111/RGB-U//WARD/3/FGO/4/RABI/5/AE.SQUARROSA (675)/6/NAVJ07/7/KACHU
147	190	21.28	14.45	17.865	7641345	CROC_1/AE.SQUARROSA (517)//KACHU/3/BAJ #1
148	191	20.63	15.88	18.255	7642378	SORA/AE.SQUARROSA (442)//SUP152/3/VILLA JUAREZ F2009
149	195	36.49	29.9	33.195	7642035	CETA/AE.SQUARROSA (166)//BAJ #1/3/SUP152
150	196	38	29.49	33.745	7645989	68.111/RGB-U//WARD/3/AE.SQUARROSA (452)/4/2*OASIS/SKAUZ//4*BCN/5/NAVJ07/6/KACHU
151	197	30.89	22.13	26.51	7642436	BCN//SORA/AE.SQUARROSA (323)/3/VILLA JUAREZ F2009/4/WBLL1/KUKUNA//TACUPETO F2001/3/BAJ #1
152	199	39.87	38.55	39.21	7641893	W47/KACHU//BAJ #1
153	200	35.33	19.46	27.395	7642278	BCN/4/RABI//GS/CRA/3/AE.SQUARROSA (895)/5/SUP152/6/VILLA JUAREZ F2009
154	201	29.12	22.3	25.71	7645891	68.111/RGB-U//WARD RESEL/3/STIL/4/AE.SQUARROSA (675)/5/NAVJ07/6/KACHU
155	202	59.18	37.12	48.15	7642718	BCN//SORA/AE.SQUARROSA (323)/4/WBLL1/KUKUNA//TACUPETO F2001/3/BAJ #1/5/SERI.1B//KAUZ/HEVO/3/AMAD*2/4/KIRITATI
156	203	69.03	42.59	55.81	7641281	GAN/AE.SQUARROSA (897)//KACHU/3/BAJ #1
157	205	28.87	17.59	23.23	7645904	68.111/RGB-U//WARD/3/FGO/4/RABI/5/AE.SQUARROSA (675)/6/NAVJ07/7/KACHU
158	206	20.12	26.77	23.445	7641347	CROC_1/AE.SQUARROSA (517)//KACHU/3/BAJ #1
159	207	13.43	9.83	11.63	7642878	CPI8/GEDIZ/3/GOO//ALB/CRA/4/AE.SQUARROSA (1038)/5/WBLL1/KUKUNA//TACUPETO F2001/3/BAJ #1/6/SERI.1B//KAUZ/HEVO/3/AMAD*2/4/KIRITATI
160	208	66.7	49.98	58.34	7643206	CHEN/AE.SQ//2*OPATA/5/SERI.1B//KAUZ/HEVO/3/AMAD*2/4/KIRITATI/6/FRET2*2/4/SNI/TRAP#1/3/KAUZ*2/TRAP//KAUZ/5/KACHU
161	209	15.32	9.92	12.62	7644626	68.111/RGB-U//WARD/3/FGO/4/RABI/5/AE.SQUARROSA (878)/6/KAUZ//ALTAR 84/AOS/3/PASTOR/4/MILAN/CUPE//SW89.3064/5/KIRITATI/7/SW89.5277/BORL95//SKAUZ/3/PRL/2*PASTOR/4/HEILO
162	210	30.28	13.55	21.915	7642634	IG 126482/VILLA JUAREZ F2009/4/WBLL1/KUKUNA//TACUPETO F2001/3/BAJ #1
163	211	22.6	36.65	29.625	7644199	68.111/RGB-U//WARD/3/AE.SQUARROSA (388)/7/SHA7/VEE#5/5/VEE#8//JUP/BJY/3/F3.71/TRM/4/2*WEAVER/6/SKAUZ/PARUS//PARUS/8/CNDO/R143//ENTE/MEXI_2/3/AEGILOPS SQUARROSA (TAUS)/4/WEAVER/5/PICUS/6/TROST/7/TACUPETO F2001
164	212	21.03	19.35	20.19	7641461	ARLIN_1/AE.SQUARROSA (1017)//KACHU/3/BAJ #1
165	213	56.48	34.03	45.255	7642704	BCN//SORA/AE.SQUARROSA (323)/4/WBLL1/KUKUNA//TACUPETO F2001/3/BAJ #1/5/SERI.1B//KAUZ/HEVO/3/AMAD*2/4/KIRITATI
166	215	18.71	17.99	18.35	7641333	CROC_1/AE.SQUARROSA (516)//KACHU/3/BAJ #1
167	217	11.72	17.85	14.785	7645987	68.111/RGB-U//WARD/3/AE.SQUARROSA (452)/4/2*OASIS/SKAUZ//4*BCN/5/NAVJ07/6/KACHU
168	218	11.28	2.02	6.65	7642654	BCN//CETA/AE.SEARSII (34D)/4/WBLL1/KUKUNA//TACUPETO F2001/3/BAJ #1/5/SERI.1B//KAUZ/HEVO/3/AMAD*2/4/KIRITATI
169	219	43.93	42.83	43.38	7640833	KE90-282/MILAN//KACHU/3/BAJ #1
170	220	26.95	18.48	22.715	7643938	GARZA/BOY//AE.SQUARROSA (520)/3/WHEAR/KRONSTAD F2004/7/SHA7/VEE#5/5/VEE#8//JUP/BJY/3/F3.71/TRM/4/2*WEAVER/6/SKAUZ/PARUS//PARUS
171	221	39.06	34.79	36.925	7643525	INDIA-209/5/SERI.1B//KAUZ/HEVO/3/AMAD*2/4/KIRITATI/6/FRET2*2/4/SNI/TRAP#1/3/KAUZ*2/TRAP//KAUZ/5/KACHU
172	222	32.75	19.49	26.12	7646028	68.111/RGB-U//WARD/3/AE.SQUARROSA (452)/4/2*OASIS/SKAUZ//4*BCN/5/NAVJ07/6/KACHU
173	223	26.68	26.45	26.565	7644875	IG 41217/4/PRL/2*PASTOR//PBW343*2/KUKUNA/3/ROLF07/5/NELOKI
174	224	37.98	19.52	28.75	7640814	CROC_1/AE.SQUARROSA (481)//KACHU/3/BAJ #1
175	225	8.02	6.87	7.445	7641356	CROC_1/AE.SQUARROSA (517)//KACHU/3/BAJ #1
176	227	13.67	14.15	13.91	7645965	68.111/RGB-U//WARD/3/AE.SQUARROSA (452)/4/2*OASIS/SKAUZ//4*BCN/5/NAVJ07/6/KACHU
177	228	33.93	21.32	27.625	7641726	CROC_1/AE.SQUARROSA (298)//KACHU/3/BAJ #1
178	229	52.49	44.03	48.26	7643924	GARZA/BOY//AE.SQUARROSA (467)/3/WHEAR/KRONSTAD F2004/7/SHA7/VEE#5/5/VEE#8//JUP/BJY/3/F3.71/TRM/4/2*WEAVER/6/SKAUZ/PARUS//PARUS
179	230	19.03	14.2	16.615	7643092	CHEN/AE.SQ//2*OPATA/5/SERI.1B//KAUZ/HEVO/3/AMAD*2/4/KIRITATI/6/FRET2*2/4/SNI/TRAP#1/3/KAUZ*2/TRAP//KAUZ/5/KACHU
