# Supplementary material for: GWAS revealed a novel resistance locus on chromosome 4D for the quarantine disease Karnal bunt in diverse wheat pre-breeding germplasm
Source: Sci Rep. 2020 Apr 7;10:5999. doi: 10.1038/s41598-020-62711-7 (PMC7138846; doi:10.1038/s41598-020-62711-7)
Supplement: Supplementary file 9 — Supplementary material 9. [file 41598_2020_62711_MOESM9_ESM.xlsx]

## Sheet: Sheet2
	Supplementary table S5. Distribution of Rht-D allele in pre-breeding lines
	PBL-ID	GID	*Rht-D1 allele
	2	7643044	G:G
	3	7640952	G:G
	4	7642074	G:G
	5	7642480	G:G
	6	7640781	G:G
	7	7641926	G:G
	8	7642492	G:G
	9	7640819	G:G
	10	7640788	G:G
	11	7642153	G:G
	13	7641812	G:G
	14	7645422	G:G
	15	7642931	G:G
	18	7643084	G:G
	19	7642377	G:G
	20	7644526	G:G
	21	7642410	G:G
	22	7642161	G:G
	23	7642007	G:G
	25	7641513	G:G
	26	7642371	G:G
	28	7644707	G:G
	31	7641429	G:G
	32	7640965	G:G
	33	7643072	G:G
	34	7642724	G:G
	36	7644714	G:G
	39	7641525	G:G
	40	7641441	G:G
	41	7645988	G:G
	42	7643080	G:G
	45	7641908	G:G
	46	7642713	G:G
	47	7642643	G:G
	48	7644155	G:G
	50	7640860	G:G
	51	7642657	G:G
	52	7642709	G:G
	53	7641370	G:G
	54	7644049	G:G
	56	7645493	G:G
	57	7642476	G:G
	59	7643041	G:G
	60	7642723	G:G
	61	7642456	G:G
	62	7642963	G:G
	63	7641428	G:G
	64	7641422	G:G
	65	7642860	G:G
	67	7641431	G:G
	68	7643103	G:G
	69	7643253	T:T
	71	7643031	G:G
	72	7644690	G:G
	73	7641710	G:G
	76	7641502	G:G
	78	7645878	G:G
	79	7641256	G:G
	80	7644876	G:G
	81	7641909	G:G
	82	7645251	G:G
	84	7640955	G:G
	85	7641418	G:G
	86	7643097	G:G
	87	7643333	G:G
	88	7643144	G:G
	89	7642288	G:G
	91	7643358	G:G
	92	7644463	G:G
	93	7645809	G:G
	94	7640810	G:G
	95	7642238	G:G
	96	7645866	G:G
	97	7641420	G:G
	98	7642473	G:G
	99	7642546	G:G
	101	7643078	G:G
	103	7641490	G:G
	104	7642721	G:G
	105	7642712	G:G
	106	7645979	G:G
	107	7645186	G:G
	108	7645970	G:G
	109	7644491	G:G
	110	7645680	G:G
	111	7645903	G:G
	112	7642891	T:T
	114	7645476	G:G
	115	7643156	G:G
	116	7641460	G:G
	117	7642325	G:G
	118	7643740	G:G
	119	7646012	G:G
	120	7644075	G:G
	121	7644637	G:G
	122	7642850	G:G
	123	7641424	G:G
	125	7641628	G:G
	127	7642073	G:G
	129	7645798	G:G
	131	7642685	G:G
	132	7645812	G:G
	133	7645228	G:G
	134	7645262	G:G
	135	7642655	G:G
	137	7642720	G:G
	138	7645227	G:G
	139	7645295	G:G
	140	7645787	G:G
	141	7645911	G:G
	142	7642164	G:G
	143	7641453	G:G
	144	7640951	G:G
	145	7642793	G:G
	146	7643349	G:G
	147	7645906	G:G
	148	7645288	G:G
	150	7643739	G:G
	151	7641495	G:G
	152	7645159	G:G
	153	7645234	G:G
	154	7641364	G:G
	155	7645258	G:G
	157	7646011	G:G
	158	7642491	G:G
	159	7640834	G:G
	160	7645810	G:G
	161	7643048	G:G
	162	7642168	G:G
	167	7641759	G:G
	169	7641789	G:G
	171	7641419	G:G
	174	7642370	G:G
	175	7640980	G:G
	176	7642324	G:G
	177	7644473	G:G
	179	7641823	G:G
	180	7641346	G:G
	181	7644966	G:G
	182	7645514	G:G
	183	7643276	G:G
	184	7644708	G:G
	185	7642587	G:G
	186	7641414	G:G
	187	7645255	G:G
	189	7645914	G:G
	190	7641345	G:G
	191	7642378	G:G
	195	7642035	G:G
	196	7645989	G:G
	197	7642436	G:G
	199	7641893	G:G
	200	7642278	G:G
	201	7645891	G:G
	202	7642718	G:G
	203	7641281	G:G
	205	7645904	G:G
	206	7641347	G:G
	207	7642878	G:G
	208	7643206	G:G
	209	7644626	G:G
	210	7642634	G:G
	211	7644199	G:G
	212	7641461	G:G
	213	7642704	G:G
	215	7641333	G:G
	217	7645987	G:G
	218	7642654	G:G
	219	7640833	G:G
	220	7643938	G:G
	221	7643525	G:G
	222	7646028	G:G
	223	7644875	G:G
	224	7640814	G:G
	225	7641356	G:G
	227	7645965	G:G
	228	7641726	G:G
	229	7643924	G:G
	230	7643092	G:G
	*G = wild, T = dwarf allele.2 out of 179 lines have T allele
